# Supplementary material for: A Conserved Interaction between a C-Terminal Motif in Norovirus VPg and the HEAT-1 Domain of eIF4G Is Essential for Translation Initiation
Source: PLoS Pathog. 2016 Jan 6;12(1):e1005379. doi: 10.1371/journal.ppat.1005379 (PMC4703368; doi:10.1371/journal.ppat.1005379)
Supplement: S1 Table — (XLSX) [file ppat.1005379.s007.xlsx]

## Sheet: Table S1 Construct details
	Numbering	NCBI accession	Vector	Purification tag 1	Purification tag 2	Protease cleave juntion for tag 1 removal	Non-native residues post-tag 1 removal	Figures
MNV VPg WT and mutants	1-124	DQ285629.1	pETM-11	N-terminal hexa histidine		TEV Nia	GAM	1B	1C	1D	2A	2C					3C				5D-E	6A-B		S2
MNV VPg	1-85	DQ285629.1	pETM-11	N-terminal hexa histidine		TEV Nia	GAM				2A
FCV VPg	1-111	AY560114.1	pETM-11	N-terminal hexa histidine		TEV NIa	G			1D
GST-MNV VPg C-term WT and mutants	102-124	DQ285629.1	pGEX-2T	N-terminal GST		Thrombin	Never removed tag											4B	4C	4D			7A-B				S5
GST-Lordsdale-GII VPg C-term	111-133	P54634.1	pGEX-2T	N-terminal GST		Thrombin	Never removed tag											4B
GST-Norwalk-GI VPg C-term	116-138	AAC64602.1	pGEX-2T	N-terminal GST		Thrombin	Never removed tag											4B
GST-B309-GIII VPg C-term	93-115	AC304905.1	pGEX-2T	N-terminal GST		Thrombin	Never removed tag											4B
GST-FCV-F9 VPg C-term	87-111	AAT66080.1	pGEX-2T	N-terminal GST		Thrombin	Never removed tag											4B
GST-HuASt4 VPg C-term	73-91	Q3ZN06.2	pGEX-2T	N-terminal GST		Thrombin	Never removed tag											4B
GFP-MNV-VPg WT and F123A	1-124	DQ285629.1	pETM-11-mod1*	N-terminal hexa histidine	N-terminal GFP	TEV Nia	Never removed tag						2D											S2
GFP-VPg|NS6 fusion C139A	1-307	DQ285629.1	pETM-11-mod1*	N-terminal hexa histidine	N-terminal GFP	TEV Nia	Never removed tag						2D											S2
GFP-VPg|NS6 fusion 5′ stop	1-128	DQ285629.1	pETM-11-mod1*	N-terminal hexa histidine	N-terminal GFP	TEV Nia	Never removed tag						2D
eIF4GII HEAT-1	745-1003	NP_003751.2	pMALX(E)	N-termianl MBP		-	-																		S3
eIF4GII HEAT-1	745-1003	NP_003751.2	pETM-11-mod1*	N-terminal hexa histidine		TEV Nia	GS						2D		3A		3C							S2
eIF4GI HEAT-1	751-1010	AAM69365.1	pETM-11-mod2**	N-terminal hexa histidine		Thrombin	Never removed tag											4B	4C	4D
eIF4GI HEAT-1 trunacted WT and mutants	748-993	AAM69365.1	pETM-11-mod1*	N-terminal hexa histidine		TEV Nia	GS								3A						5A-E	6A-B				S4
GST-eIF4GI HEAT-1	751-1010	AAM69365.1	pGEX-2T_mod1‡	N-terminal GST		TEV Nia	Never removed tag			1D		2C
GST-eIF4GII HEAT-1	745-1003	NP_003751.2	pGEX-2T_mod1‡	N-terminal GST		TEV Nia	Never removed tag					2C
GST-eIF4GI 4GM	652-1132	AAM69365.1	pGEX-2T_mod1‡	N-terminal GST		TEV Nia	Never removed tag	1B		1D
GST-eIF4GI 652-751-C-term_his	652-750	AAM69365.1	pGEX-2T_mod1‡	N-terminal GST	C-terminal hexa histidine	TEV Nia	Never removed tag	1B	1C
GST-eIF4GI 1011-1132-C-term_his	1011-1132	AAM69365.1	pGEX-2T_mod1‡	N-terminal GST	C-terminal hexa histidine	TEV Nia	Never removed tag	1B	1C
GST-eIF4GI HEAT-1-C-term_his	751-1010	AAM69365.1	pGEX-2T_mod1‡	N-terminal GST	C-terminal hexa histidine	TEV Nia	Never removed tag	1B	1C		2A
DAP5 HEAT-1	61-323	NP_001409	pETM-11-mod1*	N-terminal hexa histidine		TEV Nia	GS									3B
eIF4AI	1-406	NP_001407	pET15B_mod‡‡	N-terminal hexa histidine		Thrombin	GSHMLEDPFLRI															6A-B
GST			pGEX-2T					1B		1D								4B
* BamHI engineered to replace NcoI site at the 5' linker site of pETM-11	* BamHI engineered to replace NcoI site at the 5' linker site of pETM-11
** Thrombin engineered into replace the TEV Nia site in Mod_pETM-11_1	** Thrombin engineered into replace the TEV Nia site in Mod_pETM-11_1
‡ TEV Nia site engineered to replace the thrombin site of pGEX-2T	‡ TEV Nia site engineered to replace the thrombin site of pGEX-2T
‡‡ Described in Pestova et al., 1996, and Pisarev et al., 2007	‡‡ Described in Pestova et al., 1996, and Pisarev et al., 2007
