# Supplementary material for: A Conserved Interaction between a C-Terminal Motif in Norovirus VPg and the HEAT-1 Domain of eIF4G Is Essential for Translation Initiation
Source: PLoS Pathog. 2016 Jan 6;12(1):e1005379. doi: 10.1371/journal.ppat.1005379 (PMC4703368; doi:10.1371/journal.ppat.1005379)
Supplement: S2 Table — (XLSX) [file ppat.1005379.s008.xlsx]

## Sheet: Table S2 Primers
Oligonucleotides - PCR amplifation for liagation:
Target Vector	Target sequence for ligation	Sequence 5′ - 3′	Materials and Methods section
Mod_pETM11_1* and pGEX2T_mod‡	DAP5 HEAT-1 (61-323) F	catcatGGATCCAACTCCGCAGCAAACAACTCC	Plasmids for protein expression in E. coli.
Mod_pETM11_1* and pGEX2T_mod‡	DAP5 HEAT-1 (61-323) R	catcatGAATTCttaGATCGTCTTTGGTCCATTGTC	Plasmids for protein expression in E. coli.
pGEX2T_mod	eIF4GII HEAT-1 (745-1003) F	CATCATGGATCCGATCCCGAAAACATTAAAACC	Plasmids for protein expression in E. coli.
pGEX2T_mod	eIF4GII HEAT-1 (745-1003) R	CATCATGAATTCTCAagcctctttgtgaatctgttc	Plasmids for protein expression in E. coli.
pGEX2T_mod	eIF4GI 4GM (652-1132) F	CATCATGGATCCctggaccccactagactacaa	Plasmids for protein expression in E. coli.
pGEX2T_mod	eIF4GI 4GM (652-1132) R	CATCATGAATTCTCAgggtaccgcttgttgaagggc	Plasmids for protein expression in E. coli.
pGEX2T_mod	eIF4GI HEAT-1 (751-1010) F	CATCATGGATCCgaagatgctgatggcagcaaa	Plasmids for protein expression in E. coli.
pGEX2T_mod	eIF4GI HEAT-1 (751-1010) R	CATCATGAATTCTCAagcctccttatggatctggtc	Plasmids for protein expression in E. coli.
Mod_pETM11_1*	eIF4GI HEAT-1 truncated (748-993)F	catcatgaattctcatggcacccaattgctccctcgcagatc	Plasmids for protein expression in E. coli.
Mod_pETM11_1*	eIF4GI HEAT-1 truncated (748-993)R	catcatggatcccgaggggaagaagatgctgat	Plasmids for protein expression in E. coli.
Mod_pETM11_2**	eIF4GI HEAT-1 (751-1010) F	CATCATGGATCCGAAGATGCTGATGGCAGCAAA	Plasmids for protein expression in E. coli.
Mod_pETM11_2**	eIF4GI HEAT-1 (751-1010) R	CATCATAAGCTTATCAAGCCTCCTTATGGATCTGGTC	Plasmids for protein expression in E. coli.
Mod_pETM11_1*	eIF4GII HEAT-1 (745-1003) F	CATCATGGATCCGATCCCGAAAACATTAAAACC	Plasmids for protein expression in E. coli.
Mod_pETM11_1*	eIF4GII HEAT-1 (745-1003) R	CATCATGAATTCTCAagcctctttgtgaatctgttc	Plasmids for protein expression in E. coli.
pMALX_E	eIF4GII HEAT-1 (745-1003)F	catcatgcggccgcagatcccgaaaacattaaaaccc	Plasmids for protein expression in E. coli.
pMALX_E	eIF4GII HEAT-1 (745-1003)R	catcataagctttcaagcctctttgtgaatctgttcg	Plasmids for protein expression in E. coli.
pGEX2T_mod	eIF4GI (1011-1132) F	catcatggatccgagatggaagaacatcgagag	Plasmids for protein expression in E. coli.
pGEX2T_mod	eIF4GI (1011-1132) C-term his R	catcatgaattctcaGtgatggtgatggtgatggggtaccgcttgttgaagggc	Plasmids for protein expression in E. coli.
pGEX2T_mod	eIF4GI (652-751) C-term His R	catcatgaattcttaGtgatggtgatggtgatgttcccctcgatccttatcagccgc	Plasmids for protein expression in E. coli.
pTM900	mCherry F	AAAAaccggtgccaccATGGTGAGCAAGGGCGAGGAGG	Plasmids for protein expression in BV2 cells
pTM900	mCherry R	AAAAcgtacgCTTGTACAGCTCGTCCATGCCGC	Plasmids for protein expression in BV2 cells
Oligonucleotides - Overlap extension PCR amplification for eGFP-VPg fusion ligation
Target Vector	Overlap extension cloning of GFP fusions	Sequence 5′ - 3′
Mod_pETM11_1*	OE_5ʹ_eGFP_F	CATCATGGATCCATGGTGAGCAAGGGCGAGGAGCTGTTCACC
Mod_pETM11_1*	OE_overlap_R	TGCGGCCGCTCCCTGAAAATAAAGATTCTCCTTGTACAGCTCGTCCATGCCGAGAGT
Mod_pETM11_1*	OE_overlap_F	GAGAATCTTTATTTTCAGGGAGCGGCCGCAGGAAAGAAGGGCAAGAACAAGAAG
Mod_pETM11_1*	OE MNV VPg 124 Rev	catcatCTCGAGttactcaaagttgatcttctcgccgtagtcgacctG
Mod_pETM11_1*	OE MNV VPg 124 Rev F123A	catcatCTCGAGttactccgcgttgatcttctcgccgtagtcgacctG
Mod_pETM11_1*	OE_3ʹ_NS6 Rev	CATCATAAGCTTACTGGAACTCCAGAGCCTC
Oligonucleotides - Annealing and direct liagation:
Target Vector	Target sequence for annealing and direct ligation	Sequence 5′ - 3′
pGEX2T	GST-MNV (GV) VPg 102-124 sense	GATCCaacgtagtgggtcCaagttgggcagacgatgacCGTcaagttgattatggagaaaaaattaattttgagTGAG	Plasmids for protein expression in E. coli.
pGEX2T	GST-MNV (GV) VPg 102-124 anti-sense	AATTCTCACTCAAAATTAATTTTTTCTCCATAATCAACTTGACGGTCATCGTCTGCCCAACTTGGACCCACTACGTTG	Plasmids for protein expression in E. coli.
pGEX2T	GST-NV VPg (GI) 116-138 sense	GATCCACTCCACCAAAAAACGAATGGGCAGACGATGACCGTGAAGTAGATTATACAGAGAAAATTAATTTTGAGTGAG	Plasmids for protein expression in E. coli.
pGEX2T	GST-NV VPg (GI)116-138 anti-sense	AATTCTCACTCAAAATTAATTTTCTCTGTATAATCTACTTCACGGTCATCGTCTGCCCATTCGTTTTTTGGTGGAGTG	Plasmids for protein expression in E. coli.
pGEX2T	GST-LDV VPg (GII) 111-133 sense	GATCCaaaccaaaaggaaaattgtgggcagatgacgatcgtagtgtagactataatgagaaattaGattttgaaTGAG	Plasmids for protein expression in E. coli.
pGEX2T	GST-LDV VPg (GII) 111-133 anti-sense	AATTCTCATTCAAAATCTAATTTCTCATTATAGTCTACACTACGATCGTCATCTGCCCACAATTTTCCTTTTGGTTTG	Plasmids for protein expression in E. coli.
pGEX2T	GST-BoNV VPg (GIII) 87-109 sense	GATCCaatccagttggaccaagttgggcagatgacgagcgtgaagtggattataacgaggtaattgaatttcaaTGAG	Plasmids for protein expression in E. coli.
pGEX2T	GST-BoNV VPg (GIII) 87-109 anti-sense	AATTCTCATTGAAATTCAATTACCTCGTTATAATCCACTTCACGCTCGTCATCTGCCCAACTTGGTCCAACTGGATTG	Plasmids for protein expression in E. coli.
pGEX2T	GST-FCV VPg 87-111 sense	GATCCGTTAAACATGAAAAAATTCGTACAAATACTTTAAAAGCAGTAGATCGTGGATATGACGTGAGTTTTGCAGAGGAATGAG	Plasmids for protein expression in E. coli.
pGEX2T	GST-FCV VPg 87-111 anti-sense	AATTCTCATTCCTCTGCAAAACTCACGTCATATCCACGATCTACTGCTTTTAAAGTATTTGTACGAATTTTTTCATGTTTAACG	Plasmids for protein expression in E. coli.
pGEX2T	GST-HuASt4 VPg 75-93 sense	GATCCGGTGTTGTAGGAGACGATGTAGAATTTGATTATACAGAGGTGATTAATTTTGACCAATGAG	Plasmids for protein expression in E. coli.
pGEX2T	GST-HuASt4 VPg 75-93 sense	AATTCTCATTGGTCAAAATTAATCACCTCTGTATAATCAAATTCTACATCGTCTCCTACAACACCG	Plasmids for protein expression in E. coli.
pGEX2T	GST-MNV_VPg_102-124_K120A sense	GATCCAACGTAGTGGGTCCAAGTTGGGCAGACGATGACCGTCAAGTTGATTATGGAGAAgcAATTAATTTTGAGTGAG	Plasmids for protein expression in E. coli.
pGEX2T	GST-MNV_VPg_102-124_K120A anti-sense	AATTCTCACTCAAAATTAATTgcTTCTCCATAATCAACTTGACGGTCATCGTCTGCCCAACTTGGACCCACTACGTTG	Plasmids for protein expression in E. coli.
pTM900 (mCherry inserted as per M&Ms)	mCherry-MNV1-VPg-WT sense	GTACGAATGTGGTTGGCCCCTCCTGGGCTGACGATGACCGCCAGGTCGACTACGGCGAGAAGATCAACTTTGAGTAAT	Plasmids for protein expression in BV2 cells
pTM900 (mCherry inserted as per M&Ms)	mCherry-MNV1-VPg-WT anti-sense	CTAGATTACTCAAAGTTGATCTTCTCGCCGTAGTCGACCTGGCGGTCATCGTCAGCCCAGGAGGGGCCAACCACATTC	Plasmids for protein expression in BV2 cells
pTM900 (mCherry inserted as per M&Ms)	mCherry-MNV1-VPg-F123A sense	GTACGAATGTGGTTGGCCCCTCCTGGGCTGACGATGACCGCCAGGTCGACTACGGCGAGAAGATCAACgctGAGTAAT	Plasmids for protein expression in BV2 cells
pTM900 (mCherry inserted as per M&Ms)	mCherry-MNV1-VPg-F123A anti-sense	CTAGATTACTCagcGTTGATCTTCTCGCCGTAGTCGACCTGGCGGTCATCGTCAGCCCAGGAGGGGCCAACCACATTC	Plasmids for protein expression in BV2 cells
Oligonucleotides - Mutagensis by QuikChange PCR:
Target vector	QuikChange PCR	Sequence 5′ - 3′	Plasmids for protein expression in E. coli.
Mod_pETM11_1* eIF4GI HEAT-1 truncated (748-993)	eIF4GI HEAT-1 K771A F	agggtgcgctccatcctgaatgcactgacaccccagatgttccag	Plasmids for protein expression in E. coli.
Mod_pETM11_1* eIF4GI HEAT-1 truncated (748-993)	eIF4GI HEAT-1 K771A R	ctggaacatctggggtgtcagtgcattcaggatggagcgcaccct	Plasmids for protein expression in E. coli.
Mod_pETM11_1* eIF4GI HEAT-1 truncated (748-993)	eIF4GI HEAT-1 E914R F	ttgttcaagcttaagatgttaacacgcgcaataatgcatgactgtgtg	Plasmids for protein expression in E. coli.
Mod_pETM11_1* eIF4GI HEAT-1 truncated (748-993)	eIF4GI HEAT-1 E914R R	cacacagtcatgcattattgcgcgtgttaacatcttaagcttgaacaa	Plasmids for protein expression in E. coli.
Mod_pETM11_1* eIF4GI HEAT-1 truncated (748-993)	eIF4GI HEAT-1 L939A F	tgatgaagagtccctcgagtgcctttgtcgtgcgctcaccaccattggcaaagac	Plasmids for protein expression in E. coli.
Mod_pETM11_1* eIF4GI HEAT-1 truncated (748-993)	eIF4GI HEAT-1 L939A R	gtctttgccaatggtggtgagcgcacgacaaaggcactcgagggactcttcatca	Plasmids for protein expression in E. coli.
Mod_pETM11_1* eIF4GI HEAT-1 truncated (748-993)	eIF4GI HEAT-1 D919R F	atgttaacagaggcaataatgcatcgctgtgtggtcaagcttcttaagaaccatgatgaagag	Plasmids for protein expression in E. coli.
Mod_pETM11_1* eIF4GI HEAT-1 truncated (748-993)	eIF4GI HEAT-1 D919R R	ctcttcatcatggttcttaagaagcttgaccacacagcgatgcattattgcctctgttaacat	Plasmids for protein expression in E. coli.
Mod_pETM11_1* eIF4GI HEAT-1 truncated (748-993)	eIF4GI HEAT-1 H918A F	atgttaacagaggcaataatggctgactgtgtggtcaagcttcttaagaaccatgatgaagag	Plasmids for protein expression in E. coli.
Mod_pETM11_1* eIF4GI HEAT-1 truncated (748-993)	eIF4GI HEAT-1 H918A R	ctcttcatcatggttcttaagaagcttgaccacacagtcagccattattgcctctgttaacat	Plasmids for protein expression in E. coli.
Mod_pETM11_1* eIF4GI HEAT-1 truncated (748-993)	eIF4GI HEAT-1 L912A F	ttgttcaagcttaagatggcaacagaggcaataatgcatgac	Plasmids for protein expression in E. coli.
Mod_pETM11_1* eIF4GI HEAT-1 truncated (748-993)	eIF4GI HEAT-1 L912A R	gtcatgcattattgcctctgttgccatcttaagcttgaacaa	Plasmids for protein expression in E. coli.
Mod_pETM11_1* eIF4GI HEAT-1 truncated (748-993)	eIF4GI HEAT-1 L897A F	gacatagcccggcggcgctctgcagggaatatcaagtttattgga	Plasmids for protein expression in E. coli.
Mod_pETM11_1* eIF4GI HEAT-1 truncated (748-993)	eIF4GI HEAT-1 L897A R	tccaataaacttgatattccctgcagagcgccgccgggctatgtc	Plasmids for protein expression in E. coli.
Mod_pETM11_1* MNV VPg-NS6 1-307	MNV NS6 C139A F	CTCGGGACCATCCCAGGCGACGCAGGCTGTCCCTATGTTTATAAG	Plasmids for protein expression in E. coli.
Mod_pETM11_1* MNV VPg-NS6 1-307	MNV NS6 C139A R	CTTATAAACATAGGGACAGCCTGCGTCGCCTGGGATGGTCCCGAG	Plasmids for protein expression in E. coli.
Mod_pETM11_1* MNV VPg-NS6 1-307	MNV NS6 A139C F	cctcgggaccatcccgggcgactgcggctgtccctatgtttataaga	Plasmids for protein expression in E. coli.
Mod_pETM11_1* MNV VPg-NS6 1-307	MNV NS6 A139C R	tcttataaacatagggacagccgcagtcgcccgggatggtcccgagg	Plasmids for protein expression in E. coli.
Mod_pETM11_1* MNV VPg-NS6 1-307	NS5|6_5'_stop_insert_F	caactttgaggccccagtctcctaatggtcccgggttgtgcagttcg	Plasmids for protein expression in E. coli.
Mod_pETM11_1* MNV VPg-NS6 1-307	NS5|6_5'_stop_insert_R	cgaactgcacaacccgggaccattaggagactggggcctcaaagttg	Plasmids for protein expression in E. coli.
pETM11 MNV VPg 1-124	MNV VPg 1-124 103 GSGSGS F	Aagccgatcgactggaatgtgggatccggcagcggcagcgttggcccctcctgggctgac	Plasmids for protein expression in E. coli.
pETM11 MNV VPg 1-124	MNV VPg 1-124 103 GSGSGS R	gtcagcccaggaggggccaacgctgccgctgccggatcccacattccagtcgatcggctT	Plasmids for protein expression in E. coli.
pETM11 MNV VPg 1-124	MNV VPg 1-124 104 VGPS → KKAH F	Aagccgatcgactggaatgtgaaaaaagcccattgggctgacgatgaccgccag	Plasmids for protein expression in E. coli.
pETM11 MNV VPg 1-124	MNV VPg 1-124 104 VGPS → KKAH R	ctggcggtcatcgtcagcccaatgggcttttttcacattccagtcgatcggctT	Plasmids for protein expression in E. coli.
pETM11 MNV VPg 1-124	MNV VPg 1-124 108 WADD → APRR F	Tggaatgtggttggcccctccgccccgcgtcgtgaccgccaggtcgactacggc	Plasmids for protein expression in E. coli.
pETM11 MNV VPg 1-124	MNV VPg 1-124 108 WADD → APRR R	gccgtagtcgacctggcggtcacgacgcggggcggaggggccaaccacattccA	Plasmids for protein expression in E. coli.
pETM11 MNV VPg 1-124	MNV VPg 1-124 112 DRQV → REAS F	Ggcccctcctgggctgacgatcgtgaagcttctgactacggcgagaagatcaac	Plasmids for protein expression in E. coli.
pETM11 MNV VPg 1-124	MNV VPg 1-124 112 DRQV → REAS R	gttgatcttctcgccgtagtcagaagcttcacgatcgtcagcccaggaggggcC	Plasmids for protein expression in E. coli.
pETM11 MNV VPg 1-124	MNV VPg 1-124 116 DYGE → RAPK F	Tgggctgacgatgaccgccaggtccgtgccccgaaaaagatcaactttgagtaaactt	Plasmids for protein expression in E. coli.
pETM11 MNV VPg 1-124	MNV VPg 1-124 116 DYGE → RAPK R	aagtttactcaaagttgatctttttcggggcacggacctggcggtcatcgtcagccca	Plasmids for protein expression in E. coli.
pETM11 MNV VPg 1-124	MNV VPg 1-124 120 KIN → ESA F	gaccgccaggtcgactacggcgaagaatctgcctttgagtaaacttgtcgac	Plasmids for protein expression in E. coli.
pETM11 MNV VPg 1-124	MNV VPg 1-124 120 KIN → ESA R	Gtcgacaagtttactcaaaggcagattcttcgccgtagtcgacctggcggtc	Plasmids for protein expression in E. coli.
pETM11 MNV VPg 1-124	MNV VPg 1-124 F123A F	cggcgagaagatcaacgctgagtaagattcatggcg	Plasmids for protein expression in E. coli.
pETM11 MNV VPg 1-124	MNV VPg 1-124 F123A R	cgccatgaatcttactcagcgttgatcttctcgccg	Plasmids for protein expression in E. coli.
pGEX2T MNV (GV) VPg 102-124	GST-MNV VPg 102-124 D110A,D111A F	GTGGGTCCAAGTTGGGCAGCGGCGGACCGTCAAGTTGATTATGGA	Plasmids for protein expression in E. coli.
pGEX2T MNV (GV) VPg 102-124	GST-MNV VPg 102-124 D110A,D111A R	TCCATAATCAACTTGACGGTCCGCCGCTGCCCAACTTGGACCCAC	Plasmids for protein expression in E. coli.
pGEX2T MNV (GV) VPg 102-124	GST-MNV VPg 102-124 W108A F	AACGTAGTGGGTCCAAGTGCGGCAGACGATGACCGTCAA	Plasmids for protein expression in E. coli.
pGEX2T MNV (GV) VPg 102-124	GST-MNV VPg 102-124 W108A R	TTGACGGTCATCGTCTGCCGCACTTGGACCCACTACGTT	Plasmids for protein expression in E. coli.
pGEX2T MNV (GV) VPg 102-124	GST-MNV VPg 102-124 V115A F	GCAGACGATGACCGTCAAGCGGATTATGGAGAAAAAATT	Plasmids for protein expression in E. coli.
pGEX2T MNV (GV) VPg 102-124	GST-MNV VPg 102-124 V115A F	AATTTTTTCTCCATAATCCGCTTGACGGTCATCGTCTGC	Plasmids for protein expression in E. coli.
pGEX2T MNV (GV) VPg 102-124	GST-MNV VPg 102-124 D110A F	GTAGTGGGTCCAAGTTGGGCAGcgGATGACCGTCAAGTTGATTAT	Plasmids for protein expression in E. coli.
pGEX2T MNV (GV) VPg 102-124	GST-MNV VPg 102-124 D110A R	ATAATCAACTTGACGGTCATCcgCTGCCCAACTTGGACCCACTAC	Plasmids for protein expression in E. coli.
pGEX2T MNV (GV) VPg 102-124	GST-MNV VPg 102-124 R113A F	ccaagttgggcagacgatgacgcgcaagttgattatggagaaaaa	Plasmids for protein expression in E. coli.
pGEX2T MNV (GV) VPg 102-124	GST-MNV VPg 102-124 R113A R	tttttctccataatcaacttgcgcgtcatcgtctgcccaacttgg	Plasmids for protein expression in E. coli.
pGEX2T GST-HuASt4 VPg 75-93	GST-HuAst4 Nterm F	GATCTGGTTCCGCGTGGATCCGACGACGACGGGTGGGGTGTTGTAGGAGACGATGTA	Plasmids for protein expression in E. coli.
pGEX2T GST-HuASt4 VPg 75-93	GST-HuAst4 N-Term R	TACATCGTCTCCTACAACACCCCACCCGTCGTCGTCGGATCCACGCGGAACCAGATC	Plasmids for protein expression in E. coli.
pGEX2T GST-HuASt4 VPg 75-93	GST-HuAst4 PSWAD F	CCGCGTGGATCCGGTGTTGTAGGACCAAGTTGGGCAGACGACGATGTAGAATTTGAT	Plasmids for protein expression in E. coli.
pGEX2T GST-HuASt4 VPg 75-93	GST-HuAst4 PSWAD R	ATCAAATTCTACATCGTCGTCTGCCCAACTTGGTCCTACAACACCGGATCCACGCGG	Plasmids for protein expression in E. coli.
pGEX2T_mod eIF4GI HEAT-1 (751-1010)	GST-4GI HEAT-1 C-term 6xhis F	gaccagatccataaggaggctcatcaccatcaccatcactgagaattcatcgtgactgac	Plasmids for protein expression in E. coli.
pGEX2T_mod eIF4GI HEAT-1 (751-1010)	GST-4GI HEAT-1 C-term 6xhis R	gtcagtcacgatgaattctcagtgatggtgatggtgatgagcctccttatggatctggtc	Plasmids for protein expression in E. coli.
Oligonucleotides - Quantitive PCR
Target		Sequence 5′ - 3′
MNV-1 cDNA	F	CAAACATCTTTCCCTTGTTC	Measurement of viral replication
MNV-1 cDNA	R	TGGACAACGTGGTGAAGGAT	Measurement of viral replication
