# Supplementary material for: A Conserved Interaction between a C-Terminal Motif in Norovirus VPg and the HEAT-1 Domain of eIF4G Is Essential for Translation Initiation
Source: PLoS Pathog. 2016 Jan 6;12(1):e1005379. doi: 10.1371/journal.ppat.1005379 (PMC4703368; doi:10.1371/journal.ppat.1005379)
Supplement: S3 Table — (XLSX) [file ppat.1005379.s009.xlsx]

## Sheet: Table S3 Expression details
	Numbering	NCBI accession	Vector	E. coli cell type	[IPTG] mM	Expression temp (° C)	RPM	Expression time (hours)	Other details
MNV VPg WT and mutants	1-124	DQ285629.1	pETM-11	BL21-Rosetta(DE3)	1	20	220	4	Chilled on ice for 5 min before induction
FCV VPg	1-111	AY560114.1	pETM-11	BL21-Rosetta(DE3)	1	20	220	4	Chilled on ice for 5 min before induction
GST-MNV VPg C-term WT and mutants	102-124	DQ285629.1	pGEX-2T	BL21-CodonPlus(DE3) RIPL	1	37	220	4
GST-LDV VPg C-term	111-133	P54634.1	pGEX-2T	BL21-CodonPlus(DE3) RIPL	1	37	220	4
GST-NV VPg C-term	116-138	AAC64602.1	pGEX-2T	BL21-CodonPlus(DE3) RIPL	1	37	220	4
GST-BoNV VPg C-term	93-115	AC304905.1	pGEX-2T	BL21-CodonPlus(DE3) RIPL	1	37	220	4
GST-FCV VPg C-term	87-111	AAT66080.1	pGEX-2T	BL21-CodonPlus(DE3) RIPL	1	37	220	4
GST-HuASt4 VPg C-term WT and mutants	73-91	Q3ZN06.2	pGEX-2T	BL21-CodonPlus(DE3) RIPL	1	37	220	4
GFP-MNV VPg WT and F123A	1-124	DQ285629.1	pETM-11-mod1*	BL21-CodonPlus(DE3) RIPL	1	20	220	4	Chilled on ice for 5 min before induction
GFP-VPg|NS6 fusion C139A	1-307	DQ285629.1	pETM-11-mod1*	BL21-CodonPlus(DE3) RIPL	1	20	220	4	Chilled on ice for 5 min before induction
GFP-VPg|NS6 fusion 5′	1-128	DQ285629.1	pETM-11-mod1*	BL21-CodonPlus(DE3) RIPL	1	20	220	4	Chilled on ice for 5 min before induction
eIF4GII HEAT-1	745-1003	NP_003751.2	pMALX(E)	BL21-CodonPlus(DE3) RIPL	1	37	220	3
eIF4GII HEAT-1	745-1003	NP_003751.2	pETM-11-mod1*	BL21-CodonPlus(DE3) RIPL	1	30	220	4
eIF4GI HEAT-1	751-1010	AAM69365.1	pETM-11-mod2**	BL21-CodonPlus(DE3) RIPL	1	20	220	7
eIF4GI HEAT-1 trunacted WT and mutants	748-993	AAM69365.1	pETM-11-mod1*	BL21-CodonPlus(DE3) RIPL	1	30	220	4
GST-eIF4GI HEAT-1	751-1010	AAM69365.1	pGEX-2T_mod1‡	BL21-Rosetta(DE3)	1	37	220	4
GST-eIF4GII HEAT-1	745-1003	NP_003751.2	pGEX-2T_mod1‡	BL21-Rosetta(DE3)	1	37	220	4
GST-eIF4GI 4GM	652-1132	AAM69365.1	pGEX-2T_mod1‡	BL21-CodonPlus(DE3) RIPL	1	30	220	4
GST-eIF4GI 652-751-C-term_his	652-751	AAM69365.1	pGEX-2T_mod1‡	BL21-CodonPlus(DE3) RIPL	1	30	220	4
GST-eIF4GI 1011-1132-C-term_his	1011-1132	AAM69365.1	pGEX-2T_mod1‡	BL21-CodonPlus(DE3) RIPL	1	30	220	4	Chilled on ice for 5 min before induction
GST-eIF4GI HEAT-1-C-term_his	751-1010	AAM69365.1	pGEX-2T_mod1‡	BL21-CodonPlus(DE3) RIPL	1	30	220	4
DAP5 HEAT-1	61-323	NP_001036024.3	pETM-11-mod1*	BL21-CodonPlus(DE3) RIPL	1	30	220	4
GST-DAP5 HEAT-1	61-323	NP_001036024.3	pGEX-2T_mod1‡	BL21-CodonPlus(DE3) RIPL	1	30	220	4
eIf4A	1-406	NP_001407	pET15B_mod‡‡	BL21-CodonPlus(DE3) RIPL	1	30	220	4.5
GST			pGEX-2T	BL21-Rosetta(DE3)	1	37	220	4
* BamHI engineered to replace NcoI site at the 5' linker site of pETM-11
** Thrombin engineered into replace the TEV Nia site in Mod_pETM-11_1
‡ TEV Nia site engineered to replace the thrombin site of pGEX-2T
‡‡ Described in Pestova et al., 1996, and Pisarev et al., 2007.
