# Supplementary material for: A Conserved Interaction between a C-Terminal Motif in Norovirus VPg and the HEAT-1 Domain of eIF4G Is Essential for Translation Initiation
Source: PLoS Pathog. 2016 Jan 6;12(1):e1005379. doi: 10.1371/journal.ppat.1005379 (PMC4703368; doi:10.1371/journal.ppat.1005379)
Supplement: S4 Table — (XLSX) [file ppat.1005379.s010.xlsx]

## Sheet: Table S4 NMR solutions
Component	Final concentration	1000x vitimin solution	w/v (g/L)	1000x micronutrient solution	M
Na2PO4	50 mM	Choline chloride	0.4	(NH4)6Mo7O24·4H2O	3x10-6 M
KH2PO4	25 mM	Folic acid	0.5	H3BO3	4x10-4 M
NaCl	20 mM	Pantothenic acid	0.5	CoCl2	3x10-5 M
15NH4Cl	36 mM	Nicotinamide	0.5	CuSO4	1x10-5 M
Glucose	54 mM	Myo-Inositol	1	MnCl2	8x10-5 M
MgSO4	2 mM	Pyridoxal HCl	0.5	ZnSO4	1x10-5 M
CaCl2	500 µM	Thiamine HCl	0.5
FeSO4	10 µM	Riboflavin	0.05
Vitamins	1x (See 1000x solution for details)	Biotin	1
Micronutrients	1x (See 1000x solution for details)
