# Supplementary material for: A Conserved Interaction between a C-Terminal Motif in Norovirus VPg and the HEAT-1 Domain of eIF4G Is Essential for Translation Initiation
Source: PLoS Pathog. 2016 Jan 6;12(1):e1005379. doi: 10.1371/journal.ppat.1005379 (PMC4703368; doi:10.1371/journal.ppat.1005379)
Supplement: S5 Table — (XLSX) [file ppat.1005379.s011.xlsx]

## Sheet: Table S5 Buffers
Figure 1B GST tagged (4GI 4GM)
Purification buffer	Conc (mM)		Dialysis buffer	Conc (mM)		SEC buffer	Conc (mM)
NaCl	200		NaCl	200		NaCl	200
Tris pH 7.6	50		Tris pH 7.6	50		Tris pH 7.6	50
			2-mercaptoethanol	2		2-mercaptoethanol	2
Figure 1B GST tagged (GST and 4GI HEAT-1)
Purification buffer	Conc (mM)		Dialysis buffer	Conc (mM)
NaCl	200		NaCl	200
Tris pH 7.6	50		Tris pH 7.6	50
			2-mercaptoethanol	2
Figure 1B His tagged (MNV VPg 1-124)
Purification buffer	Conc (mM)		Dialysis buffer	Conc (mM)
NaCl	300		NaCl	300
Na.PO4 pH 6.5 (15.8 mM Na2HPO4 , 34.2 mM NaH2PO4)	50		Na.PO4 pH 6.5 (15.8 mM Na2HPO4 , 34.2 mM NaH2PO4)	50
DTT	1		DTT	1
Figure 1B GST and his tagged (4GM-N, HEAT-1 and 4GM-C) 4GI
Purification buffer	Conc (mM)		Dialysis buffer	Conc (mM)
NaCl	150		NaCl	150
Tris pH 7.6	50		MES pH 6.5	25
2-mercaptoethanol	2		2-mercaptoethanol	2
Figure 1C GST tagged (GST)	See Figure 1B
Figure 1C GST tagged (4GM)	See Figure 1B
Figure 1C His tagged VPg proteins
Purification buffer	Conc (mM)		Dialysis buffer	Conc (mM)		SEC buffer	Conc (mM)
NaCl	300		NaCl	300		NaCl	300
Na.PO4 pH 6.5 (15.8 mM Na2HPO4 , 34.2 mM NaH2PO4)	50		Na.PO4 pH 6.5 (15.8 mM Na2HPO4 , 34.2 mM NaH2PO4)	50		Na.PO4 pH 6.5 (15.8 mM Na2HPO4 , 34.2 mM NaH2PO4)	50
DTT	1		DTT	1		DTT	1
Figure 2A untagged MNV VPg 1-85	Same as His tagged VPg proteins in Figure 1C
Figure 2A GST and His tagged eIF4GI HEAT-1	See Figure 1B
Figure 2A untagged MNV VPg 1-124
Purification buffer	Conc (mM)		Dialysis buffer	Conc (mM)		SEC buffer	Conc (mM)
NaCl	300		NaCl	150		NaCl	150
Na.PO4 pH 6.5 (15.8 mM Na2HPO4 , 34.2 mM NaH2PO4)	50		MES pH 6.5	25		MES pH 6.5	25
DTT	1		2-mercaptoethanol	2		DTT	3
Figure 2C GST tagged (GST 4GI and 4GII HEAT-1 domains)	See Figure 1B
Figure 2C his tagged (MNV VPg 1-124) - See suppllimentry methods for extended notes
Purification buffer	Conc (mM)		Dialysis buffer	Conc (mM)
NaCl	300		NaCl	300
Na.PO4 pH 6.5 (15.8 mM Na2HPO4 , 34.2 mM NaH2PO4)	50		Na.PO4 pH 6.5 (15.8 mM Na2HPO4 , 34.2 mM NaH2PO4)	50
2-mercaptoethanol	2		2-mercaptoethanol	2
Figure 2D his-tagged (His-GFP-VPg fusions)
Purification buffer	Conc (mM)		Dialysis buffer	Conc (mM)		SEC buffer	Conc (mM)
NaCl	300		NaCl	150		NaCl	300
Na.PO4 pH 6.5 (15.8 mM Na2HPO4 , 34.2 mM NaH2PO4)	50		MES pH 6.5	25		Tris pH 8	50
DTT	1		2-mercaptoethanol	2		2-mercaptoethanol	2
Figure 2D his-tagged (His-GFP-VPg|NS6 C139A fusion)
Purification buffer	Conc (mM)		Dialysis buffer	Conc (mM)		SEC buffer	Conc (mM)
NaCl	300		NaCl	300		NaCl	300
Tris pH 8	50		Tris pH 8	50		Tris pH 8	50
2-mercaptoethanol	2		2-mercaptoethanol	2		2-mercaptoethanol	2
Figure 2D untagged originally his tagged (eIF4GII HEAT-1)
Purification buffer	Conc (mM)		Dialysis buffer	Conc (mM)		SEC buffer	Conc (mM)
NaCl	200		NaCl	200		NaCl	150
MES pH 6.5	25		MES pH 6.5	25		MES pH 6.5	25
2-mercaptoethanol	2		2-mercaptoethanol	2		2-mercaptoethanol	2
Figure 3A untagged - originally his tagged (eIF4GI HEAT-1)
Purification buffer	Conc (mM)		Dialysis buffer	Conc (mM)		SEC buffer	Conc (mM)
NaCl	150		NaCl	150		NaCl	150
Tris pH 8	50		Tris pH 8	25		MES pH 6.5	25
2-mercaptoethanol	2		2-mercaptoethanol	2		DTT	3
Figure 3A untagged - originally his tagged (eIF4GII HEAT-1)
Purification buffer	Conc (mM)		Dialysis buffer	Conc (mM)		SEC buffer	Conc (mM)
NaCl	200		NaCl	150		NaCl	150
MES pH 6.5	25		MES pH 6.5	25		MES pH 6.5	25
2-mercaptoethanol	2		2-mercaptoethanol	2		DTT	3
Figure 3B untagged - originally his tagged (DAP5 HEAT-1)
Purification buffer	Conc (mM)		Dialysis buffer	Conc (mM)		SEC buffer	Conc (mM)
NaCl	150		NaCl	150		NaCl	150
MES pH 6.5	25		MES pH 6.5	25		MES pH 6.5	25
2-mercaptoethanol	2		2-mercaptoethanol	2		2-mercaptoethanol	2
Figure 3C untagged - originally his tagged (eIF4GII HEAT-1)
NaCl	150		NaCl	150		NaCl	150
MES pH 6.5	25		MES pH 6.5	25		MES pH 6.5	25
2-mercaptoethanol	2		2-mercaptoethanol	2		2-mercaptoethanol	2
Figure 3C untagged MNV VPg 1-124	See Figure 2A
Figure S2 MBP tagged (eIF4GII HEAT-1)
Purification buffer	Conc (mM)		Dialysis buffer	Conc (mM)		SEC buffer	Conc (mM)
NaCl	150		NaCl	150		NaCl	150
Tris pH 8	20		MES pH 6.5	25		MES pH 6.5	25
2-mercaptoethanol	1		DTT	0.75		DTT	3
Figure 4 his tagged (eIF4GI HEAT-1)
Purification buffer	Conc (mM)		Dialysis buffer	Conc (mM)
NaCl	300		NaCl	200
Na.PO4 pH 6.5 (15.8 mM Na2HPO4 , 34.2 mM NaH2PO4)	50		MES pH 6.5	25
DTT	1		2-mercaptoethanol	2
			CaCl2	2
Figure 4 GST tagged (GST-VPg C-terminii fusions)
Purification buffer	Conc (mM)		Dialysis buffer	Conc (mM)
NaCl	200		NaCl	200
Tris pH 7.6	50		MES pH 6.5	25
			2-mercaptoethanol	2
Figure 5A untagged originally his tagged (eIF4GI HEAT-1)
Purification buffer	Conc (mM)		Dialysis buffer	Conc (mM)		SEC buffer	Conc (mM)
NaCl	150		NaCl	150		NaCl	150
Tris pH 8	50		Tris pH 8	25		MES pH 6.5	50
2-mercaptoethanol	2		2-mercaptoethanol	2		2-mercaptoethanol	5
Figure 5D untagged originally his tagged (eIF4GI HEAT-1)
Purification buffer	Conc (mM)		Dialysis buffer	Conc (mM)		SEC buffer (pH 7.4)	Conc (mM)
NaCl	150		NaCl	150		NaCl	136.9
Tris pH 8	50		Tris pH 8	25		KCl	2.7
2-mercaptoethanol	2		2-mercaptoethanol	2		Na2HPO4	10.1
						KH2PO4	1.8
						TCEP.HCl	1
Figure 5D his tagged (MNV VPg 1-124)
Purification Purification buffer	Conc (mM)		Dialysis buffer	Conc (mM)		SEC buffer	Conc (mM)
NaCl	300		NaCl	300		NaCl	150
Na.PO4 pH 6.5 (15.8 mM Na2HPO4 , 34.2 mM NaH2PO4)	50		Na.PO4 pH 6.5 (15.8 mM Na2HPO4 , 34.2 mM NaH2PO4)	50		MES pH 6.5	25
DTT	1		DTT	1		2-mercaptoethanol	2
Figure 6 untagged originally his tagged eIF4A 1-406
Purification buffer	Conc (mM)		Dialysis buffer	Conc (mM)
NaCl	200		NaCl	200
Tris pH 7.6	50		Tris pH 7.6	50
2-mercaptoethanol	2		2-mercaptoethanol	2
			CaCl2	2
Figure 6 untagged originally his tagged MNV VPg
Purification buffer	Conc (mM)		Dialysis buffer	Conc (mM)		SEC buffer	Conc (mM)
NaCl	300		NaCl	300		NaCl	300
Na.PO4 pH 6.5 (15.8 mM Na2HPO4 , 34.2 mM NaH2PO4)	50		Na.PO4 pH 6.5 (15.8 mM Na2HPO4 , 34.2 mM NaH2PO4)	25		Na.PO4 pH 6.5 (15.8 mM Na2HPO4 , 34.2 mM NaH2PO4)	25
DTT	3		DTT	3		DTT	2
Figure 6 his tagged eIF4GI HEAT-1 (See Figure 3A)
Figure 7 GST tagged (GST-VPg C-terminii fusions)	See Figure 4
