# Supplementary material for: A Conserved Interaction between a C-Terminal Motif in Norovirus VPg and the HEAT-1 Domain of eIF4G Is Essential for Translation Initiation
Source: PLoS Pathog. 2016 Jan 6;12(1):e1005379. doi: 10.1371/journal.ppat.1005379 (PMC4703368; doi:10.1371/journal.ppat.1005379)
Supplement: S6 Table — (XLSX) [file ppat.1005379.s012.xlsx]

## Sheet: Table S6 Pull-down experiments
		Binding buffer	Bait	Prey	[Protein] µM
Figure 1	B	137 mM NaCl, 2.7 mM KCl, 10 mM Na2HPO4, 1.8 mM KH2PO4 , 2 mM β-mercaptethanol. pH 7.4	His-MNV VPg 1-124		2.3
				GST-eIF4GI 4GM	1.4
				GST-eIF4GI 4GM-N-His	1.4
				GST-eIF4GI 4GM-HEAT-1-His	1.4
				GST-eIF4GI 4GM-C-His	1.4
				GST	1.4
Figure 1	C	137 mM NaCl, 2.7 mM KCl, 10 mM Na2HPO4, 1.8 mM KH2PO4 , 2 mM β-mercaptethanol. pH 7.4	GST-eIF4GI 4GM-N-His		4.5
			GST-eIF4GI 4GM-HEAT-1-His		3
			GST-eIF4GI 4GM-C-His		4.5
				MNV VPg 1-124	3
Figure 1	D	137 mM NaCl, 2.7 mM KCl, 10 mM Na2HPO4, 1.8 mM KH2PO4 , 2 mM β-mercaptethanol. pH 7.4	His-MNV VPg 1-124		1.2
			His-FCV VPg 1-111		1.2
				GST-eIF4GI 4GM-N	6.5
				GST-eIF4GI 4GM-HEAT-1	6.5
				GST	6.5
Figure 2	A	50 mM Tris, 150 mM NaCl, 1 mM β-mercaptethanol. pH 7.5	GST-eIF4GI 4GM-HEAT-1-His		6.5
				MNV VPg 1-124	2.3
				MNV VPg 1-85	2.3
Figure 2	C	9.2 mM NaH2PO4,1.8 mM KH2PO4, 137 mM NaCl, 2.7 mM KCl, 1 mM β-mercaptethanol. pH 7.4	His-MNV VPg 1-124 WT & mutnats		6.3
				GST-eIF4GI HEAT-1	1.3
				GST-eIF4GII HEAT-1	1.3
				GST	1.3
Figure 2	D	50 mM Tris, 150 mM NaCl, 1 mM β-mercaptethanol. pH 7.5	His-eGFP-VPg WT		3.4
			His-eGFP-VPg F123A		3.4
			His-eGFP-VPg|NS6 C139A		3.4
			His-eGFP-VPg|NS6 4′		3.4
				eIF4GII HEAT-1	4.9
Figure 4	B, C, & D	25 mM MES, 150 mM NaCl, 1x Sigmafast protease inhibitor, 2 mM β-mercaptethanol. pH 6.5.	His-eF4GI HEAT-1		2.6
				GST-VPg fusions	1.5
				GST	1.5
Figure 5	D	50 mM Tris, 150 mM NaCl, 1 mM β-mercaptethanol. pH 7.5	His-MNV VPg 1-124 WT		5.9
				eIF4GI HEAT-1 & mutnats	1.2
