# Supplementary material for: A Conserved Interaction between a C-Terminal Motif in Norovirus VPg and the HEAT-1 Domain of eIF4G Is Essential for Translation Initiation
Source: PLoS Pathog. 2016 Jan 6;12(1):e1005379. doi: 10.1371/journal.ppat.1005379 (PMC4703368; doi:10.1371/journal.ppat.1005379)
Supplement: S1 Data — Tabulated data for all plots presented in the paper (organised by Figure and Supplementary Figure number). (XLSX) [file ppat.1005379.s014.xlsx]

## Sheet: Figure 3A
Raw data													Plotted data
	Protein	eIF4GII HEAT -1
	Peptide	MNV VPg 104-124
		1	2	3	4	5	6	7	8	9	10	Experiment #	plotted x-axis	plotted y-axis	Y-Error bars
	protein Conc µM	Raw ΔFA	Raw ΔFA	Raw ΔFA	Raw ΔFA	Raw ΔFA	Raw ΔFA	Raw ΔFA	Raw ΔFA	Raw ΔFA	Raw ΔFA		protein Conc µM	average ΔFA	StDev ΔFA
	40			0.0845	0.085	0.0726781							40	0.0819917	0.00537204
	40			0.0855	0.086	0.0782721							20	0.0749807	0.00410826
	20			0.0785	0.079	0.0665859	0.0765	0.077	0.0695	0.074	0.0775		10	0.0659308	0.00403096
	20			0.0785	0.079	0.0721057	0.0775	0.076	0.0675	0.073	0.0775		5	0.0534922	0.00353837
	10	0.068	0.063	0.0685	0.069	0.0550154	0.0685	0.07	0.0675	0.064	0.0675		2.5	0.0393367	0.00397873
	10	0.066	0.065	0.0675	0.068	0.0606	0.0715	0.07	0.0605	0.062	0.0665		1.25	0.0255974	0.00355693
	5	0.057	0.051	0.0545	0.055	0.0456199	0.0585	0.057	0.0525	0.053	0.0545		0.625	0.0153085	0.00322652
	5	0.053	0.052	0.0545	0.055	0.0492238	0.0585	0.058	0.0485	0.049	0.0535		0.3125	0.00792464	0.00307007
	2.5		0.037	0.0405	0.041	0.0303811	0.0435	0.044	0.0395	0.038	0.0405		0.15625	0.00397254	0.00284475
	2.5	0.042	0.039	0.0405	0.041	0.0330155	0.0445	0.045	0.0345	0.035	0.0385		0.078125	0.00171759	0.00268174
	1.25	0.027	0.025	0.0255	0.026	0.0158783	0.0305	0.031	0.0265	0.026	0.0265		0.0390625	0.000344285	0.00292295
	1.25	0.028	0.024	0.0245	0.025	0.020069	0.0295	0.03	0.0225	0.024	0.0245		0.0195312	0.000642857	0.000662994
	0.625	0.018	0.014	0.0165	0.017	0.0064174	0.0165	0.018	0.0145	0.016	0.0155		0.00976562	0.00025	0.000957427
	0.625	0.016	0.015	0.0175	0.018	0.00875182	0.0185	0.019	0.0115	0.014	0.0155
	0.3125	0.009	0.005	0.0095	0.01	-0.00174853	0.0095	0.009	0.0085	0.011	0.0095
	0.3125	0.01	0.006	0.0095	0.01	0.0022414	0.0095	0.009	0.0065	0.008	0.0085
	0.15625	0.004	0.005	0.0055	0.006	-0.00448588	0.0045	0.005	0.0025	0.006	0.0045
	0.15625	0.004	0.003	0.0065	0.007	-0.00206337	0.0055	0.005	0.0015	0.006	0.0045
	0.078125	0.003	0	0.0045	0.005	-0.00566989	0.0025	0.002		0.004	0.0025
	0.078125	0.002	0.002	0.0025	0.003	-0.00419589	0.0025	0.002	-0.0005	0.003	0.0025
	0.0390625	0.001	-0.002	0.0015	0.002	-0.00808029	0.0015	0.001	0.0005	0.004	0.0015
	0.0390625	0	0	0.0025	0.003	-0.006034	0.0025	0	-0.0015	0.002	0.0015
	0.0195312	0.001	0				-0.0005	0	0.0005	0.002	0.0015
	0.0195312	0.001	0				0.0005	0.001	0.0005	0.001	0.0005
	0.00976563	0.001	0
	0.00976563	-0.001	0.001
	Protein	eIF4GI HEAT -1
	Peptide	MNV VPg 104-124
		1	2	3	4	5	Experiment #						plotted x-axis	plotted y-axis	Y-Error bars
													protein Conc µM	Average ΔFA	StDev ΔFA
	protein Conc µM	Raw ΔFA	Raw ΔFA	Raw ΔFA	Raw ΔFA	Raw ΔFA							40	0.0755	0.00141421
	40			0.0745									20	0.0665981	0.00236978
	40			0.0765									10	0.05735	0.00161709
	20	0.0675	0.0625	0.0655	0.0635	0.0663833							5	0.0453167	0.00268603
	20	0.0695	0.0675	0.0685	0.0685								2.5	0.0330132	0.00204753
	10	0.0565	0.0545	0.0585	0.0555	0.0571504							1.25	0.0204835	0.00194667
	10	0.0575	0.0585	0.0595	0.0585								0.625	0.0113087	0.00217222
	5	0.0465	0.0405	0.0465	0.0425	0.0428504							0.3125	0.00580146	0.00120885
	5	0.0465	0.0465	0.0475	0.0485								0.15625	0.00255858	0.00210064
	2.5	0.0325	0.0305	0.0335	0.0305	0.0311184							0.078125	0.000264051	0.0011185
	2.5	0.0345	0.0345	0.0365	0.0335								0.0390625	-0.000450385	0.00102415
	1.25	0.0225	0.0175	0.0215	0.0175	0.0193517							0.0195312	-0.0004665	0.00138631
	1.25	0.0225	0.0205	0.0215	0.0215
	0.625	0.0145	0.0095	0.0095	0.0075	0.0117786
	0.625	0.0135	0.0115	0.0115	0.0125
	0.3125	0.0045	0.0035	0.0065	0.0055	0.0062131
	0.3125	0.0075	0.0055	0.0065	0.0065
	0.15625	0.0005	0.0005	0.0035	0.0015	0.00402726
	0.15625	0.0055	0.0005	0.0015	0.0055
	0.078125	0.0005	-0.0005	-0.0005	0.0015	-0.00162354
	0.078125	0.0015	-0.0005	0.0005	0.0015
	0.0390625	0.0005	-0.0005	-0.0005	-0.0005	-0.00205347
	0.0390625	-0.0005	-0.0005	0.0015	-0.0015
	0.0195312	-0.0015	-0.0015			-0.0013325
	0.0195312	0.0015	0.0005
	Protein	eIF4GII HEAT -1
	Peptide	MNV VPg 108-124
													plotted x-axis	plotted y-axis	Y-Error bars
		1	2	Experiment #									protein Conc µM	Average ΔFA	StDev ΔFA
	protein Conc µM	Raw ΔFA	Raw ΔFA										40	0.0753913	0.000499339
	40	0.0757444											20	0.0577229	0.0020485
	40	0.0750383											10	0.0415536	0.00217019
	40	0.0757444											5	0.0263491	0.00172126
	40	0.0750383											2.5	0.0166279	0.0021073
	20	0.0591181	0.0555										1.25	0.0101912	0.000500126
	20	0.0597737	0.0565										0.625	0.00514845	0.00129162
	10	0.0445169	0.0395										0.3125	0.00467678	0.000598547
	10	0.0416974	0.0405										0.15625	0.001968	0.000656635
	5	0.026954	0.0245										0.078125	0.00122829	0.000314579
	5	0.0284425	0.0255										0.0390625	0.00195819	0.000662891
	2.5	0.0172017	0.0145										0.0195312	0.0005	0.000707566
	2.5	0.0193098	0.0155
	1.25	0.0101541	0.0105
	1.25	0.0106106	0.0095
	0.625	0.00498363	0.0035
	0.625	0.00661019	0.0055
	0.3125	0.00407348	0.0045
	0.3125	0.00463366	0.0055
	0.15625	0.00115192	0.0025
	0.15625	0.00172007	0.0025
	0.078125	0.000928587	0.0015
	0.078125	0.000984559	0.0015
	0.0390625	0.00192725	0.0015
	0.0390625	0.00290552	0.0015
	0.0195312	-3.12032e-05	0.0005
	0.0195312	3.12032e-05	0.0015

## Sheet: Figure 3B
	Plotted x axis	Plotted y axis		Plotted x axis	Plotted y axis		Plotted x axis	Plotted y axis
Experiment	1	1		2	2		3	3
	protein conc µM	ΔFA		protein conc µM	ΔFA		protein conc µM	ΔFA
	46.5	0.088658		94.5	0.114362		158	0.119833
	46.5	0.0910518		94.5	0.117786		158	0.126945
	23.25	0.0634396		47.25	0.0992956		79	0.10304
	23.25	0.0696196		47.25	0.101014		79	0.108142
	11.625	0.0431955		23.625	0.0749337		39.5	0.0833428
	11.625	0.0471644		23.625	0.0763703		39.5	0.0837561
	5.8125	0.0242681		11.8125	0.050556		19.75	0.0604836
	5.8125	0.0277273		11.8125	0.0574509		19.75	0.0639078
	2.90625	0.0134715		5.90625	0.0325557		9.875	0.0407892
	2.90625	0.018953		5.90625	0.0367133		9.875	0.0413087
	1.45312	0.00550221		2.95312	0.0193117		4.9375	0.0234047
	1.45312	0.0107785		2.95312	0.021868		4.9375	0.0251805
	0.726562	0.00141342		1.47656	0.00779587		2.46875	0.0114824
	0.726562	0.00651588		1.47656	0.0115118		2.46875	0.0117323
	0.363281	0.00131209		0.738281	0.00421619		1.23438	0.00582122
	0.363281	0.00404892		0.738281	0.00532134		1.23438	0.00698937
	0.181641	-5.11317e-05		0.369141	0.00131091		0.617188	-0.000673605
	0.181641	0.00235175		0.369141	0.00440946		0.617188	0.00429469
	0.0908203	-0.00212849		0.18457	0.000745114		0.308594	0.0011524
	0.0908203	0.00114775		0.18457	0.00243777		0.308594	0.00176195
	0.0454102	-0.000912905		0.0922852	-0.00123089		0.154297	-0.000338591
	0.0454102	0.000508242		0.0922852	-0.00132034		0.154297	9.73546e-05

## Sheet: Figure 3C
Plotted x-axis top	Plotted y-axis top		Plotted x-axis bottom	plotted y-axis bottom
Time (s)	Power (µcal/sec)		Molar ratio	kcal/mol of injectant	µL injected
5	-0.00138		0.02546	-6.6326	0.5
6	-0.0015		0.12792	-27.512	2
7	-0.00144		0.23137	-26.7823	2
8	-0.00128		0.3358	-25.6592	2
9	-0.00134		0.44123	-24.1548	2
10	-0.00122		0.54764	-22.2833	2
11	-0.00106		0.65504	-19.7741	2
12	-0.000955633		0.76344	-16.9294	2
13	-0.00142		0.87282	-14.1376	2
14	-0.00134		0.98319	-11.473	2
15	-0.00106		1.09455	-9.06457	2
16	-0.000746798		1.20689	-7.14174	2
17	-0.000149528		1.32023	-5.59848	2
18	0.000207763		1.43456	-4.50476	2
19	0.000235053		1.54987	-3.66214	2
20	0.000142343		1.66618	-3.08545	2
21	-0.000380367		1.78347	-2.65789	2
22	-0.000933054		1.90175	-2.22242	2
23	-0.00073561		2.02102	-1.91968	2
24	-0.000718165		2.14128	-1.64166	2
25	-0.00109		--		--
26	-0.000983275
27	-0.000595831
28	-0.000328259
29	-0.000270574
30	-0.000122888
31	-0.000165202
32	-0.000197516
33	-0.000299831
34	5.81647e-05
35	0.000466192
36	0.000784219
37	0.000462247
38	0.000110274
39	-0.000621571
40	-0.000793101
41	-0.00141
42	-0.00128
43	-0.00138
44	-0.00117
45	-0.00149
46	-0.00141
47	-0.00169
48	-0.00174
49	-0.00173
50	-0.0014
51	-0.000925481
52	-0.00043575
53	-0.000146019
54	0.000153712
55	-3.65565e-05
56	-0.000436444
57	-0.000845829
58	-0.000795214
59	-0.000444598
60	0.000206017
61	0.000986632
62	0.00152
63	0.00181
64	0.0016
65	0.00133
66	0.00142
67	0.00147
68	0.00143
69	0.00132
70	0.00102
71	0.000338507
72	0.000381435
73	0.000325153
74	0.000519456
75	0.000653759
76	0.00113
77	0.00138
78	0.00164
79	0.00214
80	0.00257
81	0.00224
82	0.00192
83	0.00174
84	0.000811856
85	0.000589198
86	0.00109
87	0.00118
88	0.00156
89	0.00222
90	0.00201
91	0.00208
92	0.00194
93	0.00193
94	0.00159
95	0.00167
96	0.00114
97	0.00111
98	0.00103
99	0.00139
100	0.00151
101	0.00199
102	0.00222
103	0.00223
104	0.00179
105	0.00157
106	0.000955265
107	0.000308432
108	-0.000158211
109	-0.000444854
110	-0.000531497
111	-0.000338139
112	-2.44773e-05
113	0.000110131
114	0.000754739
115	0.00119
116	0.00169
117	0.00156
118	0.00164
119	0.00125
120	0.00107
121	0.000541021
122	0.000446739
123	0.000252462
124	0.00019912
125	-0.000394222
126	-0.000357564
127	-0.000140907
128	-0.000324249
129	-0.000307297
130	3.0121e-05
131	0.000187539
132	0.000334956
133	0.000642374
134	0.000299791
135	5.76553e-05
136	-0.000334346
137	-0.000466348
138	-0.00055835
139	-0.000400351
140	-7.22927e-05
141	-0.000223893
142	-0.000385493
143	-0.000517093
144	-0.000518693
145	-0.000610293
146	-0.00032177
147	-0.000193138
148	-0.000464507
149	-0.000425875
150	-0.000517243
151	-0.000708612
152	-0.000979913
153	-0.001
154	-0.000992503
155	-0.00129
156	-0.00148
157	-0.00139
158	-0.00138
159	-0.00115
160	-0.000630479
161	-0.000641836
162	-0.00112
163	-0.00139
164	-0.00151
165	-0.00162
166	-0.00156
167	-0.00136
168	-0.00113
169	-0.00159
170	-0.00196
171	-0.0022
172	-0.00194
173	-0.00159
174	-0.00147
175	-0.00172
176	-0.00161
177	-0.00187
178	-0.00202
179	-0.00195
180	-0.00151
181	-0.00168
182	-0.0171
183	-0.10025
184	-0.19034
185	-0.27382
186	-0.36059
187	-0.43156
188	-0.42895
189	-0.41136
190	-0.39274
191	-0.3634
192	-0.32838
193	-0.29417
194	-0.26313
195	-0.23548
196	-0.21168
197	-0.19129
198	-0.17344
199	-0.15801
200	-0.14481
201	-0.13273
202	-0.12137
203	-0.11122
204	-0.10193
205	-0.09334
206	-0.08557
207	-0.07891
208	-0.07264
209	-0.067
210	-0.06164
211	-0.05682
212	-0.05188
213	-0.04746
214	-0.04283
215	-0.03912
216	-0.03549
217	-0.03257
218	-0.02987
219	-0.02814
220	-0.02624
221	-0.02506
222	-0.02339
223	-0.02177
224	-0.01972
225	-0.01766
226	-0.01543
227	-0.01397
228	-0.01269
229	-0.01196
230	-0.01171
231	-0.01133
232	-0.01129
233	-0.01105
234	-0.01046
235	-0.00929
236	-0.00818
237	-0.00685
238	-0.00606
239	-0.00578
240	-0.00587
241	-0.00592
242	-0.00618
243	-0.0061
244	-0.00515
245	-0.00371
246	-0.00302
247	-0.0024
248	-0.00197
249	-0.00258
250	-0.00366
251	-0.00379
252	-0.0037
253	-0.0037
254	-0.00336
255	-0.00278
256	-0.00242
257	-0.0021
258	-0.0016
259	-0.00119
260	-0.00107
261	-0.00115
262	-0.00135
263	-0.00163
264	-0.00139
265	-0.0009273
266	-0.000127078
267	0.000463143
268	0.000683365
269	0.000473587
270	-0.00035566
271	-0.00109
272	-0.00104
273	-0.000803262
274	-9.24628e-05
275	0.000548525
276	0.000709954
277	0.000521382
278	0.00026281
279	-0.000325762
280	-0.000304334
281	-0.000172442
282	-0.000100333
283	-1.82247e-05
284	-0.000226116
285	-0.000534008
286	-0.000611853
287	-0.000829013
288	-0.000956173
289	-0.000783333
290	-0.000330492
291	-0.000287652
292	5.55361e-05
293	0.00049916
294	0.000882784
295	0.000656408
296	0.000990032
297	0.000763656
298	0.000367964
299	0.000382418
300	0.000646872
301	0.000161325
302	0.000215779
303	0.00049041
304	0.000235725
305	8.10396e-05
306	0.000386354
307	0.000531669
308	0.000666984
309	0.000612816
310	0.000809013
311	0.000625209
312	0.000721406
313	0.000537602
314	0.000683798
315	0.000350854
316	0.000517938
317	0.000425022
318	0.000722105
319	0.000649189
320	0.00067658
321	0.00059454
322	0.0003325
323	2.04602e-05
324	5.84205e-05
325	-3.61933e-06
326	-4.50353e-05
327	-9.62221e-05
328	0.000132591
329	-6.85957e-05
330	0.000170218
331	0.000479124
332	0.000868762
333	0.000808401
334	0.000568039
335	-2.2322e-05
336	-0.000192683
337	-0.000842654
338	-0.000622225
339	-0.000521796
340	-0.000291367
341	-0.000460938
342	-5.05087e-05
343	-0.000699415
344	-0.000718226
345	-0.000657038
346	-0.000855849
347	-0.00071466
348	-0.000513281
349	0.00015865
350	0.000530581
351	0.00105
352	0.000914443
353	0.0012
354	0.000618769
355	0.000691428
356	0.000274088
357	0.000386747
358	0.000549407
359	0.00111
360	0.000885438
361	0.000888797
362	-0.00698
363	-0.08526
364	-0.25021
365	-0.48735
366	-0.78306
367	-1.07702
368	-1.29757
369	-1.43822
370	-1.50414
371	-1.49419
372	-1.45522
373	-1.39487
374	-1.30457
375	-1.19582
376	-1.08603
377	-0.98384
378	-0.89204
379	-0.81111
380	-0.73967
381	-0.67676
382	-0.6199
383	-0.56923
384	-0.52368
385	-0.48278
386	-0.44544
387	-0.4117
388	-0.38062
389	-0.35167
390	-0.32534
391	-0.3012
392	-0.27938
393	-0.25908
394	-0.24098
395	-0.22342
396	-0.2074
397	-0.19272
398	-0.17977
399	-0.16725
400	-0.156
401	-0.14547
402	-0.13544
403	-0.12639
404	-0.11834
405	-0.11059
406	-0.10378
407	-0.09711
408	-0.09059
409	-0.08435
410	-0.07893
411	-0.07348
412	-0.0687
413	-0.06431
414	-0.05952
415	-0.05568
416	-0.05195
417	-0.04875
418	-0.04528
419	-0.04259
420	-0.03992
421	-0.03703
422	-0.03437
423	-0.0327
424	-0.03106
425	-0.02884
426	-0.02715
427	-0.0256
428	-0.02351
429	-0.02201
430	-0.02045
431	-0.01889
432	-0.01793
433	-0.01694
434	-0.0157
435	-0.01541
436	-0.01496
437	-0.0137
438	-0.01261
439	-0.0121
440	-0.01072
441	-0.00952
442	-0.00886
443	-0.00866
444	-0.00794
445	-0.00757
446	-0.00734
447	-0.00717
448	-0.00652
449	-0.0064
450	-0.00658
451	-0.00674
452	-0.00627
453	-0.00627
454	-0.00554
455	-0.00495
456	-0.00465
457	-0.00458
458	-0.00409
459	-0.00382
460	-0.00398
461	-0.00382
462	-0.00383
463	-0.00352
464	-0.00347
465	-0.00283
466	-0.00233
467	-0.00192
468	-0.00207
469	-0.00179
470	-0.00187
471	-0.00149
472	-0.00129
473	-0.000821675
474	-0.000641482
475	-0.00030129
476	-0.000321097
477	-0.000370905
478	-0.000650728
479	-0.000890551
480	-0.000640374
481	-0.0011
482	-0.001
483	-0.000709861
484	-0.000549726
485	-0.000769591
486	-0.000619456
487	-0.000219321
488	-0.000309187
489	-0.000159091
490	-0.000509006
491	-0.000648921
492	-0.000438836
493	-0.000238752
494	-0.000478674
495	-3.86351e-05
496	0.000571404
497	3.14436e-05
498	3.1483e-05
499	-0.000118478
500	-0.000658458
501	-0.000488453
502	-0.000378449
503	-0.000328445
504	-8.44026e-06
505	0.000451564
506	0.00029155
507	0.000611534
508	0.000521518
509	0.000571502
510	0.000471486
511	0.000771467
512	0.000921441
513	0.00146
514	0.00133
515	0.00141
516	0.000981336
517	0.000551295
518	-6.87527e-05
519	-0.000208801
520	-0.000188849
521	-0.000138896
522	-0.000218948
523	1.09531e-05
524	0.000430854
525	0.000530756
526	0.000370657
527	0.000270558
528	-0.000349578
529	-0.000399759
530	-0.000869941
531	-0.00101
532	-0.00104
533	-0.000800484
534	-0.00124
535	-0.000881045
536	-0.000831334
537	-0.000831624
538	-0.00107
539	-0.000912227
540	-0.00109
541	-0.001
542	-0.00906
543	-0.0825
544	-0.2364
545	-0.4572
546	-0.7328
547	-1.00624
548	-1.21416
549	-1.35095
550	-1.4205
551	-1.42097
552	-1.39389
553	-1.34377
554	-1.26342
555	-1.16369
556	-1.06055
557	-0.96395
558	-0.87695
559	-0.7988
560	-0.72928
561	-0.66867
562	-0.61376
563	-0.56423
564	-0.52025
565	-0.48047
566	-0.44374
567	-0.41047
568	-0.38042
569	-0.35261
570	-0.3267
571	-0.30307
572	-0.2813
573	-0.26147
574	-0.2433
575	-0.2269
576	-0.21132
577	-0.19671
578	-0.18344
579	-0.17085
580	-0.15864
581	-0.14759
582	-0.13825
583	-0.12858
584	-0.1197
585	-0.11224
586	-0.10492
587	-0.09755
588	-0.09115
589	-0.08528
590	-0.07985
591	-0.07491
592	-0.06988
593	-0.06535
594	-0.06099
595	-0.05661
596	-0.05277
597	-0.05
598	-0.0473
599	-0.04424
600	-0.0417
601	-0.03945
602	-0.03656
603	-0.03402
604	-0.03204
605	-0.03008
606	-0.02783
607	-0.02643
608	-0.02504
609	-0.02335
610	-0.02187
611	-0.02052
612	-0.01937
613	-0.01801
614	-0.01718
615	-0.01625
616	-0.01585
617	-0.01466
618	-0.0132
619	-0.01236
620	-0.01142
621	-0.01023
622	-0.00933
623	-0.00877
624	-0.00798
625	-0.00767
626	-0.0077
627	-0.00752
628	-0.00709
629	-0.00698
630	-0.00619
631	-0.00475
632	-0.00473
633	-0.0045
634	-0.00368
635	-0.0033
636	-0.00298
637	-0.00213
638	-0.00123
639	-0.00115
640	-0.00147
641	-0.00235
642	-0.00244
643	-0.0027
644	-0.00263
645	-0.00216
646	-0.00127
647	-0.000896327
648	-0.00114
649	-0.000729661
650	-0.000921327
651	-0.0014
652	-0.00136
653	-0.000706364
654	-0.00041805
655	0.000130263
656	0.000608576
657	0.000826886
658	0.000565183
659	0.000353479
660	0.000561776
661	0.000790072
662	-0.00438
663	-0.06445
664	-0.19804
665	-0.39373
666	-0.64165
667	-0.89671
668	-1.09803
669	-1.23539
670	-1.31487
671	-1.33088
672	-1.31655
673	-1.28022
674	-1.21361
675	-1.1246
676	-1.03076
677	-0.93993
678	-0.85679
679	-0.78302
680	-0.71694
681	-0.65752
682	-0.60481
683	-0.55793
684	-0.51529
685	-0.47672
686	-0.44181
687	-0.40976
688	-0.37985
689	-0.3527
690	-0.32785
691	-0.3048
692	-0.28331
693	-0.26356
694	-0.24551
695	-0.22894
696	-0.21343
697	-0.19887
698	-0.18569
699	-0.17275
700	-0.16132
701	-0.15053
702	-0.14076
703	-0.13158
704	-0.1232
705	-0.11459
706	-0.10688
707	-0.10012
708	-0.09369
709	-0.08738
710	-0.08205
711	-0.07676
712	-0.0717
713	-0.06668
714	-0.0625
715	-0.05864
716	-0.05453
717	-0.05068
718	-0.04721
719	-0.04398
720	-0.04043
721	-0.03779
722	-0.03508
723	-0.03302
724	-0.03095
725	-0.02929
726	-0.02783
727	-0.02653
728	-0.02467
729	-0.02364
730	-0.0221
731	-0.02054
732	-0.01909
733	-0.01778
734	-0.01582
735	-0.01446
736	-0.01367
737	-0.0129
738	-0.01244
739	-0.01178
740	-0.01097
741	-0.00968
742	-0.00879
743	-0.00786
744	-0.00738
745	-0.0068
746	-0.00651
747	-0.0062
748	-0.00561
749	-0.00522
750	-0.00485
751	-0.00416
752	-0.00361
753	-0.00348
754	-0.00308
755	-0.0025
756	-0.00222
757	-0.00194
758	-0.00153
759	-0.00117
760	-0.000577105
761	-0.000269517
762	-0.000391929
763	-0.000474341
764	-0.000596783
765	-0.00165
766	-0.00184
767	-0.00143
768	-0.00102
769	-0.00051916
770	0.000568309
771	0.00102
772	0.00157
773	0.00141
774	0.00116
775	0.000725589
776	0.000532979
777	0.00041037
778	0.000857761
779	0.000845151
780	0.000732542
781	0.000619888
782	-0.000662796
783	-0.03658
784	-0.13922
785	-0.29989
786	-0.51072
787	-0.74294
788	-0.94271
789	-1.08492
790	-1.17698
791	-1.21461
792	-1.21468
793	-1.19502
794	-1.14736
795	-1.07447
796	-0.99058
797	-0.90806
798	-0.83132
799	-0.76204
800	-0.70039
801	-0.64478
802	-0.59501
803	-0.54964
804	-0.50843
805	-0.47078
806	-0.43718
807	-0.40596
808	-0.37751
809	-0.35154
810	-0.32737
811	-0.30452
812	-0.28352
813	-0.26438
814	-0.24626
815	-0.2292
816	-0.21371
817	-0.19949
818	-0.18592
819	-0.17327
820	-0.16214
821	-0.15148
822	-0.14148
823	-0.13219
824	-0.12376
825	-0.11578
826	-0.10798
827	-0.10096
828	-0.09441
829	-0.08796
830	-0.08217
831	-0.07729
832	-0.0721
833	-0.06706
834	-0.06242
835	-0.05829
836	-0.05408
837	-0.05011
838	-0.04639
839	-0.04427
840	-0.04112
841	-0.03852
842	-0.03646
843	-0.0345
844	-0.03176
845	-0.03
846	-0.02776
847	-0.0258
848	-0.02387
849	-0.02179
850	-0.01965
851	-0.0184
852	-0.01697
853	-0.01579
854	-0.01484
855	-0.01374
856	-0.01241
857	-0.01187
858	-0.01164
859	-0.01122
860	-0.0106
861	-0.01
862	-0.00895
863	-0.00756
864	-0.00684
865	-0.00698
866	-0.00668
867	-0.00638
868	-0.00638
869	-0.00611
870	-0.00521
871	-0.00432
872	-0.00416
873	-0.00374
874	-0.00323
875	-0.00314
876	-0.00363
877	-0.00312
878	-0.00291
879	-0.00278
880	-0.00245
881	-0.00189
882	-0.00181
883	-0.00132
884	-0.000945471
885	-0.000530714
886	-0.000345956
887	6.88014e-05
888	6.33787e-05
889	9.79257e-05
890	-0.000127527
891	-0.00010298
892	-0.000658433
893	-0.000883938
894	-0.000899608
895	-0.000865279
896	-0.00139
897	-0.00093662
898	-0.000192291
899	0.000381903
900	0.000996012
901	0.00211
902	0.00114
903	-0.03323
904	-0.12563
905	-0.26808
906	-0.45456
907	-0.65849
908	-0.83256
909	-0.95834
910	-1.04139
911	-1.07686
912	-1.08195
913	-1.06888
914	-1.02991
915	-0.96885
916	-0.89828
917	-0.82707
918	-0.76067
919	-0.70089
920	-0.64728
921	-0.59907
922	-0.55575
923	-0.51599
924	-0.47891
925	-0.44541
926	-0.4144
927	-0.3854
928	-0.35911
929	-0.33468
930	-0.31154
931	-0.29057
932	-0.27124
933	-0.25273
934	-0.23627
935	-0.22089
936	-0.20639
937	-0.193
938	-0.18045
939	-0.16826
940	-0.15739
941	-0.14744
942	-0.13826
943	-0.12974
944	-0.12222
945	-0.11439
946	-0.10667
947	-0.09953
948	-0.09327
949	-0.08732
950	-0.0822
951	-0.07724
952	-0.07208
953	-0.06704
954	-0.06227
955	-0.05817
956	-0.05434
957	-0.05131
958	-0.04846
959	-0.0455
960	-0.04243
961	-0.03973
962	-0.03735
963	-0.03466
964	-0.03267
965	-0.03055
966	-0.02909
967	-0.0271
968	-0.02583
969	-0.02402
970	-0.02266
971	-0.0211
972	-0.0197
973	-0.01796
974	-0.01723
975	-0.01669
976	-0.01553
977	-0.01453
978	-0.01375
979	-0.01258
980	-0.01123
981	-0.01062
982	-0.01002
983	-0.00942
984	-0.0088
985	-0.00783
986	-0.00706
987	-0.0064
988	-0.00597
989	-0.0059
990	-0.00565
991	-0.00516
992	-0.00492
993	-0.00451
994	-0.00375
995	-0.00305
996	-0.00213
997	-0.00175
998	-0.000912505
999	-0.000901478
1000	-0.00144
1001	-0.00157
1002	-0.00129
1003	-0.00151
1004	-0.0013
1005	-0.00112
1006	-0.00142
1007	-0.00135
1008	-0.00137
1009	-0.000933076
1010	-0.000112327
1011	0.000638389
1012	0.000909004
1013	0.00147
1014	0.00114
1015	0.000650851
1016	0.000561467
1017	0.000782001
1018	0.000782487
1019	0.00121
1020	0.00153
1021	0.00191
1022	0.00112
1023	-0.02686
1024	-0.10357
1025	-0.22263
1026	-0.37859
1027	-0.55208
1028	-0.7026
1029	-0.81295
1030	-0.88772
1031	-0.9241
1032	-0.93248
1033	-0.92411
1034	-0.89394
1035	-0.84474
1036	-0.78629
1037	-0.72682
1038	-0.67136
1039	-0.62094
1040	-0.57536
1041	-0.53421
1042	-0.49711
1043	-0.46273
1044	-0.43149
1045	-0.40262
1046	-0.37599
1047	-0.35141
1048	-0.32861
1049	-0.3069
1050	-0.28655
1051	-0.26795
1052	-0.25069
1053	-0.23453
1054	-0.21983
1055	-0.2062
1056	-0.19302
1057	-0.18091
1058	-0.16971
1059	-0.1591
1060	-0.14914
1061	-0.14002
1062	-0.13127
1063	-0.12283
1064	-0.11474
1065	-0.10689
1066	-0.09999
1067	-0.09343
1068	-0.08716
1069	-0.08154
1070	-0.07653
1071	-0.07134
1072	-0.06706
1073	-0.06347
1074	-0.06006
1075	-0.05687
1076	-0.05387
1077	-0.05052
1078	-0.04707
1079	-0.04368
1080	-0.04114
1081	-0.03853
1082	-0.03614
1083	-0.03369
1084	-0.03165
1085	-0.0289
1086	-0.02667
1087	-0.02479
1088	-0.0233
1089	-0.02183
1090	-0.02089
1091	-0.01985
1092	-0.01888
1093	-0.01778
1094	-0.01629
1095	-0.01489
1096	-0.01382
1097	-0.01233
1098	-0.01149
1099	-0.01053
1100	-0.0098
1101	-0.00861
1102	-0.00801
1103	-0.00737
1104	-0.00779
1105	-0.00788
1106	-0.00805
1107	-0.0082
1108	-0.00824
1109	-0.00738
1110	-0.00668
1111	-0.00646
1112	-0.00602
1113	-0.00484
1114	-0.00425
1115	-0.00389
1116	-0.0032
1117	-0.00285
1118	-0.00311
1119	-0.00338
1120	-0.00349
1121	-0.00313
1122	-0.00275
1123	-0.00233
1124	-0.00163
1125	-0.00121
1126	-0.00162
1127	-0.00176
1128	-0.00199
1129	-0.00214
1130	-0.00171
1131	-0.000983598
1132	-0.000506161
1133	-0.000148723
1134	-0.000431285
1135	-0.001
1136	-0.00115
1137	-0.00121
1138	-0.000712174
1139	-0.000554912
1140	-0.000397653
1141	-0.000320563
1142	-0.000523473
1143	-0.01607
1144	-0.07108
1145	-0.16238
1146	-0.2857
1147	-0.42853
1148	-0.55988
1149	-0.65844
1150	-0.72773
1151	-0.76553
1152	-0.77706
1153	-0.77526
1154	-0.75584
1155	-0.71914
1156	-0.67276
1157	-0.62512
1158	-0.58036
1159	-0.53851
1160	-0.50077
1161	-0.46721
1162	-0.43632
1163	-0.40744
1164	-0.38128
1165	-0.35679
1166	-0.33378
1167	-0.31228
1168	-0.29225
1169	-0.27326
1170	-0.25585
1171	-0.23964
1172	-0.22423
1173	-0.20987
1174	-0.19664
1175	-0.18423
1176	-0.17246
1177	-0.16118
1178	-0.15099
1179	-0.14171
1180	-0.13308
1181	-0.12484
1182	-0.11771
1183	-0.11059
1184	-0.10381
1185	-0.09746
1186	-0.09138
1187	-0.08524
1188	-0.07974
1189	-0.07499
1190	-0.0699
1191	-0.06562
1192	-0.06164
1193	-0.05791
1194	-0.05446
1195	-0.05129
1196	-0.04834
1197	-0.04546
1198	-0.04279
1199	-0.03946
1200	-0.03682
1201	-0.03404
1202	-0.03201
1203	-0.02971
1204	-0.02814
1205	-0.02643
1206	-0.02514
1207	-0.02355
1208	-0.02245
1209	-0.02073
1210	-0.01945
1211	-0.01807
1212	-0.01679
1213	-0.01564
1214	-0.01514
1215	-0.01412
1216	-0.01355
1217	-0.01219
1218	-0.01086
1219	-0.00997
1220	-0.00924
1221	-0.00855
1222	-0.00875
1223	-0.00879
1224	-0.00828
1225	-0.00758
1226	-0.00678
1227	-0.00579
1228	-0.00499
1229	-0.00404
1230	-0.00392
1231	-0.00371
1232	-0.00361
1233	-0.00341
1234	-0.0037
1235	-0.00329
1236	-0.00323
1237	-0.00318
1238	-0.0036
1239	-0.00387
1240	-0.00401
1241	-0.00352
1242	-0.00322
1243	-0.00264
1244	-0.00196
1245	-0.00102
1246	-0.000999427
1247	-0.00102
1248	-0.000658188
1249	-0.000982566
1250	-0.00155
1251	-0.00107
1252	-0.000185699
1253	9.93417e-06
1254	0.000785573
1255	0.00103
1256	0.000896852
1257	0.000452491
1258	0.000598131
1259	0.000333796
1260	0.000769461
1261	0.00119
1262	0.00142
1263	-0.01073
1264	-0.05614
1265	-0.13178
1266	-0.23387
1267	-0.35183
1268	-0.46017
1269	-0.54006
1270	-0.59573
1271	-0.62527
1272	-0.63363
1273	-0.63232
1274	-0.61782
1275	-0.58928
1276	-0.55346
1277	-0.51613
1278	-0.48031
1279	-0.44692
1280	-0.41687
1281	-0.38991
1282	-0.36518
1283	-0.34162
1284	-0.31993
1285	-0.30071
1286	-0.28182
1287	-0.26395
1288	-0.24749
1289	-0.23235
1290	-0.21748
1291	-0.20367
1292	-0.19161
1293	-0.17963
1294	-0.16795
1295	-0.1572
1296	-0.14773
1297	-0.13786
1298	-0.12958
1299	-0.1219
1300	-0.11498
1301	-0.1076
1302	-0.10151
1303	-0.09574
1304	-0.08995
1305	-0.08423
1306	-0.07913
1307	-0.07384
1308	-0.06929
1309	-0.06468
1310	-0.06062
1311	-0.05666
1312	-0.05309
1313	-0.04944
1314	-0.04712
1315	-0.04436
1316	-0.04156
1317	-0.03889
1318	-0.03621
1319	-0.0339
1320	-0.03169
1321	-0.03014
1322	-0.02869
1323	-0.0273
1324	-0.0249
1325	-0.02342
1326	-0.0222
1327	-0.02088
1328	-0.01974
1329	-0.01941
1330	-0.01872
1331	-0.0177
1332	-0.01704
1333	-0.01586
1334	-0.01482
1335	-0.01359
1336	-0.01244
1337	-0.01144
1338	-0.01105
1339	-0.01009
1340	-0.00921
1341	-0.00869
1342	-0.00797
1343	-0.00736
1344	-0.00748
1345	-0.00729
1346	-0.00735
1347	-0.00705
1348	-0.00659
1349	-0.00623
1350	-0.00606
1351	-0.00532
1352	-0.00482
1353	-0.00414
1354	-0.00329
1355	-0.00257
1356	-0.00257
1357	-0.00253
1358	-0.00222
1359	-0.00191
1360	-0.00202
1361	-0.00159
1362	-0.00127
1363	-0.0013
1364	-0.00115
1365	-0.000733435
1366	-0.000516477
1367	0.000290482
1368	0.000777441
1369	0.000844399
1370	0.000891358
1371	0.000958387
1372	-6.45443e-05
1373	-0.000687476
1374	-0.000480407
1375	-0.000703338
1376	-0.000476267
1377	0.000160916
1378	0.000698099
1379	0.000505281
1380	0.000902464
1381	0.00108
1382	0.00128
1383	-0.00712
1384	-0.04159
1385	-0.1009
1386	-0.18205
1387	-0.27751
1388	-0.36651
1389	-0.43228
1390	-0.47765
1391	-0.50246
1392	-0.50936
1393	-0.50798
1394	-0.4964
1395	-0.47449
1396	-0.44609
1397	-0.41626
1398	-0.38814
1399	-0.36248
1400	-0.33963
1401	-0.31792
1402	-0.29826
1403	-0.27974
1404	-0.26284
1405	-0.2461
1406	-0.23077
1407	-0.21633
1408	-0.20322
1409	-0.19044
1410	-0.17904
1411	-0.16815
1412	-0.15752
1413	-0.14754
1414	-0.1384
1415	-0.1297
1416	-0.12182
1417	-0.11465
1418	-0.10762
1419	-0.10097
1420	-0.09479
1421	-0.08914
1422	-0.08348
1423	-0.07824
1424	-0.07384
1425	-0.06948
1426	-0.06506
1427	-0.06097
1428	-0.0576
1429	-0.054
1430	-0.05024
1431	-0.04714
1432	-0.04405
1433	-0.04108
1434	-0.03863
1435	-0.03686
1436	-0.0342
1437	-0.03226
1438	-0.02998
1439	-0.02835
1440	-0.02655
1441	-0.02558
1442	-0.02454
1443	-0.02366
1444	-0.02203
1445	-0.02078
1446	-0.01966
1447	-0.01825
1448	-0.01723
1449	-0.01638
1450	-0.01549
1451	-0.01435
1452	-0.01382
1453	-0.01278
1454	-0.01215
1455	-0.01136
1456	-0.01065
1457	-0.00992
1458	-0.00956
1459	-0.0087
1460	-0.00822
1461	-0.00771
1462	-0.00721
1463	-0.0065
1464	-0.00595
1465	-0.00547
1466	-0.00548
1467	-0.00515
1468	-0.00484
1469	-0.00488
1470	-0.00447
1471	-0.004
1472	-0.00397
1473	-0.00403
1474	-0.00339
1475	-0.0028
1476	-0.0021
1477	-0.00164
1478	-0.001
1479	-0.00121
1480	-0.0015
1481	-0.00156
1482	-0.00148
1483	-0.00172
1484	-0.00113
1485	-0.000547689
1486	-0.000398321
1487	-0.000548954
1488	-0.000119587
1489	-8.01452e-05
1490	-0.000210664
1491	6.88179e-05
1492	0.000848299
1493	0.00106
1494	0.000907266
1495	0.00127
1496	0.000716458
1497	0.000226053
1498	0.000505649
1499	0.000945245
1500	0.000594887
1501	0.000564595
1502	0.00104
1503	-0.00496
1504	-0.03149
1505	-0.07817
1506	-0.14207
1507	-0.21907
1508	-0.29117
1509	-0.34434
1510	-0.38019
1511	-0.39877
1512	-0.40212
1513	-0.3998
1514	-0.39092
1515	-0.37409
1516	-0.35237
1517	-0.3288
1518	-0.30643
1519	-0.28585
1520	-0.26664
1521	-0.2491
1522	-0.23347
1523	-0.21921
1524	-0.20536
1525	-0.19292
1526	-0.18129
1527	-0.17039
1528	-0.16004
1529	-0.15025
1530	-0.1404
1531	-0.13154
1532	-0.12338
1533	-0.11522
1534	-0.10798
1535	-0.10211
1536	-0.09598
1537	-0.08974
1538	-0.08444
1539	-0.07907
1540	-0.07416
1541	-0.06991
1542	-0.0668
1543	-0.06307
1544	-0.05986
1545	-0.05618
1546	-0.05262
1547	-0.04897
1548	-0.04644
1549	-0.04387
1550	-0.04124
1551	-0.0387
1552	-0.0361
1553	-0.03322
1554	-0.03086
1555	-0.02915
1556	-0.02791
1557	-0.02674
1558	-0.0255
1559	-0.02422
1560	-0.02278
1561	-0.02137
1562	-0.02
1563	-0.01854
1564	-0.01734
1565	-0.01606
1566	-0.01441
1567	-0.01328
1568	-0.01277
1569	-0.01181
1570	-0.0114
1571	-0.01073
1572	-0.00976
1573	-0.00906
1574	-0.0091
1575	-0.00883
1576	-0.00848
1577	-0.00802
1578	-0.00706
1579	-0.00608
1580	-0.00536
1581	-0.00514
1582	-0.00462
1583	-0.00456
1584	-0.00402
1585	-0.00346
1586	-0.00296
1587	-0.00304
1588	-0.00293
1589	-0.00312
1590	-0.00337
1591	-0.00325
1592	-0.00309
1593	-0.00285
1594	-0.00271
1595	-0.00245
1596	-0.00253
1597	-0.00283
1598	-0.0028
1599	-0.00219
1600	-0.00173
1601	-0.00129
1602	-0.00102
1603	-0.00114
1604	-0.00124
1605	-0.00116
1606	-0.00141
1607	-0.00148
1608	-0.00166
1609	-0.00209
1610	-0.00198
1611	-0.00144
1612	-0.00115
1613	-0.000513781
1614	8.74047e-05
1615	8.59072e-06
1616	-0.000460223
1617	-5.90372e-05
1618	0.000312164
1619	0.000193385
1620	0.000424607
1621	0.000575828
1622	0.00075705
1623	-0.00172
1624	-0.01963
1625	-0.05513
1626	-0.10515
1627	-0.16704
1628	-0.22697
1629	-0.27137
1630	-0.30072
1631	-0.31618
1632	-0.31852
1633	-0.31649
1634	-0.31037
1635	-0.29817
1636	-0.28131
1637	-0.26276
1638	-0.24528
1639	-0.22907
1640	-0.21408
1641	-0.20031
1642	-0.18751
1643	-0.17519
1644	-0.16343
1645	-0.15268
1646	-0.14293
1647	-0.13369
1648	-0.12514
1649	-0.11695
1650	-0.10949
1651	-0.10288
1652	-0.09674
1653	-0.09107
1654	-0.08624
1655	-0.08088
1656	-0.076
1657	-0.07093
1658	-0.06679
1659	-0.0627
1660	-0.05947
1661	-0.05634
1662	-0.05367
1663	-0.05054
1664	-0.04785
1665	-0.04503
1666	-0.0418
1667	-0.03957
1668	-0.03717
1669	-0.03468
1670	-0.03269
1671	-0.0307
1672	-0.02845
1673	-0.02611
1674	-0.02445
1675	-0.02281
1676	-0.02171
1677	-0.02035
1678	-0.01975
1679	-0.0189
1680	-0.0176
1681	-0.01658
1682	-0.01564
1683	-0.01499
1684	-0.01395
1685	-0.01308
1686	-0.012
1687	-0.0116
1688	-0.01067
1689	-0.0103
1690	-0.00973
1691	-0.00922
1692	-0.00799
1693	-0.00687
1694	-0.00593
1695	-0.00512
1696	-0.00446
1697	-0.00447
1698	-0.00463
1699	-0.00406
1700	-0.00374
1701	-0.00321
1702	-0.00275
1703	-0.00226
1704	-0.00212
1705	-0.00218
1706	-0.0021
1707	-0.00201
1708	-0.00213
1709	-0.00183
1710	-0.00178
1711	-0.0018
1712	-0.00185
1713	-0.00184
1714	-0.00238
1715	-0.00251
1716	-0.00232
1717	-0.00218
1718	-0.00219
1719	-0.00179
1720	-0.00137
1721	-0.00138
1722	-0.0009444
1723	-0.00128
1724	-0.00109
1725	-0.000780218
1726	-0.000958836
1727	-0.000977454
1728	-0.000426072
1729	-0.00066469
1730	-0.000883308
1731	-0.000491932
1732	-0.000670557
1733	-0.000129181
1734	0.000672194
1735	0.00075357
1736	0.000894951
1737	0.00137
1738	0.00156
1739	0.00117
1740	0.00107
1741	0.00114
1742	0.000973303
1743	-0.000785286
1744	-0.01554
1745	-0.045
1746	-0.08607
1747	-0.13647
1748	-0.18503
1749	-0.21979
1750	-0.24073
1751	-0.25176
1752	-0.25196
1753	-0.25001
1754	-0.24555
1755	-0.23718
1756	-0.2241
1757	-0.20936
1758	-0.19515
1759	-0.18179
1760	-0.16941
1761	-0.15798
1762	-0.14821
1763	-0.13831
1764	-0.12917
1765	-0.12046
1766	-0.11287
1767	-0.10507
1768	-0.09788
1769	-0.0915
1770	-0.08543
1771	-0.07991
1772	-0.07473
1773	-0.07043
1774	-0.06575
1775	-0.06204
1776	-0.05847
1777	-0.05515
1778	-0.05199
1779	-0.04929
1780	-0.04617
1781	-0.04333
1782	-0.04094
1783	-0.03846
1784	-0.03608
1785	-0.03435
1786	-0.0325
1787	-0.03021
1788	-0.02807
1789	-0.02626
1790	-0.02427
1791	-0.02249
1792	-0.02145
1793	-0.02042
1794	-0.01866
1795	-0.0169
1796	-0.01543
1797	-0.01453
1798	-0.01354
1799	-0.01322
1800	-0.0131
1801	-0.0125
1802	-0.01144
1803	-0.01068
1804	-0.00993
1805	-0.00946
1806	-0.00916
1807	-0.00893
1808	-0.0087
1809	-0.00797
1810	-0.00715
1811	-0.00679
1812	-0.0063
1813	-0.00625
1814	-0.00639
1815	-0.00621
1816	-0.00534
1817	-0.00481
1818	-0.00438
1819	-0.00393
1820	-0.00363
1821	-0.00338
1822	-0.00328
1823	-0.0023
1824	-0.00191
1825	-0.00166
1826	-0.000542115
1827	0.000529736
1828	0.000291587
1829	1.34389e-05
1830	0.00023529
1831	-0.000872858
1832	-0.00174
1833	-0.00152
1834	-0.00126
1835	-0.00128
1836	-0.00127
1837	-0.000771521
1838	-0.000799594
1839	-0.000637668
1840	-0.000415742
1841	-4.38157e-05
1842	0.000228111
1843	0.000320063
1844	0.000672028
1845	0.000873993
1846	0.00115
1847	0.00178
1848	0.00299
1849	0.00267
1850	0.00269
1851	0.00217
1852	0.00142
1853	0.000539914
1854	0.000831937
1855	0.000653982
1856	0.000616028
1857	0.000128073
1858	-0.000219881
1859	-0.000367836
1860	-0.000155756
1861	0.000966331
1862	0.00192
1863	0.000940506
1864	-0.01177
1865	-0.03699
1866	-0.07251
1867	-0.11537
1868	-0.15528
1869	-0.18251
1870	-0.19851
1871	-0.20581
1872	-0.20407
1873	-0.20142
1874	-0.1975
1875	-0.18992
1876	-0.17939
1877	-0.16803
1878	-0.15646
1879	-0.14589
1880	-0.13602
1881	-0.12636
1882	-0.11751
1883	-0.10947
1884	-0.10163
1885	-0.09467
1886	-0.0883
1887	-0.0822
1888	-0.07629
1889	-0.07104
1890	-0.06601
1891	-0.06156
1892	-0.05738
1893	-0.05348
1894	-0.04956
1895	-0.04594
1896	-0.043
1897	-0.04068
1898	-0.03912
1899	-0.03784
1900	-0.03605
1901	-0.03397
1902	-0.03168
1903	-0.02947
1904	-0.02703
1905	-0.02579
1906	-0.02437
1907	-0.02302
1908	-0.02167
1909	-0.0203
1910	-0.0185
1911	-0.01673
1912	-0.01568
1913	-0.01512
1914	-0.01502
1915	-0.0147
1916	-0.01432
1917	-0.01357
1918	-0.01284
1919	-0.01199
1920	-0.01121
1921	-0.0103
1922	-0.00941
1923	-0.00837
1924	-0.00761
1925	-0.00701
1926	-0.00713
1927	-0.00694
1928	-0.00642
1929	-0.00621
1930	-0.00616
1931	-0.00584
1932	-0.00574
1933	-0.00587
1934	-0.00497
1935	-0.0043
1936	-0.00352
1937	-0.00331
1938	-0.00295
1939	-0.00276
1940	-0.00241
1941	-0.00218
1942	-0.00165
1943	-0.00161
1944	-0.00176
1945	-0.00209
1946	-0.00219
1947	-0.00232
1948	-0.00228
1949	-0.00235
1950	-0.00216
1951	-0.00244
1952	-0.00245
1953	-0.00187
1954	-0.00163
1955	-0.0014
1956	-0.00154
1957	-0.00138
1958	-0.00134
1959	-0.00131
1960	-0.00162
1961	-0.00125
1962	-0.00092777
1963	-0.000904693
1964	-0.000841615
1965	-0.000448538
1966	0.000174544
1967	8.77034e-05
1968	0.000330862
1969	0.000584021
1970	0.00087718
1971	0.000660339
1972	0.000263541
1973	0.000136798
1974	0.000300055
1975	0.000303312
1976	0.000596569
1977	0.00148
1978	0.00125
1979	0.00128
1980	0.00145
1981	0.00129
1982	0.00124
1983	0.000579986
1984	-0.00889
1985	-0.02938
1986	-0.05793
1987	-0.09315
1988	-0.12659
1989	-0.15051
1990	-0.16434
1991	-0.17002
1992	-0.16843
1993	-0.16563
1994	-0.16156
1995	-0.15495
1996	-0.14629
1997	-0.13662
1998	-0.12721
1999	-0.11887
2000	-0.11084
2001	-0.10394
2002	-0.09743
[truncated: 700 more rows]

## Sheet: Figure 4E
	Plotted data	All data expressed as % binding (relative to WT)
	Repeat #	1	2	3	4	5	6	7
	Date	2014-07-24	2014-07-25	2014-07-25	2014-07-31	2013-04-17	2013-04-16	2015-08-05
	WT	100	100	100	100	100	100	100
	F123A	12.2553	3.04002	6.02785	5.21451			0.781274
	K120A	102.078	89.9274	85.5916	78.1139			78.74
	V115A					4.20416	1.01379	3.22015
	R113A	63.4705	60.4116	58.2069	76.2941
	D110A	71.5502	69.0469	77.4561	83.3957
	D110A-D111A					1.04371	1.08774	0.714152
	W108A					6.2326	0.666869	0.081794
	Rough work	ImageJ qunatification
		2014-07-24
			Bait	Prey		Bait/Prey	Prey/Bait		%
		WT	14527.4	5342.06		2.71943	0.367724		100
		F123A	10044.9	452.678		22.1899	0.0450655		12.2553
		K120A	10453.3	3923.82		2.66407	0.375365		102.078
		R113A	9939.1	2319.75		4.28456	0.233396		63.4705
		D110A	11118.2	2925.28		3.80073	0.263107		71.5502
		2014-07-25
			Bait	Prey		Bait/Prey	Prey/Bait
		WT	12307.2	6735.28		1.82727	0.547263		100
		F123A	11881.9	197.678		60.1074	0.0166369		3.04002
		K120A	11748	5203.03		2.25792	0.442886		80.9274
		R113A	10860.2	3590.5		3.02471	0.330611		60.4116
		D110A	10671.6	4032.45		2.64642	0.377869		69.0469
		2014-07-25
			Bait	Prey		Bait/Prey	Prey/Bait
		WT	14639.4	8175.86		1.79056	0.558484		100
		F123A	8816.37	296.799		29.7048	0.0336645		6.02785
		K120A	13380.1	6395.91		2.09198	0.478015		85.5916
		R113A	9919.37	3224.55		3.0762	0.325076		58.2069
		D110A	10258.8	4437.74		2.31171	0.43258		77.4561
		2014-07-31
			Bait	Prey		Bait/Prey	Prey/Bait
		WT	14860.7	7369.69		2.01647	0.495917		100
		F123A	12698.7	328.385		38.6703	0.0258597		5.21452
		K120A	13831.1	5357.91		2.58144	0.38738		78.1139
		R113A	12929.7	4892.03		2.64302	0.378356		76.2941
		D110A	11869.7	4908.98		2.41795	0.413573		83.3957
		2015-08-05
			Bait	Prey		Bait/Prey	Prey/Bait
		WT	28031.8	8644.9		3.24259	0.308396		100
		F123A	26713.5	64.364		415.038	0.00240942		0.781274
		K120A	23924	5809.49		4.11809	0.242831		78.74
		V115A	25301.3	251.263		100.697	0.00993081		3.22015
		D110A-D111A	27674.2	60.95		454.047	0.00220241		0.714152
		W108A	30817.5	6.121		5034.71	0.000198621		0.081794
		2013-04-17	Bait	Prey		Bait/Prey	Prey/Bait
		WT	21781	12891.7		1.68954	0.591876		100
		W108A	20917.4	771.627		27.1081	0.0368893		6.2326
		D110A-D111A	21426.8	132.364		161.878	0.00617748		1.04371
		V115A	22024.4	548.042		40.1874	0.0248834		4.20416
		2013-04-16	Bait	Prey		Bait/Prey	Prey/Bait
		WT	17449.3	8383.33		2.08143	0.480438		100
		W108A	17813.3	57.072		312.12	0.00320389		0.666869
		D110A-D111A	15919.1	83.192		191.354	0.00522591		1.08774
		V115A	18382.8	89.536		205.312	0.00487063		1.01379

## Sheet: Figure 5B
Plotted x-axis	raw data	raw data	Plotted y-axis	Plotted y-axis	Plotted y-axis
	Reference spectrum	0.35 M eqvelents
Residue number	Peak volume	Peak volume	|(Referemnce peak volume)/(0.35 eqv peak volume)|	Rv (Square root 16/28)	Rv*6
748	71.4259	32.0868	2.22602	0.755929	4.53557
749	241.174	439.953	0.548182	0.755929	4.53557
750	313.827	573.626	0.547093	0.755929	4.53557
752	239.489	407.167	0.588184	0.755929	4.53557
753	215.595	366.807	0.587761	0.755929	4.53557
755	125.414	225.175	0.556962	0.755929	4.53557
756	113.833	195.956	0.580913	0.755929	4.53557
757	62.6508	100.673	0.62232	0.755929	4.53557
759	65.106	60.8409	1.0701	0.755929	4.53557
762	59.5687	61.033	0.976008	0.755929	4.53557
763	88.4318	79.1794	1.11685	0.755929	4.53557
765	47.8864	42.8146	1.11846	0.755929	4.53557
766	28.6636	41.0144	0.698867	0.755929	4.53557
767	80.1318	70.0863	1.14333	0.755929	4.53557
769	39.679	29.2164	1.35811	0.755929	4.53557
770	79.9357	94.1214	0.849283	0.755929	4.53557
771	57.2925	105.117	0.545036	0.755929	4.53557
772	67.9656	78.8345	0.86213	0.755929	4.53557
773	51.1894	86.6169	0.590986	0.755929	4.53557
776	50.6495	99.926	0.50687	0.755929	4.53557
783	32.1775	42.8581	0.750792	0.755929	4.53557
785	46.9854	81.3778	0.577374	0.755929	4.53557
786	41.0198	46.5567	0.881072	0.755929	4.53557
787	59.1222	66.7586	0.885612	0.755929	4.53557
788	37.7018	35.6454	1.05769	0.755929	4.53557
789	36.2835	17.0719	2.12533	0.755929	4.53557
790	101.616	140.312	0.724218	0.755929	4.53557
791	66.9162	72.2084	0.926709	0.755929	4.53557
792	40.1596	42.5564	0.943679	0.755929	4.53557
794	32.6133	18.9302	1.72282	0.755929	4.53557
795	46.7609	39.4104	1.18651	0.755929	4.53557
796	77.3361	43.6911	1.77007	0.755929	4.53557
797	58.2996	21.2287	2.74626	0.755929	4.53557
798	64.3847	46.9199	1.37223	0.755929	4.53557
805	68.9602	34.5287	1.99718	0.755929	4.53557
806	48.6386	47.3657	1.02687	0.755929	4.53557
807	58.7464	11.1443	5.27143	0.755929	4.53557
808	69.0606	28.1096	2.45683	0.755929	4.53557
811	43.1924	35.6282	1.21231	0.755929	4.53557
812	22.72	19.9716	1.13762	0.755929	4.53557
813	70.6815	31.961	2.21149	0.755929	4.53557
815	58.4072	36.3902	1.60503	0.755929	4.53557
816	38.195	22.5629	1.69282	0.755929	4.53557
817	48.9588	26.2618	1.86426	0.755929	4.53557
818	45.006	48.7869	0.922502	0.755929	4.53557
819	39.2008	47.7953	0.820181	0.755929	4.53557
820	50.7134	21.2161	2.39033	0.755929	4.53557
822	66.9337	38.313	1.74702	0.755929	4.53557
823	32.1352	3.9683	8.09798	0.755929	4.53557
824	48.8097	15.3248	3.18501	0.755929	4.53557
825	75.5888	15.0388	5.02625	0.755929	4.53557
826	27.889	4.8202	5.78586	0.755929	4.53557
827	71.9505	38.1131	1.88782	0.755929	4.53557
828	55.432	41.1927	1.34568	0.755929	4.53557
830	64.8506	31.5797	2.05355	0.755929	4.53557
831	55.7789	63.4651	0.878891	0.755929	4.53557
833	88.2264	66.9202	1.31838	0.755929	4.53557
835	74.9123	79.8002	0.938748	0.755929	4.53557
836	96.3259	100.566	0.957841	0.755929	4.53557
837	337.938	462.414	0.730811	0.755929	4.53557
838	37.8075	15.5376	2.43329	0.755929	4.53557
839	27.3107	11.3438	2.40754	0.755929	4.53557
840	30.4332	8.1756	3.72244	0.755929	4.53557
841	66.0762	42.7155	1.54689	0.755929	4.53557
846	60.1785	28.1409	2.13847	0.755929	4.53557
847	46.8683	24.9735	1.87672	0.755929	4.53557
848	48.8783	30.8868	1.5825	0.755929	4.53557
849	50.5529	20.6399	2.44928	0.755929	4.53557
850	62.9568	37.0216	1.70054	0.755929	4.53557
851	36.9496	8.9606	4.12356	0.755929	4.53557
862	48.5791	28.1439	1.7261	0.755929	4.53557
863	101.062	95.2508	1.06101	0.755929	4.53557
864	78.3408	30.9098	2.5345	0.755929	4.53557
866	83.0745	48.2599	1.7214	0.755929	4.53557
869	102.723	162.282	0.632992	0.755929	4.53557
871	96.147	66.3281	1.44957	0.755929	4.53557
872	112.005	180.964	0.618936	0.755929	4.53557
873	101.569	140.189	0.724514	0.755929	4.53557
874	112.124	67.1864	1.66885	0.755929	4.53557
875	42.9321	88.1969	0.486776	0.755929	4.53557
876	102.117	136.935	0.745733	0.755929	4.53557
877	93.6434	127.084	0.73686	0.755929	4.53557
878	108.875	170.757	0.637603	0.755929	4.53557
879	81.5985	117.297	0.695657	0.755929	4.53557
880	96.3859	170.128	0.566548	0.755929	4.53557
889	48.0966	28.8385	1.66779	0.755929	4.53557
892	87.1157	37.1973	2.34199	0.755929	4.53557
894	30.3919	16.6298	1.82756	0.755929	4.53557
895	116.528	96.0861	1.21275	0.755929	4.53557
896	57.3368	13.164	4.35558	0.755929	4.53557
897	30.6122	-1.8338	16.6933	0.755929	4.53557
898	42.2449	7.1687	5.89297	0.755929	4.53557
899	12.9526	7.8554	1.64888	0.755929	4.53557
900	108.875	170.757	0.637603	0.755929	4.53557
902	32.5094	14.1376	2.2995	0.755929	4.53557
903	32.73	8.3445	3.92234	0.755929	4.53557
904	61.6897	9.5912	6.43191	0.755929	4.53557
905	174.137	187.967	0.926425	0.755929	4.53557
906	37.3107	44.0566	0.846881	0.755929	4.53557
907	54.3423	13.412	4.05177	0.755929	4.53557
908	46.0598	13.7178	3.35767	0.755929	4.53557
909	55.2953	28.49	1.94087	0.755929	4.53557
910	63.979	18.2195	3.51157	0.755929	4.53557
911	63.0891	35.0042	1.80233	0.755929	4.53557
912	63.9521	6.7393	9.48943	0.755929	4.53557
913	85.3155	53.597	1.5918	0.755929	4.53557
914	50.5294	8.4965	5.94708	0.755929	4.53557
915	79.3603	43.7876	1.81239	0.755929	4.53557
916	62.9917	24.3583	2.58605	0.755929	4.53557
917	36.5119	6.6261	5.51032	0.755929	4.53557
918	45.7951	3.65	12.5466	0.755929	4.53557
919	71.1942	7.6432	9.31471	0.755929	4.53557
920	49.236	8.4134	5.85209	0.755929	4.53557
921	25.4271	-0.8038	31.6336	0.755929	4.53557
926	50.2675	12.967	3.87657	0.755929	4.53557
928	67.5735	26.5563	2.54454	0.755929	4.53557
929	109.752	57.7428	1.90071	0.755929	4.53557
930	74.6129	67.5255	1.10496	0.755929	4.53557
932	37.289	16.8415	2.21411	0.755929	4.53557
933	58.6557	18.0478	3.25002	0.755929	4.53557
934	146.569	244.099	0.600448	0.755929	4.53557
935	20.0893	4.6228	4.3457	0.755929	4.53557
937	37.7855	55.3929	0.682136	0.755929	4.53557
938	36.5736	25.3548	1.44247	0.755929	4.53557
939	38.4147	9.5317	4.0302	0.755929	4.53557
940	37.8321	107.64	0.35147	0.755929	4.53557
941	61.2664	40.9833	1.49491	0.755929	4.53557
942	66.5208	27.7654	2.39582	0.755929	4.53557
943	58.1741	16.6521	3.4935	0.755929	4.53557
944	61.4621	70.6863	0.869505	0.755929	4.53557
949	106.401	29.0276	3.66551	0.755929	4.53557
950	73.9604	18.0386	4.10012	0.755929	4.53557
951	58.9417	52.2091	1.12895	0.755929	4.53557
952	89.2844	74.1585	1.20397	0.755929	4.53557
957	32.9415	10.901	3.02188	0.755929	4.53557
958	55.0759	50.4933	1.09076	0.755929	4.53557
960	19.5589	14.395	1.35873	0.755929	4.53557
961	66.8029	46.3164	1.44232	0.755929	4.53557
962	68.4893	22.0754	3.10252	0.755929	4.53557
965	56.5275	29.8931	1.89099	0.755929	4.53557
966	38.9362	16.9944	2.29112	0.755929	4.53557
976	36.387	42.7887	0.850388	0.755929	4.53557
977	31.1791	55.4285	0.56251	0.755929	4.53557
978	63.3306	106.848	0.592715	0.755929	4.53557
979	179.124	88.5465	2.02294	0.755929	4.53557
980	78.9189	89.0403	0.886328	0.755929	4.53557
981	39.2833	77.0439	0.509882	0.755929	4.53557
982	29.2022	31.3414	0.931745	0.755929	4.53557
983	70.0056	86.0729	0.813329	0.755929	4.53557
984	57.2719	49.3992	1.15937	0.755929	4.53557
985	60.321	57.3355	1.05207	0.755929	4.53557
986	51.777	65.1463	0.79478	0.755929	4.53557
987	208.627	249.845	0.835025	0.755929	4.53557
988	63.6604	79.4838	0.800923	0.755929	4.53557
989	32.1775	42.8581	0.750792	0.755929	4.53557
990	29.2398	42.7321	0.684258	0.755929	4.53557
991	68.0898	84.109	0.809542	0.755929	4.53557
992	92.6885	155.897	0.594548	0.755929	4.53557

## Sheet: Figure 5E
Raw data							Plotted data
150 mM NaCL								y-axis	y-axis	y-axis	x-axis	x-axis
Experiment 1								Relative density normalised to WT (%)	Relative density normalised to WT (%)	Relative density normalised to WT (%)	Relative density normalised to WT (%)	Relative density normalised to WT (%)
Mutant	Protein band quantified	Densisity	(4G density)/(VPg density)	Relative density normalised to WT (%)				150 mM NaCl experiment 1	150 mM NaCl experiment 2	150 mM NaCl experiment 3	300 mM NaCl experiment 1	300 mM NaCl experiment 2
K771A	4G	5341.26	0.566511	137.908			K772A	137.908	176.433	142.891	147.486
K771A	VPg	9428.35					L898A	96.0864	118.45	86.7684	99.0964
L897A	4G	3638.18	0.394711	96.0864			L940A	57.8133	74.4157	62.9601	36.7892	50.4375
L897A	VPg	9217.33					915/902	76.0495	122.443	117.744	21.3378	32.2084
E912R	4G	3099.06	0.298753	72.7268			E913R	72.7268	89.6031	82.8164	49.0316	55.9733
E912R	VPg	10373.3					H919A	5.53761	5.93041	3.07512	1.39643	2.60734
E914R/K901M	4G	3133.18	0.312402	76.0495			D920R	45.0609	51.9765	38.2573	7.38729	11.2385
E914R/K901M	VPg	10029.3					WT	100	100	100	100	100
H918A	4G	203.092	0.0227478	5.53761
H918A	VPg	8927.97
D919R	4G	1829.65	0.185105	45.0609
D919R	VPg	9884.4
L939A	4G	2386.41	0.23749	57.8133
L939A	VPg	10048.4
WT	4G	3855.72	0.410788	100
WT	VPg	9386.15
Experiment 2
K771A	4G	9505.7	0.468768	176.433
K771A	VPg	20278
L897A	4G	6840.37	0.314714	118.45
L897A	VPg	21735.2
E912R	4G	4610.95	0.238069	89.6031
E912R	VPg	19368.2
E914R/K901M	4G	4935.83	0.242091	122.443
E914R/K901M	VPg	20388.3
H918A	4G	325.506	0.0157566	5.93041
H918A	VPg	20658.3
D919R	4G	3180.22	0.138098	51.9765
D919R	VPg	23028.8
L939A	4G	4369.47	0.197717	74.4157
L939A	VPg	22099.6
WT	4G	6250.49	0.265692	100
WT	VPg	23525.3
Experiment 3
K771A	4G	6578.57	0.45039	142.891
K771A	VPg	14606.4
L897A	4G	4467.5	0.273493	86.7684
L897A	VPg	16334.9
E912R	4G	4011.08	0.261037	82.8164
E912R	VPg	15366
E914R/K901M	4G	3662.26	0.233663	117.744
E914R/K901M	VPg	15673.3
H918A	4G	146.236	0.00969275	3.07512
H918A	VPg	15087.1
D919R	4G	1817.77	0.120587	38.2573
D919R	VPg	15074.4
L939A	4G	3179.43	0.19845	62.9601
L939A	VPg	16021.3
WT	4G	5285.7	0.315199	100
WT	VPg	16769.4
300 mM NaCL
Experiment 1				Plotted on y-axis
Mutant	Protein band quantified	Densisity	(4G density)/(VPg density)	Relative densirt normalised to WT (%)
K771A	4G	10147.2	0.426847	147.486
K771A	VPg	23772.6
L897A	4G	7005.81	0.286799	99.0964
L897A	VPg	24427.6
E912R	4G	3370.62	0.141905	49.0317
E912R	VPg	23752.7
E914R/K901M	4G	1420.77	0.0617546	21.3378
E914R/K901M	VPg	23006.7
H918A	4G	90.192	0.00404147	1.39643
H918A	VPg	22316.7
D919R	4G	520.042	0.0213799	7.38728
D919R	VPg	24323.9
L939A	4G	2015.01	0.106473	36.7892
L939A	VPg	18925
WT	4G	5569.98	0.289414	100
WT	VPg	19245.7
Experiment 2
E912R	4G	2875.72	0.171108	55.9733
E912R	VPg	16806.5
E914R/K901M	4G	1524.65	0.0984596	32.2084
E914R/K901M	VPg	15485
H918A	4G	110	0.00797051	2.60734
H918A	VPg	13800.9
D919R	4G	554.87	0.0343555	11.2385
D919R	VPg	16150.8
L939A	4G	2182.36	0.154185	50.4375
L939A	VPg	14154.1
WT	4G	4054.13	0.305695	100
WT	VPg	13262

## Sheet: Figure 6A
	x-axis	y-axis	x-axis	y-axis	x-axis	y-axis	x-axis	y-axis	x-axis	y-axis	x-axis	y-axis
	VPg	VPg	4G	4G	4A	4A	4A-4G-VPg	4A-4G-VPg	4G-4A	4G-4A	4G-VPg	4G-VPg
	volume (mL)	dRI (RIU)	volume (mL)	dRI (RIU)	volume (mL)	dRI (RIU)	volume (mL)	dRI (RIU)	volume (mL)	dRI (RIU)	volume (mL)	dRI (RIU)
	-0.192614	9.7841e-07	-0.192614	-5.05137e-07	-0.192614	-1.38709e-07	-0.192614	1.803e-05	-0.192614	3.52594e-07	-0.192614	4.72617e-07
	-0.184719	5.85845e-07	-0.184719	-1.47647e-07	-0.184719	-6.23766e-08	-0.184719	4.26799e-09	-0.184719	7.58212e-08	-0.184719	2.17958e-07
	-0.176825	5.44975e-07	-0.176825	-6.57665e-08	-0.176825	-5.54498e-08	-0.176825	5.8254e-09	-0.176825	1.62075e-08	-0.176825	2.20445e-08
	-0.16893	5.06145e-07	-0.16893	-6.5004e-08	-0.16893	-5.45435e-08	-0.16893	1.16348e-08	-0.16893	1.58807e-08	-0.16893	2.18394e-08
	-0.161035	4.70024e-07	-0.161035	-6.45046e-08	-0.161035	-5.41741e-08	-0.161035	1.17426e-08	-0.161035	1.55538e-08	-0.161035	2.16342e-08
	-0.15314	4.3537e-07	-0.15314	-6.36968e-08	-0.15314	-5.53587e-08	-0.15314	7.62665e-09	-0.15314	1.48225e-08	-0.15314	2.0349e-08
	-0.145245	4.02306e-07	-0.145245	-6.35735e-08	-0.145245	-5.65432e-08	-0.145245	2.26777e-09	-0.145245	1.31643e-08	-0.145245	2.03402e-08
	-0.137351	3.72026e-07	-0.137351	-6.34855e-08	-0.137351	-6.03932e-08	-0.137351	1.5023e-09	-0.137351	1.24444e-08	-0.137351	2.02956e-08
	-0.129456	3.44172e-07	-0.129456	-6.34436e-08	-0.129456	-6.46985e-08	-0.129456	6.1905e-09	-0.129456	1.18969e-08	-0.129456	2.00921e-08
	-0.121561	3.1788e-07	-0.121561	-6.34017e-08	-0.121561	-6.8078e-08	-0.121561	7.98548e-09	-0.121561	1.18702e-08	-0.121561	1.98886e-08
	-0.113666	2.93518e-07	-0.113666	-6.39943e-08	-0.113666	-6.96663e-08	-0.113666	6.39726e-09	-0.113666	1.18102e-08	-0.113666	1.85833e-08
	-0.105771	2.70829e-07	-0.105771	-6.37136e-08	-0.105771	-6.97925e-08	-0.105771	5.77186e-09	-0.105771	1.17501e-08	-0.105771	1.74542e-08
	-0.0978767	2.49646e-07	-0.0978766	-6.20872e-08	-0.0978766	-7.06701e-08	-0.0978767	5.62698e-09	-0.0978767	1.08712e-08	-0.0978766	1.71586e-08
	-0.0899819	2.29152e-07	-0.0899818	-6.06309e-08	-0.0899818	-7.25393e-08	-0.0899819	5.4726e-09	-0.0899819	9.90514e-09	-0.0899818	1.75591e-08
	-0.0820871	2.10448e-07	-0.082087	-5.98967e-08	-0.082087	-7.46267e-08	-0.0820871	4.97776e-09	-0.0820871	9.3126e-09	-0.082087	1.75638e-08
	-0.0741923	1.93988e-07	-0.0741922	-5.92453e-08	-0.0741922	-7.64494e-08	-0.0741923	4.34642e-09	-0.0741923	9.53944e-09	-0.0741922	1.74019e-08
	-0.0662975	1.78541e-07	-0.0662974	-5.80073e-08	-0.0662974	-7.75358e-08	-0.0662975	3.36047e-09	-0.0662975	9.58463e-09	-0.0662974	1.72179e-08
	-0.0584027	1.63859e-07	-0.0584026	-5.67987e-08	-0.0584026	-7.78534e-08	-0.0584027	2.55943e-09	-0.0584027	9.37014e-09	-0.0584026	1.70339e-08
	-0.0505079	1.49677e-07	-0.0505078	-5.55236e-08	-0.0505078	-7.80124e-08	-0.0505079	2.66804e-09	-0.0505079	9.15564e-09	-0.0505078	1.6391e-08
	-0.0426131	1.36859e-07	-0.042613	-5.34587e-08	-0.042613	-7.81713e-08	-0.0426131	3.38953e-09	-0.0426131	8.63907e-09	-0.042613	1.53055e-08
	-0.0347183	1.24646e-07	-0.0347182	-5.18259e-08	-0.0347182	-7.85632e-08	-0.0347183	3.78961e-09	-0.0347183	8.66262e-09	-0.0347182	1.48658e-08
	-0.0268235	1.12892e-07	-0.0268234	-5.17514e-08	-0.0268234	-7.91199e-08	-0.0268235	4.09848e-09	-0.0268235	8.72122e-09	-0.0268234	1.46828e-08
	-0.0189287	1.02895e-07	-0.0189286	-5.16769e-08	-0.0189286	-8.00443e-08	-0.0189287	4.5036e-09	-0.0189287	9.63212e-09	-0.0189286	1.44997e-08
	-0.0110339	9.39844e-08	-0.0110338	-5.13545e-08	-0.0110338	-8.12369e-08	-0.0110339	4.0489e-09	-0.0110339	9.89028e-09	-0.0110338	1.36031e-08
	-0.00313905	8.51795e-08	-0.00313901	-5.02969e-08	-0.00313901	-8.05536e-08	-0.00313905	3.54557e-09	-0.00313908	9.79099e-09	-0.00313901	1.27635e-08
	0.00475575	7.65401e-08	0.00475579	-4.91571e-08	0.00475579	-8.04317e-08	0.00475575	3.52674e-09	0.00475572	9.69169e-09	0.00475579	1.22758e-08
	0.0126505	6.8137e-08	0.0126506	-4.87755e-08	0.0126506	-8.04164e-08	0.0126505	4.88088e-09	0.0126505	9.48822e-09	0.0126506	1.19883e-08
	0.0205453	6.02003e-08	0.0205454	-4.87306e-08	0.0205454	-8.04011e-08	0.0205453	6.35667e-09	0.0205453	9.08793e-09	0.0205454	1.23479e-08
	0.0284401	5.26109e-08	0.0284402	-4.86857e-08	0.0284402	-8.09194e-08	0.0284401	6.19209e-09	0.0284401	9.71989e-09	0.0284402	1.25597e-08
	0.0363349	4.59936e-08	0.036335	-4.87395e-08	0.036335	-8.11209e-08	0.0363349	5.68532e-09	0.0363349	9.58653e-09	0.036335	1.24646e-08
	0.0442297	4.00604e-08	0.0442298	-4.89511e-08	0.0442298	-8.04087e-08	0.0442297	5.01239e-09	0.0442297	9.45317e-09	0.0442298	1.24626e-08
	0.0521245	3.42219e-08	0.0521246	-4.86471e-08	0.0521246	-7.87299e-08	0.0521245	3.99277e-09	0.0521245	9.08898e-09	0.0521246	1.25326e-08
	0.0600193	2.91402e-08	0.0600194	-4.74553e-08	0.0600194	-7.75618e-08	0.0600193	4.0648e-09	0.0600193	8.11725e-09	0.0600194	1.23936e-08
	0.0679141	2.36537e-08	0.0679142	-4.66259e-08	0.0679142	-7.74645e-08	0.0679141	5.18047e-09	0.0679141	8.39225e-09	0.0679142	1.22547e-08
	0.0758089	1.80449e-08	0.075809	-4.59192e-08	0.075809	-7.75205e-08	0.0758089	4.97326e-09	0.0758089	8.48292e-09	0.075809	1.21874e-08
	0.0837037	1.35246e-08	0.0837038	-4.46569e-08	0.0837038	-7.75764e-08	0.0837037	4.00527e-09	0.0837037	8.69922e-09	0.0837038	1.22645e-08
	0.0915985	9.92437e-09	0.0915986	-4.42957e-08	0.0915986	-7.73834e-08	0.0915985	3.68877e-09	0.0915985	8.77812e-09	0.0915986	1.21163e-08
	0.0994933	6.53186e-09	0.0994934	-4.37617e-08	0.0994934	-7.66218e-08	0.0994933	3.34214e-09	0.0994933	8.63982e-09	0.0994934	1.19567e-08
	0.107388	2.80784e-09	0.107388	-4.27938e-08	0.107388	-7.5761e-08	0.107388	3.48556e-09	0.107388	8.50152e-09	0.107388	1.17774e-08
	0.115283	-1.13378e-09	0.115283	-4.12229e-08	0.115283	-7.58381e-08	0.115283	4.30696e-09	0.115283	8.42809e-09	0.115283	1.15982e-08
	0.123178	-5.24751e-09	0.123178	-4.05739e-08	0.123178	-7.59153e-08	0.123178	4.67891e-09	0.123178	8.39718e-09	0.123178	1.23094e-08
	0.131073	-9.17765e-09	0.131073	-4.0226e-08	0.131073	-7.62621e-08	0.131073	3.9702e-09	0.131073	8.95561e-09	0.131073	1.27734e-08
	0.138967	-1.21558e-08	0.138967	-4.00443e-08	0.138967	-7.66588e-08	0.138967	3.90497e-09	0.138967	9.40221e-09	0.138967	1.23635e-08
	0.146862	-1.39858e-08	0.146862	-3.98627e-08	0.146862	-7.61528e-08	0.146862	3.99129e-09	0.146862	9.23805e-09	0.146862	1.19535e-08
	0.154757	-1.55991e-08	0.154757	-3.89252e-08	0.154757	-7.45782e-08	0.154757	3.33793e-09	0.154757	9.0739e-09	0.154757	1.12389e-08
	0.162652	-1.71545e-08	0.162652	-3.71272e-08	0.162652	-7.29655e-08	0.162652	3.50205e-09	0.162652	8.70145e-09	0.162652	1.04034e-08
	0.170547	-1.89608e-08	0.170547	-3.54963e-08	0.170547	-7.25334e-08	0.170547	4.63747e-09	0.170546	7.84278e-09	0.170547	9.82061e-09
	0.178441	-2.17006e-08	0.178441	-3.43142e-08	0.178441	-7.22045e-08	0.178441	5.72537e-09	0.178441	7.39723e-09	0.178441	9.85368e-09
	0.186336	-2.38567e-08	0.186336	-3.39627e-08	0.186336	-7.16473e-08	0.186336	5.87757e-09	0.186336	7.56803e-09	0.186336	9.80882e-09
	0.194231	-2.55204e-08	0.194231	-3.36112e-08	0.194231	-7.12027e-08	0.194231	5.13753e-09	0.194231	7.5001e-09	0.194231	9.567e-09
	0.202126	-2.61582e-08	0.202126	-3.2889e-08	0.202126	-7.00699e-08	0.202126	4.67167e-09	0.202126	7.43217e-09	0.202126	9.32519e-09
	0.210021	-2.66088e-08	0.210021	-3.1941e-08	0.210021	-6.76472e-08	0.210021	4.61818e-09	0.21002	6.90491e-09	0.210021	8.75695e-09
	0.217915	-2.81416e-08	0.217915	-3.18855e-08	0.217915	-6.57187e-08	0.217915	4.79075e-09	0.217915	6.20489e-09	0.217915	8.45054e-09
	0.22581	-2.99949e-08	0.22581	-3.183e-08	0.22581	-6.54908e-08	0.22581	5.74265e-09	0.22581	5.10247e-09	0.22581	8.42822e-09
	0.233705	-3.17834e-08	0.233705	-3.17955e-08	0.233705	-6.52629e-08	0.233705	6.23751e-09	0.233705	4.48769e-09	0.233705	8.84556e-09
	0.2416	-3.245e-08	0.2416	-3.17996e-08	0.2416	-6.48919e-08	0.2416	6.19315e-09	0.2416	5.18943e-09	0.2416	8.89003e-09
	0.249495	-3.24744e-08	0.249495	-3.17103e-08	0.249495	-6.43993e-08	0.249495	5.73236e-09	0.249494	5.41195e-09	0.249495	8.36944e-09
	0.257389	-3.24977e-08	0.257389	-3.10915e-08	0.257389	-6.31856e-08	0.257389	5.71346e-09	0.257389	5.3287e-09	0.257389	7.84884e-09
	0.265284	-3.25211e-08	0.265284	-2.98248e-08	0.265284	-6.11987e-08	0.265284	5.44821e-09	0.265284	5.24545e-09	0.265284	7.6931e-09
	0.273179	-3.26775e-08	0.273179	-2.86828e-08	0.273179	-6.07499e-08	0.273179	5.21034e-09	0.273179	5.09715e-09	0.273179	8.2498e-09
	0.281074	-3.30908e-08	0.281074	-2.77015e-08	0.281074	-6.05542e-08	0.281074	5.81242e-09	0.281074	5.22917e-09	0.281074	8.68281e-09
	0.288969	-3.32388e-08	0.288969	-2.72995e-08	0.288969	-6.03584e-08	0.288969	5.7e-09	0.288968	5.30597e-09	0.288969	9.1668e-09
	0.296863	-3.32151e-08	0.296863	-2.71578e-08	0.296863	-6.00273e-08	0.296863	4.53258e-09	0.296863	5.86924e-09	0.296863	9.26257e-09
	0.304758	-3.29199e-08	0.304758	-2.70161e-08	0.304758	-5.88132e-08	0.304758	3.49315e-09	0.304758	6.19695e-09	0.304758	9.07657e-09
	0.312653	-3.29583e-08	0.312653	-2.69132e-08	0.312653	-5.66189e-08	0.312653	3.19078e-09	0.312653	6.27887e-09	0.312653	8.89056e-09
	0.320548	-3.29966e-08	0.320548	-2.58233e-08	0.320548	-5.41423e-08	0.320548	3.16549e-09	0.320548	5.89698e-09	0.320548	8.45151e-09
	0.328443	-3.30622e-08	0.328443	-2.4584e-08	0.328443	-5.25087e-08	0.328443	3.39645e-09	0.328442	5.51509e-09	0.328443	8.09101e-09
	0.336337	-3.3745e-08	0.336337	-2.4501e-08	0.336337	-5.23411e-08	0.336337	3.98069e-09	0.336337	5.19402e-09	0.336337	8.75125e-09
	0.344232	-3.47421e-08	0.344232	-2.44261e-08	0.344232	-5.22653e-08	0.344232	4.53764e-09	0.344232	5.50191e-09	0.344232	9.94049e-09
	0.352127	-3.48048e-08	0.352127	-2.43512e-08	0.352127	-5.21895e-08	0.352127	3.8032e-09	0.352127	5.48943e-09	0.352127	9.77645e-09
	0.360022	-3.49844e-08	0.360022	-2.40336e-08	0.360022	-5.06121e-08	0.360022	2.57664e-09	0.360022	5.37462e-09	0.360022	9.52164e-09
	0.367917	-3.53925e-08	0.367917	-2.3743e-08	0.367917	-4.78436e-08	0.367917	1.94791e-09	0.367916	5.25982e-09	0.367917	9.26683e-09
	0.375811	-3.5892e-08	0.375811	-2.31414e-08	0.375811	-4.57826e-08	0.375811	2.00013e-09	0.375811	4.34562e-09	0.375811	8.72852e-09
	0.383706	-3.6486e-08	0.383706	-2.28019e-08	0.383706	-4.43921e-08	0.383706	2.83723e-09	0.383706	4.23646e-09	0.383706	9.26856e-09
	0.391601	-3.68859e-08	0.391601	-2.27197e-08	0.391601	-4.33868e-08	0.391601	3.09257e-09	0.391601	4.82746e-09	0.391601	9.14993e-09
	0.399496	-3.67678e-08	0.399496	-2.26498e-08	0.399496	-4.31389e-08	0.399496	2.57285e-09	0.399496	5.05775e-09	0.399496	8.93558e-09
	0.407391	-3.51796e-08	0.407391	-2.25798e-08	0.407391	-4.28541e-08	0.407391	2.07489e-09	0.40739	5.17747e-09	0.407391	8.72123e-09
	0.415285	-3.35804e-08	0.415285	-2.2816e-08	0.415285	-4.11976e-08	0.415285	1.68879e-09	0.415285	5.01821e-09	0.415285	8.02962e-09
	0.42318	-3.35885e-08	0.42318	-2.21658e-08	0.42318	-3.95314e-08	0.42318	2.0646e-09	0.42318	4.85896e-09	0.42318	6.92932e-09
	0.431075	-3.36052e-08	0.431075	-2.07464e-08	0.431075	-3.92162e-08	0.431075	3.05341e-09	0.431075	4.5535e-09	0.431075	6.34793e-09
	0.43897	-3.36219e-08	0.43897	-1.98831e-08	0.43897	-3.90638e-08	0.43897	4.11036e-09	0.43897	4.0349e-09	0.43897	6.28677e-09
	0.446865	-3.33549e-08	0.446865	-1.96474e-08	0.446865	-3.91317e-08	0.446865	3.72346e-09	0.446864	4.05216e-09	0.446865	5.95429e-09
	0.454759	-3.31083e-08	0.454759	-1.94067e-08	0.454759	-3.91997e-08	0.454759	3.12226e-09	0.454759	4.10065e-09	0.454759	5.62182e-09
	0.462654	-3.23586e-08	0.462654	-1.92644e-08	0.462654	-3.8886e-08	0.462654	3.14914e-09	0.462654	4.41265e-09	0.462654	5.08094e-09
	0.470549	-3.20365e-08	0.470549	-1.91221e-08	0.470549	-3.74346e-08	0.470549	2.10777e-09	0.470549	4.52569e-09	0.470549	3.71568e-09
	0.478444	-3.14639e-08	0.478444	-1.88513e-08	0.478444	-3.6086e-08	0.478444	1.09971e-09	0.478444	4.14169e-09	0.478444	3.01747e-09
	0.486339	-3.09328e-08	0.486339	-1.83789e-08	0.486339	-3.56465e-08	0.486339	1.17779e-09	0.486338	3.75768e-09	0.486339	3.07253e-09
	0.494233	-3.02605e-08	0.494233	-1.81085e-08	0.494233	-3.5051e-08	0.494233	1.70522e-09	0.494233	2.88174e-09	0.494233	2.9941e-09
	0.502128	-2.92209e-08	0.502128	-1.79416e-08	0.502128	-3.49878e-08	0.502128	2.12536e-09	0.502128	2.42461e-09	0.502128	2.82188e-09
	0.510023	-2.82084e-08	0.510023	-1.78827e-08	0.510023	-3.451e-08	0.510023	2.13998e-09	0.510023	2.47324e-09	0.510023	2.26567e-09
	0.517918	-2.63928e-08	0.517918	-1.78238e-08	0.517918	-3.37709e-08	0.517918	1.87392e-09	0.517918	2.44993e-09	0.517918	1.70945e-09
	0.525813	-2.59501e-08	0.525813	-1.75539e-08	0.525813	-3.2463e-08	0.525813	1.65408e-09	0.525812	2.13831e-09	0.525813	1.28038e-09
	0.533707	-2.55074e-08	0.533707	-1.62182e-08	0.533707	-3.04071e-08	0.533707	2.39012e-09	0.533707	1.82669e-09	0.533707	1.61094e-09
	0.541602	-2.55085e-08	0.541602	-1.42694e-08	0.541602	-2.92787e-08	0.541602	3.42161e-09	0.541602	9.84382e-10	0.541602	2.40989e-09
	0.549497	-2.50684e-08	0.549497	-1.35146e-08	0.549497	-2.91915e-08	0.549497	3.9476e-09	0.549497	9.42778e-10	0.549497	2.33426e-09
	0.557392	-2.41839e-08	0.557392	-1.34055e-08	0.557392	-2.90238e-08	0.557392	3.46678e-09	0.557392	1.68354e-09	0.557392	2.25862e-09
	0.565287	-2.29577e-08	0.565287	-1.33317e-08	0.565287	-2.80654e-08	0.565287	1.70338e-09	0.565286	2.21445e-09	0.565287	2.01772e-09
	0.573181	-2.24469e-08	0.573181	-1.32579e-08	0.573181	-2.71684e-08	0.573181	8.92971e-10	0.573181	2.45163e-09	0.573181	1.77681e-09
	0.581076	-2.2094e-08	0.581076	-1.25479e-08	0.581076	-2.54064e-08	0.581076	5.92931e-10	0.581076	2.19372e-09	0.581076	1.45955e-09
	0.588971	-2.18847e-08	0.588971	-1.09525e-08	0.588971	-2.47065e-08	0.588971	6.09662e-10	0.588971	1.93582e-09	0.588971	1.09204e-09
	0.596866	-2.18439e-08	0.596866	-1.04951e-08	0.596866	-2.40067e-08	0.596866	8.82646e-10	0.596866	1.78642e-09	0.596866	1.5501e-09
	0.604761	-2.18031e-08	0.604761	-1.04266e-08	0.604761	-2.38107e-08	0.604761	5.26673e-10	0.60476	2.38799e-09	0.604761	2.65964e-09
	0.612655	-2.13045e-08	0.612656	-1.03581e-08	0.612656	-2.31008e-08	0.612655	1.46417e-10	0.612655	2.82335e-09	0.612656	2.74271e-09
	0.62055	-2.03352e-08	0.62055	-1.0296e-08	0.62055	-2.20487e-08	0.62055	-4.99249e-10	0.62055	2.99015e-09	0.62055	2.81899e-09
	0.628445	-1.92248e-08	0.628445	-1.04006e-08	0.628445	-2.01766e-08	0.628445	-6.9379e-10	0.628445	2.94152e-09	0.628445	2.99857e-09
	0.63634	-1.89662e-08	0.63634	-9.80551e-09	0.63634	-1.84461e-08	0.63634	8.95358e-11	0.63634	2.888e-09	0.63634	2.91632e-09
	0.644235	-1.87076e-08	0.644235	-8.49467e-09	0.644235	-1.78604e-08	0.644235	1.29592e-09	0.644234	2.83447e-09	0.644235	3.1575e-09
	0.652129	-1.87185e-08	0.65213	-7.63703e-09	0.65213	-1.7731e-08	0.652129	1.99463e-09	0.652129	2.19517e-09	0.65213	3.56145e-09
	0.660024	-1.80429e-08	0.660024	-7.49413e-09	0.660024	-1.76016e-08	0.660024	2.03559e-09	0.660024	2.30149e-09	0.660024	3.78682e-09
	0.667919	-1.75124e-08	0.667919	-7.39258e-09	0.667919	-1.72146e-08	0.667919	1.67653e-09	0.667919	2.74278e-09	0.667919	3.83895e-09
	0.675814	-1.61179e-08	0.675814	-7.34769e-09	0.675814	-1.61367e-08	0.675814	1.49176e-09	0.675814	2.92533e-09	0.675814	3.6724e-09
	0.683709	-1.4424e-08	0.683709	-7.3028e-09	0.683709	-1.45274e-08	0.683709	1.47149e-09	0.683708	2.87057e-09	0.683709	3.57567e-09
	0.691603	-1.42454e-08	0.691604	-6.03755e-09	0.691604	-1.37255e-08	0.691603	1.61961e-09	0.691603	2.81581e-09	0.691604	3.50514e-09
	0.699498	-1.40667e-08	0.699498	-4.70879e-09	0.699498	-1.29236e-08	0.699498	2.82524e-09	0.699498	1.60252e-09	0.699498	3.62206e-09
	0.707393	-1.39169e-08	0.707393	-3.95721e-09	0.707393	-1.23453e-08	0.707393	3.45655e-09	0.707393	1.57164e-11	0.707393	4.96219e-09
	0.715288	-1.33543e-08	0.715288	-3.86684e-09	0.715288	-1.21629e-08	0.715288	2.99108e-09	0.715288	-8.21393e-10	0.715288	4.78314e-09
	0.723183	-1.28014e-08	0.723183	-3.79116e-09	0.723183	-1.19179e-08	0.723183	2.49261e-09	0.723182	-3.17996e-10	0.723183	4.6041e-09
	0.731077	-1.22107e-08	0.731078	-3.71549e-09	0.731078	-1.15828e-08	0.731077	1.78624e-09	0.731077	-2.85938e-10	0.731078	4.30083e-09
	0.738972	-1.21973e-08	0.738972	-3.3302e-09	0.738972	-1.10642e-08	0.738972	1.6712e-09	0.738972	-3.77002e-10	0.738972	3.89617e-09
	0.746867	-1.21838e-08	0.746867	-2.89421e-09	0.746867	-9.45831e-09	0.746867	2.35503e-09	0.746867	-4.68065e-10	0.746867	3.13734e-09
	0.754762	-1.2081e-08	0.754762	-2.64586e-09	0.754762	-9.436e-09	0.754762	3.13864e-09	0.754762	-7.36283e-10	0.754762	2.30075e-09
	0.762657	-1.2006e-08	0.762657	-2.49714e-09	0.762657	-9.41369e-09	0.762657	3.27655e-09	0.762656	-4.0576e-10	0.762657	2.72559e-09
	0.770551	-1.17742e-08	0.770552	-3.05613e-09	0.770552	-9.48913e-09	0.770551	2.63235e-09	0.770551	3.22327e-10	0.770552	2.32283e-09
	0.778446	-1.04805e-08	0.778446	-3.61513e-09	0.778446	-8.98829e-09	0.778446	1.99976e-09	0.778446	9.31129e-10	0.778446	1.92006e-09
	0.786341	-9.20497e-09	0.786341	-3.8594e-09	0.786341	-7.66648e-09	0.786341	2.03544e-09	0.786341	9.16181e-10	0.786341	1.22263e-09
	0.794236	-8.0918e-09	0.794236	-2.81447e-09	0.794236	-6.00431e-09	0.794236	2.20712e-09	0.794236	7.84152e-10	0.794236	1.36346e-10
	0.802131	-7.21717e-09	0.802131	-2.02784e-09	0.802131	-4.74454e-09	0.802131	2.43264e-09	0.80213	6.52122e-10	0.802131	-5.0047e-10
	0.810025	-6.6219e-09	0.810026	-1.77045e-09	0.810026	-4.46729e-09	0.810025	2.90213e-09	0.810025	6.44976e-11	0.810026	-5.98873e-10
	0.81792	-5.35669e-09	0.81792	-1.61553e-09	0.81792	-4.31261e-09	0.81792	2.43128e-09	0.81792	3.04659e-10	0.81792	-1.79101e-10
	0.825815	-3.88721e-09	0.825815	-1.46061e-09	0.825815	-4.15793e-09	0.825815	1.31618e-09	0.825815	1.15578e-09	0.825815	-4.04184e-10
	0.83371	-2.57477e-09	0.83371	-1.37665e-09	0.83371	-2.88018e-09	0.83371	7.60444e-10	0.83371	1.22744e-09	0.83371	-6.29266e-10
	0.841605	-1.85322e-09	0.841605	-1.01402e-09	0.841605	-9.49893e-10	0.841605	2.28384e-10	0.841604	1.20827e-09	0.841605	-9.30737e-10
	0.849499	-1.09195e-09	0.8495	-1.51735e-11	0.8495	2.21109e-10	0.849499	-2.78296e-10	0.849499	8.76346e-10	0.8495	-8.01445e-10
	0.857394	-2.90679e-10	0.857394	1.36742e-10	0.857394	1.13237e-10	0.857394	2.80618e-10	0.857394	5.44421e-10	0.857394	4.45197e-10
	0.865289	-2.70565e-10	0.865289	2.26522e-10	0.865289	5.36528e-12	0.865289	6.61749e-10	0.865289	3.35428e-10	0.865289	7.2394e-10
	0.873184	-1.52084e-10	0.873184	2.29857e-10	0.873184	-2.66403e-10	0.873184	1.16224e-10	0.873184	2.45875e-10	0.873184	6.6905e-10
	0.881079	7.19743e-10	0.881079	2.33191e-10	0.881079	-3.13528e-10	0.881079	2.75592e-11	0.881078	1.56321e-10	0.881079	4.47344e-10
	0.888973	1.12972e-09	0.888974	-3.14358e-11	0.888974	1.34609e-10	0.888973	-2.56127e-10	0.888973	-1.27795e-10	0.888974	2.25638e-10
	0.896868	1.31557e-09	0.896868	-4.18437e-10	0.896868	1.44724e-09	0.896868	-1.65744e-10	0.896868	-1.36193e-09	0.896868	-1.20511e-09
	0.904763	1.3262e-09	0.904763	-5.1702e-10	0.904763	1.49053e-09	0.904763	9.07762e-10	0.904763	-2.49654e-09	0.904763	-1.82491e-09
	0.912658	1.33683e-09	0.912658	-4.83792e-10	0.912658	1.53382e-09	0.912658	1.41293e-09	0.912658	-3.06498e-09	0.912658	-1.91669e-09
	0.920553	1.48992e-09	0.920553	-4.50564e-10	0.920553	1.33739e-09	0.920553	1.03512e-09	0.920552	-3.10261e-09	0.920553	-1.76908e-09
	0.928447	2.13677e-09	0.928448	-4.76425e-10	0.928448	1.46848e-09	0.928447	1.11555e-10	0.928447	-3.14024e-09	0.928448	-1.8171e-09
	0.936342	3.65329e-09	0.936342	-6.04809e-10	0.936342	2.32319e-09	0.936342	-5.31864e-10	0.936342	-3.10604e-09	0.936342	-2.23306e-09
	0.944237	6.0278e-09	0.944237	7.40584e-11	0.944237	3.47352e-09	0.944237	-1.23367e-09	0.944237	-3.19306e-09	0.944237	-2.64901e-09
	0.952132	7.53768e-09	0.952132	9.05967e-10	0.952132	3.89252e-09	0.952132	-1.9278e-09	0.952132	-3.28009e-09	0.952132	-3.74346e-09
	0.960027	7.57415e-09	0.960027	1.4118e-09	0.960027	4.10734e-09	0.960027	-1.33619e-09	0.960026	-3.62881e-09	0.960027	-3.87388e-09
	0.967921	7.61062e-09	0.967922	1.68501e-09	0.967922	3.84355e-09	0.967921	-1.20248e-09	0.967921	-4.57968e-09	0.967922	-3.26661e-09
	0.975816	8.11306e-09	0.975816	1.82088e-09	0.975816	3.57975e-09	0.975816	-1.58905e-09	0.975816	-4.23651e-09	0.975816	-3.41925e-09
	0.983711	8.39741e-09	0.983711	1.95676e-09	0.983711	3.4346e-09	0.983711	-1.63251e-09	0.983711	-3.26757e-09	0.983711	-3.87197e-09
	0.991606	8.51075e-09	0.991606	2.30006e-09	0.991606	4.13976e-09	0.991606	-2.43924e-09	0.991606	-3.40154e-09	0.991606	-4.32469e-09
	0.999501	8.51717e-09	0.999501	2.41386e-09	0.999501	6.18751e-09	0.999501	-2.94073e-09	0.9995	-3.5355e-09	0.999501	-5.0775e-09
	1.0074	8.31211e-09	1.0074	2.90803e-09	1.0074	6.64948e-09	1.0074	-2.99598e-09	1.0074	-3.76243e-09	1.0074	-5.87927e-09
	1.01529	8.10704e-09	1.01529	3.87615e-09	1.01529	6.81148e-09	1.01529	-2.28968e-09	1.01529	-3.82114e-09	1.01529	-5.573e-09
	1.02318	7.63311e-09	1.02319	3.97752e-09	1.02319	6.82349e-09	1.02318	-1.54949e-09	1.02318	-4.09101e-09	1.02319	-4.85027e-09
	1.03108	7.48451e-09	1.03108	4.04313e-09	1.03108	6.83551e-09	1.03108	-1.38784e-09	1.03108	-4.15119e-09	1.03108	-4.55453e-09
	1.03897	8.1472e-09	1.03897	4.10875e-09	1.03897	7.56337e-09	1.03897	-2.26795e-09	1.03897	-3.54075e-09	1.03897	-4.73783e-09
	1.04687	9.07064e-09	1.04687	4.08358e-09	1.04687	8.92168e-09	1.04687	-3.03326e-09	1.04687	-3.33081e-09	1.04687	-4.92114e-09
	1.05476	9.52124e-09	1.05476	3.98465e-09	1.05476	1.01828e-08	1.05476	-2.36111e-09	1.05476	-3.44124e-09	1.05476	-5.2403e-09
	1.06266	9.7285e-09	1.06266	4.04613e-09	1.06266	1.07278e-08	1.06266	-1.9988e-09	1.06266	-3.55167e-09	1.06266	-5.91453e-09
	1.07055	9.76206e-09	1.07055	4.1076e-09	1.07055	1.10218e-08	1.07055	-1.65348e-09	1.07055	-4.10324e-09	1.07055	-5.19547e-09
	1.07845	9.79561e-09	1.07845	4.12033e-09	1.07845	1.09405e-08	1.07845	-8.39216e-10	1.07845	-3.68494e-09	1.07845	-5.44282e-09
	1.08634	9.89248e-09	1.08634	3.77251e-09	1.08634	1.08592e-08	1.08634	-9.46802e-10	1.08634	-3.59768e-09	1.08634	-5.69017e-09
	1.09424	1.04762e-08	1.09424	3.10988e-09	1.09424	1.12728e-08	1.09424	-1.92776e-09	1.09424	-3.61737e-09	1.09424	-6.07606e-09
	1.10213	1.13425e-08	1.10213	2.55712e-09	1.10213	1.19217e-08	1.10213	-2.91666e-09	1.10213	-3.98015e-09	1.10213	-6.88346e-09
	1.11003	1.13316e-08	1.11003	2.41525e-09	1.11003	1.23707e-08	1.11003	-3.29589e-09	1.11003	-4.34294e-09	1.11003	-7.72455e-09
	1.11792	1.13125e-08	1.11792	3.16852e-09	1.11792	1.26547e-08	1.11792	-3.05927e-09	1.11792	-4.57816e-09	1.11792	-7.66796e-09
	1.12582	1.12935e-08	1.12582	3.46004e-09	1.12582	1.27338e-08	1.12582	-3.36384e-09	1.12582	-4.65273e-09	1.12582	-7.01714e-09
	1.13371	1.13737e-08	1.13371	3.79158e-09	1.13371	1.27934e-08	1.13371	-4.19424e-09	1.13371	-4.93697e-09	1.13371	-7.21557e-09
	1.14161	1.18711e-08	1.14161	3.87988e-09	1.14161	1.2853e-08	1.14161	-5.46363e-09	1.14161	-4.8082e-09	1.14161	-7.41399e-09
	1.1495	1.28528e-08	1.1495	3.96818e-09	1.1495	1.31713e-08	1.1495	-6.16595e-09	1.1495	-5.04167e-09	1.1495	-7.8191e-09
	1.1574	1.36954e-08	1.1574	4.04903e-09	1.1574	1.47185e-08	1.1574	-6.63512e-09	1.1574	-5.27515e-09	1.1574	-8.50175e-09
	1.16529	1.43732e-08	1.16529	4.78482e-09	1.16529	1.52775e-08	1.16529	-6.92183e-09	1.16529	-5.79962e-09	1.16529	-9.08885e-09
	1.17319	1.47687e-08	1.17319	5.67094e-09	1.17319	1.53875e-08	1.17319	-6.01998e-09	1.17319	-6.56614e-09	1.17319	-9.86192e-09
	1.18108	1.51577e-08	1.18108	5.84021e-09	1.18108	1.50249e-08	1.18108	-5.36318e-09	1.18108	-6.83105e-09	1.18108	-9.47618e-09
	1.18898	1.59744e-08	1.18898	5.95281e-09	1.18898	1.46623e-08	1.18898	-5.44072e-09	1.18898	-6.27531e-09	1.18898	-8.41493e-09
	1.19687	1.62708e-08	1.19687	6.02933e-09	1.19687	1.46864e-08	1.19687	-6.60932e-09	1.19687	-5.88278e-09	1.19687	-8.62474e-09
	1.20477	1.70153e-08	1.20477	5.98421e-09	1.20477	1.56693e-08	1.20477	-7.23101e-09	1.20477	-5.80557e-09	1.20477	-8.83454e-09
	1.21266	1.74137e-08	1.21266	5.93908e-09	1.21266	1.66563e-08	1.21266	-7.20028e-09	1.21266	-5.87726e-09	1.21266	-9.23293e-09
	1.22055	1.75166e-08	1.22056	6.4711e-09	1.22056	1.69608e-08	1.22055	-7.58391e-09	1.22055	-5.94896e-09	1.22056	-9.84119e-09
	1.22845	1.76195e-08	1.22845	6.72053e-09	1.22845	1.70618e-08	1.22845	-7.06413e-09	1.22845	-6.16957e-09	1.22845	-1.00623e-08
	1.23634	1.76313e-08	1.23634	6.87209e-09	1.23634	1.71627e-08	1.23634	-6.96296e-09	1.23634	-6.52254e-09	1.23634	-1.02857e-08
	1.24424	1.79547e-08	1.24424	6.95693e-09	1.24424	1.76637e-08	1.24424	-7.5026e-09	1.24424	-6.36115e-09	1.24424	-1.05091e-08
	1.25213	1.86483e-08	1.25213	7.03288e-09	1.25213	1.84143e-08	1.25213	-8.31085e-09	1.25213	-5.98424e-09	1.25213	-1.11216e-08
	1.26003	1.94726e-08	1.26003	7.10884e-09	1.26003	1.97318e-08	1.26003	-9.81914e-09	1.26003	-5.89649e-09	1.26003	-1.21794e-08
	1.26792	2.01926e-08	1.26792	7.59747e-09	1.26792	2.11227e-08	1.26792	-1.1235e-08	1.26792	-5.89954e-09	1.26792	-1.34329e-08
	1.27582	2.04789e-08	1.27582	8.09936e-09	1.27582	2.14114e-08	1.27582	-1.16277e-08	1.27582	-6.03981e-09	1.27582	-1.40955e-08
	1.28371	2.09085e-08	1.28371	8.26049e-09	1.28371	2.15194e-08	1.28371	-1.10713e-08	1.28371	-6.18008e-09	1.28371	-1.41489e-08
	1.29161	2.14181e-08	1.29161	8.25388e-09	1.29161	2.16273e-08	1.29161	-1.08206e-08	1.29161	-5.43687e-09	1.29161	-1.41471e-08
	1.2995	2.17852e-08	1.2995	8.24727e-09	1.2995	2.17526e-08	1.2995	-1.12602e-08	1.2995	-5.37666e-09	1.2995	-1.41453e-08
	1.3074	2.21652e-08	1.3074	8.12179e-09	1.3074	2.23026e-08	1.3074	-1.22266e-08	1.3074	-5.41207e-09	1.3074	-1.41978e-08
	1.31529	2.21439e-08	1.31529	8.11349e-09	1.31529	2.29963e-08	1.31529	-1.33068e-08	1.31529	-5.49529e-09	1.31529	-1.43348e-08
	1.32319	2.21225e-08	1.32319	8.33216e-09	1.32319	2.34156e-08	1.32319	-1.38842e-08	1.32319	-5.57851e-09	1.32319	-1.44719e-08
	1.33108	2.2083e-08	1.33108	8.9697e-09	1.33108	2.35638e-08	1.33108	-1.32741e-08	1.33108	-7.07753e-09	1.33108	-1.43482e-08
	1.33898	2.19138e-08	1.33898	9.30771e-09	1.33898	2.32007e-08	1.33898	-1.27708e-08	1.33898	-7.87391e-09	1.33898	-1.30704e-08
	1.34687	2.19428e-08	1.34687	9.37821e-09	1.34687	2.28377e-08	1.34687	-1.34879e-08	1.34687	-7.1802e-09	1.34687	-1.27044e-08
	1.35477	2.20059e-08	1.35477	9.44811e-09	1.35477	2.26415e-08	1.35477	-1.38815e-08	1.35477	-6.48348e-09	1.35477	-1.31313e-08
	1.36266	2.19956e-08	1.36266	9.518e-09	1.36266	2.22109e-08	1.36266	-1.37332e-08	1.36266	-6.77713e-09	1.36266	-1.35582e-08
	1.37056	2.18779e-08	1.37056	9.53596e-09	1.37056	2.24615e-08	1.37056	-1.38172e-08	1.37056	-7.07078e-09	1.37056	-1.42829e-08
	1.37845	2.17603e-08	1.37845	9.85742e-09	1.37845	2.25501e-08	1.37845	-1.35867e-08	1.37845	-7.62255e-09	1.37845	-1.51696e-08
	1.38635	2.15437e-08	1.38635	1.06477e-08	1.38635	2.25186e-08	1.38635	-1.26735e-08	1.38635	-8.4033e-09	1.38635	-1.50016e-08
	1.39424	2.13879e-08	1.39424	1.07346e-08	1.39424	2.2487e-08	1.39424	-1.26606e-08	1.39424	-8.50455e-09	1.39424	-1.50193e-08
	1.40214	2.12322e-08	1.40214	1.07545e-08	1.40214	2.24353e-08	1.40214	-1.31185e-08	1.40214	-7.91866e-09	1.40214	-1.53121e-08
	1.41003	2.13641e-08	1.41003	1.07745e-08	1.41003	2.36163e-08	1.41003	-1.37357e-08	1.41003	-7.30939e-09	1.41003	-1.5605e-08
	1.41792	2.19239e-08	1.41793	1.07428e-08	1.41793	2.42763e-08	1.41792	-1.46648e-08	1.41792	-7.55254e-09	1.41793	-1.60884e-08
	1.42582	2.18928e-08	1.42582	1.07129e-08	1.42582	2.58494e-08	1.42582	-1.53944e-08	1.42582	-7.79569e-09	1.42582	-1.64208e-08
	1.43371	2.18617e-08	1.43371	1.10251e-08	1.43371	2.573e-08	1.43371	-1.53248e-08	1.43371	-8.29949e-09	1.43371	-1.6614e-08
	1.44161	2.17158e-08	1.44161	1.11775e-08	1.44161	2.56107e-08	1.44161	-1.50866e-08	1.44161	-8.74628e-09	1.44161	-1.54621e-08
	1.4495	2.14135e-08	1.4495	1.11923e-08	1.4495	2.52814e-08	1.4495	-1.55196e-08	1.4495	-8.69858e-09	1.4495	-1.41495e-08
	1.4574	2.14153e-08	1.4574	1.12071e-08	1.4574	2.43898e-08	1.4574	-1.63371e-08	1.4574	-7.94698e-09	1.4574	-1.45206e-08
	1.46529	2.2105e-08	1.46529	1.08777e-08	1.46529	2.42456e-08	1.46529	-1.73838e-08	1.46529	-7.94672e-09	1.46529	-1.48917e-08
	1.47319	2.21005e-08	1.47319	1.05664e-08	1.47319	2.54404e-08	1.47319	-1.81421e-08	1.47319	-7.98572e-09	1.47319	-1.55992e-08
	1.48108	2.20852e-08	1.48108	1.10872e-08	1.48108	2.67507e-08	1.48108	-1.85861e-08	1.48108	-8.04434e-09	1.48108	-1.65848e-08
	1.48898	2.2015e-08	1.48898	1.12225e-08	1.48898	2.67536e-08	1.48898	-1.81622e-08	1.48898	-8.10297e-09	1.48898	-1.64613e-08
	1.49687	2.19447e-08	1.49687	1.13163e-08	1.49687	2.67564e-08	1.49687	-1.75223e-08	1.49687	-8.28488e-09	1.49687	-1.54975e-08
	1.50477	2.19784e-08	1.50477	1.13553e-08	1.50477	2.64761e-08	1.50477	-1.78231e-08	1.50477	-7.86602e-09	1.50477	-1.51092e-08
	1.51266	2.31116e-08	1.51266	1.13943e-08	1.51266	2.62313e-08	1.51266	-1.86294e-08	1.51266	-7.87541e-09	1.51266	-1.53252e-08
	1.52056	2.51927e-08	1.52056	1.08762e-08	1.52056	2.68773e-08	1.52056	-1.91987e-08	1.52056	-7.94935e-09	1.52056	-1.55412e-08
	1.52845	2.59973e-08	1.52845	1.03437e-08	1.52845	2.76895e-08	1.52845	-1.98464e-08	1.52845	-8.0233e-09	1.52845	-1.60685e-08
	1.53635	2.63656e-08	1.53635	1.16729e-08	1.53635	2.81857e-08	1.53635	-2.03325e-08	1.53635	-9.12665e-09	1.53635	-1.68407e-08
	1.54424	2.64482e-08	1.54424	1.32962e-08	1.54424	2.84475e-08	1.54424	-1.99454e-08	1.54424	-9.69557e-09	1.54424	-1.74811e-08
	1.55214	2.65307e-08	1.55214	1.38372e-08	1.55214	2.84081e-08	1.55214	-2.00015e-08	1.55214	-9.79352e-09	1.55214	-1.77157e-08
	1.56003	2.68626e-08	1.56003	1.43096e-08	1.56003	2.83688e-08	1.56003	-2.09879e-08	1.56003	-9.91153e-09	1.56003	-1.79291e-08
	1.56793	2.71617e-08	1.56793	1.4431e-08	1.56793	2.83412e-08	1.56793	-2.1902e-08	1.56793	-9.71795e-09	1.56793	-1.81425e-08
	1.57582	2.71681e-08	1.57582	1.45679e-08	1.57582	2.89786e-08	1.57582	-2.3476e-08	1.57582	-9.75821e-09	1.57582	-1.87462e-08
	1.58372	2.71144e-08	1.58372	1.47377e-08	1.58372	3.00165e-08	1.58372	-2.49203e-08	1.58372	-1.05815e-08	1.58372	-1.92717e-08
	1.59161	2.70608e-08	1.59161	1.48554e-08	1.59161	2.98931e-08	1.59161	-2.46869e-08	1.59161	-1.14048e-08	1.59161	-1.92723e-08
	1.59951	2.62963e-08	1.59951	1.4934e-08	1.59951	2.97696e-08	1.59951	-2.41776e-08	1.59951	-1.25434e-08	1.59951	-1.94111e-08
	1.6074	2.5411e-08	1.6074	1.48928e-08	1.6074	2.92709e-08	1.6074	-2.44312e-08	1.6074	-1.35171e-08	1.6074	-1.97335e-08
	1.61529	2.5343e-08	1.6153	1.48516e-08	1.6153	2.88342e-08	1.61529	-2.55204e-08	1.61529	-1.34748e-08	1.6153	-2.0056e-08
	1.62319	2.62926e-08	1.62319	1.48411e-08	1.62319	2.97539e-08	1.62319	-2.66156e-08	1.62319	-1.32223e-08	1.62319	-2.0529e-08
	1.63108	2.69854e-08	1.63108	1.51149e-08	1.63108	3.03445e-08	1.63108	-2.65625e-08	1.63108	-1.33269e-08	1.63108	-2.13178e-08
	1.63898	2.69604e-08	1.63898	1.55292e-08	1.63898	3.07112e-08	1.63898	-2.71156e-08	1.63898	-1.34314e-08	1.63898	-2.16336e-08
	1.64687	2.69353e-08	1.64687	1.562e-08	1.64687	3.07407e-08	1.64687	-2.77127e-08	1.64687	-1.35911e-08	1.64687	-2.2058e-08
	1.65477	2.68997e-08	1.65477	1.5659e-08	1.65477	3.07703e-08	1.65477	-2.71341e-08	1.65477	-1.3687e-08	1.65477	-2.10365e-08
	1.66266	2.65615e-08	1.66266	1.56979e-08	1.66266	2.98832e-08	1.66266	-2.71349e-08	1.66266	-1.32607e-08	1.66266	-2.05229e-08
	1.67056	2.67125e-08	1.67056	1.51524e-08	1.67056	2.95624e-08	1.67056	-2.74561e-08	1.67056	-1.20931e-08	1.67056	-2.07082e-08
	1.67845	2.75732e-08	1.67845	1.45132e-08	1.67845	2.96393e-08	1.67845	-2.81516e-08	1.67845	-1.17274e-08	1.67845	-2.08936e-08
	1.68635	2.79341e-08	1.68635	1.43894e-08	1.68635	3.07893e-08	1.68635	-2.8694e-08	1.68635	-1.16578e-08	1.68635	-2.11578e-08
	1.69424	2.8674e-08	1.69424	1.48811e-08	1.69424	3.25056e-08	1.69424	-2.83008e-08	1.69424	-1.17434e-08	1.69424	-2.14422e-08
	1.70214	2.88589e-08	1.70214	1.52746e-08	1.70214	3.24007e-08	1.70214	-2.74439e-08	1.70214	-1.18289e-08	1.70214	-2.13433e-08
	1.71003	2.88861e-08	1.71003	1.53468e-08	1.71003	3.22958e-08	1.71003	-2.66884e-08	1.71003	-1.1954e-08	1.71003	-2.14697e-08
	1.71793	2.89134e-08	1.71793	1.52551e-08	1.71793	3.18995e-08	1.71793	-2.69479e-08	1.71793	-1.15217e-08	1.71793	-2.17504e-08
	1.72582	2.89966e-08	1.72582	1.51634e-08	1.72582	3.235e-08	1.72582	-2.81443e-08	1.72582	-1.11726e-08	1.72582	-2.2031e-08
	1.73372	2.93858e-08	1.73372	1.49097e-08	1.73372	3.28831e-08	1.73372	-2.92404e-08	1.73372	-1.10467e-08	1.73372	-2.3192e-08
	1.74161	2.95693e-08	1.74161	1.61259e-08	1.74161	3.38367e-08	1.74161	-2.96473e-08	1.74161	-1.15188e-08	1.74161	-2.45553e-08
	1.74951	2.96488e-08	1.74951	1.75479e-08	1.74951	3.37702e-08	1.74951	-2.95729e-08	1.74951	-1.19908e-08	1.74951	-2.54494e-08
	1.7574	2.92524e-08	1.7574	1.76681e-08	1.7574	3.37037e-08	1.7574	-2.96269e-08	1.7574	-1.22129e-08	1.7574	-2.5313e-08
	1.7653	2.8856e-08	1.7653	1.7731e-08	1.7653	3.34367e-08	1.7653	-3.06874e-08	1.7653	-1.25211e-08	1.7653	-2.45182e-08
	1.77319	2.76607e-08	1.77319	1.7794e-08	1.77319	3.259e-08	1.77319	-3.17136e-08	1.77319	-1.27089e-08	1.77319	-2.44237e-08
	1.78109	2.77978e-08	1.78109	1.76911e-08	1.78109	3.23697e-08	1.78109	-3.28078e-08	1.78109	-1.29415e-08	1.78109	-2.44849e-08
	1.78898	2.78041e-08	1.78898	1.74017e-08	1.78898	3.25322e-08	1.78898	-3.38393e-08	1.78898	-1.31741e-08	1.78898	-2.47531e-08
	1.79688	2.75845e-08	1.79688	1.74321e-08	1.79688	3.28974e-08	1.79688	-3.43669e-08	1.79688	-1.34956e-08	1.79688	-2.50213e-08
	1.80477	2.7365e-08	1.80477	1.74625e-08	1.80477	3.29944e-08	1.80477	-3.41021e-08	1.80477	-1.36515e-08	1.80477	-2.53833e-08
	1.81266	2.69391e-08	1.81267	1.73512e-08	1.81267	3.28795e-08	1.81266	-3.40149e-08	1.81266	-1.38073e-08	1.81267	-2.53899e-08
	1.82056	2.63166e-08	1.82056	1.70481e-08	1.82056	3.27647e-08	1.82056	-3.4533e-08	1.82056	-1.35626e-08	1.82056	-2.53213e-08
	1.82845	2.62745e-08	1.82845	1.61332e-08	1.82845	3.2767e-08	1.82845	-3.51253e-08	1.82845	-1.36137e-08	1.82845	-2.55389e-08
	1.83635	2.74637e-08	1.83635	1.53317e-08	1.83635	3.32236e-08	1.83635	-3.59479e-08	1.83635	-1.37003e-08	1.83635	-2.57565e-08
	1.84424	2.88175e-08	1.84424	1.51643e-08	1.84424	3.40934e-08	1.84424	-3.66404e-08	1.84424	-1.37868e-08	1.84424	-2.70469e-08
	1.85214	2.89255e-08	1.85214	1.52295e-08	1.85214	3.41515e-08	1.85214	-3.68937e-08	1.85214	-1.40397e-08	1.85214	-2.69172e-08
	1.86003	2.89315e-08	1.86003	1.52948e-08	1.86003	3.40224e-08	1.86003	-3.66627e-08	1.86003	-1.47104e-08	1.86003	-2.63646e-08
	1.86793	2.89137e-08	1.86793	1.53403e-08	1.86793	3.38933e-08	1.86793	-3.6652e-08	1.86793	-1.49886e-08	1.86793	-2.51153e-08
	1.87582	2.88959e-08	1.87582	1.52411e-08	1.87582	3.35358e-08	1.87582	-3.70966e-08	1.87582	-1.46427e-08	1.87582	-2.47945e-08
	1.88372	2.95821e-08	1.88372	1.53673e-08	1.88372	3.36192e-08	1.88372	-3.80074e-08	1.88372	-1.42255e-08	1.88372	-2.5048e-08
	1.89161	2.98909e-08	1.89161	1.54935e-08	1.89161	3.44477e-08	1.89161	-3.85701e-08	1.89161	-1.3982e-08	1.89161	-2.53015e-08
	1.89951	2.98439e-08	1.89951	1.59725e-08	1.89951	3.58845e-08	1.89951	-3.88613e-08	1.89951	-1.38951e-08	1.89951	-2.57832e-08
	1.9074	2.97968e-08	1.9074	1.63417e-08	1.9074	3.59633e-08	1.9074	-3.86621e-08	1.9074	-1.38082e-08	1.9074	-2.69798e-08
	1.9153	2.95755e-08	1.9153	1.65185e-08	1.9153	3.59086e-08	1.9153	-3.77004e-08	1.9153	-1.32198e-08	1.9153	-2.7341e-08
	1.92319	2.91202e-08	1.92319	1.66954e-08	1.92319	3.58539e-08	1.92319	-3.69061e-08	1.92319	-1.26184e-08	1.92319	-2.74871e-08
	1.93109	2.82166e-08	1.93109	1.7113e-08	1.93109	3.55256e-08	1.93109	-3.68038e-08	1.93109	-1.21796e-08	1.93109	-2.76789e-08
	1.93898	2.81167e-08	1.93898	1.77661e-08	1.93898	3.55209e-08	1.93898	-3.77983e-08	1.93898	-1.19315e-08	1.93898	-2.78708e-08
	1.94688	2.80168e-08	1.94688	1.85975e-08	1.94688	3.59524e-08	1.94688	-3.88294e-08	1.94688	-1.2007e-08	1.94688	-2.80702e-08
	1.95477	2.783e-08	1.95477	1.93118e-08	1.95477	3.73063e-08	1.95477	-3.91271e-08	1.95477	-1.20826e-08	1.95477	-2.7943e-08
	1.96267	2.74761e-08	1.96267	2.0001e-08	1.96267	3.74506e-08	1.96267	-3.8988e-08	1.96267	-1.23577e-08	1.96267	-2.79732e-08
	1.97056	2.69218e-08	1.97056	2.00902e-08	1.97056	3.73455e-08	1.97056	-3.93036e-08	1.97056	-1.22723e-08	1.97056	-2.74666e-08
	1.97846	2.63077e-08	1.97846	2.0165e-08	1.97846	3.72404e-08	1.97846	-3.96999e-08	1.97846	-1.22109e-08	1.97846	-2.74306e-08
	1.98635	2.67637e-08	1.98635	2.01644e-08	1.98635	3.67269e-08	1.98635	-4.04067e-08	1.98635	-1.23068e-08	1.98635	-2.75525e-08
	1.99425	2.81049e-08	1.99425	2.01638e-08	1.99425	3.63959e-08	1.99425	-4.12639e-08	1.99425	-1.24027e-08	1.99425	-2.78639e-08
	2.00214	2.83945e-08	2.00214	1.98791e-08	2.00214	3.61179e-08	2.00214	-4.16826e-08	2.00214	-1.26865e-08	2.00214	-2.81753e-08
	2.01003	2.83893e-08	2.01004	2.00451e-08	2.01004	3.64412e-08	2.01003	-4.21855e-08	2.01003	-1.31526e-08	2.01004	-2.8531e-08
	2.01793	2.85194e-08	2.01793	2.00873e-08	2.01793	3.64966e-08	2.01793	-4.207e-08	2.01793	-1.42787e-08	2.01793	-2.86972e-08
	2.02582	2.86495e-08	2.02582	2.01294e-08	2.02582	3.62508e-08	2.02582	-4.19909e-08	2.02582	-1.44082e-08	2.02582	-2.78127e-08
	2.03372	2.8703e-08	2.03372	2.01259e-08	2.03372	3.6005e-08	2.03372	-4.20733e-08	2.03372	-1.37708e-08	2.03372	-2.74889e-08
	2.04161	2.90632e-08	2.04161	1.91272e-08	2.04161	3.59134e-08	2.04161	-4.30703e-08	2.04161	-1.29799e-08	2.04161	-2.74431e-08
	2.04951	2.92274e-08	2.04951	1.88679e-08	2.04951	3.60118e-08	2.04951	-4.5055e-08	2.04951	-1.27999e-08	2.04951	-2.79038e-08
	2.0574	2.92665e-08	2.0574	1.92304e-08	2.0574	3.63766e-08	2.0574	-4.60115e-08	2.0574	-1.28135e-08	2.0574	-2.83646e-08
	2.0653	2.90738e-08	2.0653	1.96743e-08	2.0653	3.63989e-08	2.0653	-4.58261e-08	2.0653	-1.30971e-08	2.0653	-2.90877e-08
	2.07319	2.88812e-08	2.07319	1.97537e-08	2.07319	3.64212e-08	2.07319	-4.52363e-08	2.07319	-1.33807e-08	2.07319	-2.93411e-08
	2.08109	2.92708e-08	2.08109	1.98273e-08	2.08109	3.56589e-08	2.08109	-4.46848e-08	2.08109	-1.3527e-08	2.08109	-2.90565e-08
	2.08898	2.98502e-08	2.08898	1.98602e-08	2.08898	3.44821e-08	2.08898	-4.47754e-08	2.08898	-1.3626e-08	2.08898	-2.89046e-08
	2.09688	3.0114e-08	2.09688	1.98931e-08	2.09688	3.4128e-08	2.09688	-4.48777e-08	2.09688	-1.36676e-08	2.09688	-2.8927e-08
	2.10477	3.02247e-08	2.10477	1.90286e-08	2.10477	3.48904e-08	2.10477	-4.54936e-08	2.10477	-1.38472e-08	2.10477	-2.92004e-08
	2.11267	3.0196e-08	2.11267	1.90836e-08	2.11267	3.62363e-08	2.11267	-4.68745e-08	2.11267	-1.40269e-08	2.11267	-2.94738e-08
	2.12056	3.01673e-08	2.12056	1.96242e-08	2.12056	3.65452e-08	2.12056	-4.66511e-08	2.12056	-1.46194e-08	2.12056	-2.9986e-08
	2.12846	2.98004e-08	2.12846	1.98018e-08	2.12846	3.66778e-08	2.12846	-4.60268e-08	2.12846	-1.55286e-08	2.12846	-3.04808e-08
	2.13635	2.97783e-08	2.13635	1.9916e-08	2.13635	3.64762e-08	2.13635	-4.64288e-08	2.13635	-1.56775e-08	2.13635	-3.06388e-08
	2.14425	2.97562e-08	2.14425	1.99374e-08	2.14425	3.62747e-08	2.14425	-4.6492e-08	2.14425	-1.41322e-08	2.14425	-3.08849e-08
	2.15214	3.00424e-08	2.15214	1.99588e-08	2.15214	3.60515e-08	2.15214	-4.73291e-08	2.15214	-1.41503e-08	2.15214	-3.11309e-08
	2.16004	3.01903e-08	2.16004	1.9469e-08	2.16004	3.66187e-08	2.16004	-4.79899e-08	2.16004	-1.42222e-08	2.16004	-3.2029e-08
	2.16793	3.01661e-08	2.16793	2.00467e-08	2.16793	3.68632e-08	2.16793	-4.75436e-08	2.16793	-1.4294e-08	2.16793	-3.22432e-08
	2.17583	3.01419e-08	2.17583	2.07774e-08	2.17583	3.69211e-08	2.17583	-4.71112e-08	2.17583	-1.44195e-08	2.17583	-3.20933e-08
	2.18372	3.01033e-08	2.18372	2.08929e-08	2.18372	3.66308e-08	2.18372	-4.73718e-08	2.18372	-1.4658e-08	2.18372	-3.20015e-08
	2.19162	3.06005e-08	2.19162	2.09834e-08	2.19162	3.63405e-08	2.19162	-4.825e-08	2.19162	-1.44808e-08	2.19162	-3.19184e-08
	2.19951	3.11791e-08	2.19951	2.09515e-08	2.19951	3.66355e-08	2.19951	-4.88597e-08	2.19951	-1.39781e-08	2.19951	-3.19771e-08
	2.2074	3.13622e-08	2.20741	2.09196e-08	2.20741	3.70741e-08	2.2074	-4.94047e-08	2.2074	-1.4082e-08	2.20741	-3.27271e-08
	2.2153	3.13807e-08	2.2153	2.10196e-08	2.2153	3.72598e-08	2.2153	-5.01895e-08	2.2153	-1.41859e-08	2.2153	-3.34772e-08
	2.22319	3.13699e-08	2.2232	2.12085e-08	2.2232	3.72188e-08	2.22319	-5.0531e-08	2.22319	-1.45669e-08	2.2232	-3.42078e-08
	2.23109	3.11808e-08	2.23109	2.13363e-08	2.23109	3.71777e-08	2.23109	-4.98126e-08	2.23109	-1.51464e-08	2.23109	-3.37403e-08
	2.23898	3.09917e-08	2.23898	2.13728e-08	2.23898	3.55353e-08	2.23898	-4.95275e-08	2.23898	-1.49552e-08	2.23898	-3.29067e-08
	2.24688	3.02852e-08	2.24688	2.14092e-08	2.24688	3.38522e-08	2.24688	-5.05507e-08	2.24688	-1.49365e-08	2.24688	-3.26903e-08
	2.25477	3.05409e-08	2.25477	2.12232e-08	2.25477	3.38078e-08	2.25477	-5.18397e-08	2.25477	-1.49897e-08	2.25477	-3.26769e-08
	2.26267	3.05364e-08	2.26267	2.1127e-08	2.26267	3.40765e-08	2.26267	-5.2435e-08	2.26267	-1.50428e-08	2.26267	-3.28608e-08
	2.27056	3.04724e-08	2.27056	2.11753e-08	2.27056	3.42476e-08	2.27056	-5.22425e-08	2.27056	-1.51679e-08	2.27056	-3.30446e-08
	2.27846	3.04085e-08	2.27846	2.10802e-08	2.27846	3.4285e-08	2.27846	-5.19404e-08	2.27846	-1.61391e-08	2.27846	-3.34258e-08
	2.28635	3.03001e-08	2.28635	2.10941e-08	2.28635	3.43225e-08	2.28635	-5.17845e-08	2.28635	-1.63192e-08	2.28635	-3.31352e-08
	2.29425	2.9898e-08	2.29425	2.07778e-08	2.29425	3.38484e-08	2.29425	-5.2153e-08	2.29425	-1.62024e-08	2.29425	-3.31825e-08
	2.30214	2.93528e-08	2.30214	2.04615e-08	2.30214	3.36952e-08	2.30214	-5.29361e-08	2.30214	-1.56006e-08	2.30214	-3.34629e-08
	2.31004	2.93203e-08	2.31004	1.99803e-08	2.31004	3.36355e-08	2.31004	-5.31922e-08	2.31004	-1.53734e-08	2.31004	-3.37433e-08
	2.31793	2.92879e-08	2.31793	2.03073e-08	2.31793	3.47926e-08	2.31793	-5.39913e-08	2.31793	-1.54438e-08	2.31793	-3.45634e-08
	2.32583	2.89163e-08	2.32583	2.15728e-08	2.32583	3.54661e-08	2.32583	-5.42026e-08	2.32583	-1.55142e-08	2.32583	-3.51731e-08
	2.33372	2.7898e-08	2.33372	2.37677e-08	2.33372	3.57601e-08	2.33372	-5.36799e-08	2.33372	-1.64308e-08	2.33372	-3.52601e-08
	2.34162	2.71892e-08	2.34162	2.39506e-08	2.34162	3.58644e-08	2.34162	-5.39672e-08	2.34162	-1.64229e-08	2.34162	-3.47893e-08
	2.34951	2.67883e-08	2.34951	2.40727e-08	2.34951	3.55285e-08	2.34951	-5.4663e-08	2.34951	-1.5685e-08	2.34951	-3.4624e-08
	2.35741	2.71688e-08	2.35741	2.41543e-08	2.35741	3.51926e-08	2.35741	-5.54234e-08	2.35741	-1.45663e-08	2.35741	-3.48131e-08
	2.3653	2.8171e-08	2.3653	2.42358e-08	2.3653	3.51453e-08	2.3653	-5.63756e-08	2.3653	-1.44853e-08	2.3653	-3.50022e-08
	2.3732	2.84262e-08	2.3732	2.43687e-08	2.3732	3.61889e-08	2.3732	-5.74784e-08	2.3732	-1.45097e-08	2.3732	-3.58809e-08
	2.38109	2.8539e-08	2.38109	2.44574e-08	2.38109	3.6236e-08	2.38109	-5.71054e-08	2.38109	-1.4587e-08	2.38109	-3.66128e-08
	2.38899	2.85586e-08	2.38899	2.44977e-08	2.38899	3.62832e-08	2.38899	-5.592e-08	2.38898	-1.46643e-08	2.38899	-3.60385e-08
	2.39688	2.85781e-08	2.39688	2.4538e-08	2.39688	3.60913e-08	2.39688	-5.56075e-08	2.39688	-1.47899e-08	2.39688	-3.47215e-08
	2.40477	2.86738e-08	2.40478	2.43844e-08	2.40478	3.53234e-08	2.40477	-5.56227e-08	2.40477	-1.42938e-08	2.40478	-3.5047e-08
	2.41267	2.95921e-08	2.41267	2.39953e-08	2.41267	3.46623e-08	2.41267	-5.63641e-08	2.41267	-1.32525e-08	2.41267	-3.53725e-08
	2.42056	3.03662e-08	2.42057	2.35515e-08	2.42057	3.47066e-08	2.42056	-5.77218e-08	2.42056	-1.32083e-08	2.42057	-3.58722e-08
	2.42846	3.03281e-08	2.42846	2.3435e-08	2.42846	3.51209e-08	2.42846	-5.81972e-08	2.42846	-1.31642e-08	2.42846	-3.67155e-08
	2.43635	3.02899e-08	2.43635	2.32532e-08	2.43635	3.5343e-08	2.43635	-5.78284e-08	2.43635	-1.31048e-08	2.43635	-3.65951e-08
	2.44425	3.02186e-08	2.44425	2.30715e-08	2.44425	3.49701e-08	2.44425	-5.74513e-08	2.44425	-1.27028e-08	2.44425	-3.63432e-08
	2.45214	3.00967e-08	2.45214	2.24677e-08	2.45214	3.45971e-08	2.45214	-5.78561e-08	2.45214	-1.22079e-08	2.45214	-3.62299e-08
	2.46004	3.00988e-08	2.46004	2.24065e-08	2.46004	3.40756e-08	2.46004	-5.83437e-08	2.46004	-1.16911e-08	2.46004	-3.63564e-08
	2.46793	3.05628e-08	2.46793	2.24327e-08	2.46793	3.40385e-08	2.46793	-5.95259e-08	2.46793	-1.17063e-08	2.46793	-3.65924e-08
	2.47583	3.0574e-08	2.47583	2.26123e-08	2.47583	3.52902e-08	2.47583	-6.0859e-08	2.47583	-1.17554e-08	2.47583	-3.68285e-08
	2.48372	3.04997e-08	2.48372	2.30286e-08	2.48372	3.53793e-08	2.48372	-6.07354e-08	2.48372	-1.22279e-08	2.48372	-3.76087e-08
	2.49162	3.04255e-08	2.49162	2.30879e-08	2.49162	3.54188e-08	2.49162	-5.98092e-08	2.49162	-1.27005e-08	2.49162	-3.75164e-08
	2.49951	3.02844e-08	2.49951	2.31472e-08	2.49951	3.54583e-08	2.49951	-5.91837e-08	2.49951	-1.38694e-08	2.49951	-3.63442e-08
	2.50741	2.98775e-08	2.50741	2.31835e-08	2.50741	3.48012e-08	2.50741	-5.93664e-08	2.50741	-1.40298e-08	2.50741	-3.62549e-08
	2.5153	2.99391e-08	2.5153	2.3051e-08	2.5153	3.3894e-08	2.5153	-5.97827e-08	2.5153	-1.37925e-08	2.5153	-3.66041e-08
	2.5232	3.03102e-08	2.5232	2.27036e-08	2.5232	3.4165e-08	2.5232	-6.0001e-08	2.5232	-1.37172e-08	2.5232	-3.69532e-08
	2.53109	3.04838e-08	2.53109	2.30111e-08	2.53109	3.49602e-08	2.53109	-6.00989e-08	2.53109	-1.38601e-08	2.53109	-3.77435e-08
	2.53899	3.05456e-08	2.53899	2.41374e-08	2.53899	3.53577e-08	2.53899	-6.04462e-08	2.53899	-1.40031e-08	2.53899	-3.77865e-08
	2.54688	3.05358e-08	2.54688	2.43963e-08	2.54688	3.51631e-08	2.54688	-6.01253e-08	2.54688	-1.41511e-08	2.54688	-3.75133e-08
	2.55478	3.04699e-08	2.55478	2.45564e-08	2.55478	3.49685e-08	2.55478	-6.01918e-08	2.55478	-1.37617e-08	2.55478	-3.62586e-08
	2.56267	3.04039e-08	2.56267	2.44534e-08	2.56267	3.40035e-08	2.56267	-6.08089e-08	2.56267	-1.29494e-08	2.56267	-3.62552e-08
	2.57057	3.0191e-08	2.57057	2.43503e-08	2.57057	3.33901e-08	2.57057	-6.14118e-08	2.57057	-1.29609e-08	2.57057	-3.64988e-08
	2.57846	3.01554e-08	2.57846	2.40469e-08	2.57846	3.41712e-08	2.57846	-6.2478e-08	2.57846	-1.30717e-08	2.57846	-3.67424e-08
	2.58636	3.01198e-08	2.58636	2.37471e-08	2.58636	3.4493e-08	2.58636	-6.34176e-08	2.58635	-1.31825e-08	2.58636	-3.77991e-08
	2.59425	3.00619e-08	2.59425	2.40211e-08	2.59425	3.43645e-08	2.59425	-6.35767e-08	2.59425	-1.34137e-08	2.59425	-3.86372e-08
	2.60214	2.98742e-08	2.60215	2.40628e-08	2.60215	3.4236e-08	2.60214	-6.3372e-08	2.60214	-1.37587e-08	2.60215	-3.8688e-08
	2.61004	2.93721e-08	2.61004	2.41045e-08	2.61004	3.38361e-08	2.61004	-6.38531e-08	2.61004	-1.35831e-08	2.61004	-3.88004e-08
	2.61793	2.94253e-08	2.61794	2.40823e-08	2.61794	3.26197e-08	2.61793	-6.40631e-08	2.61793	-1.1651e-08	2.61794	-3.9016e-08
	2.62583	2.9956e-08	2.62583	2.39626e-08	2.62583	3.21567e-08	2.62583	-6.46422e-08	2.62583	-1.14635e-08	2.62583	-3.92317e-08
	2.63372	3.00632e-08	2.63372	2.42336e-08	2.63372	3.19513e-08	2.63372	-6.56655e-08	2.63372	-1.14146e-08	2.63372	-4.00715e-08
	2.64162	3.00647e-08	2.64162	2.45527e-08	2.64162	3.19954e-08	2.64162	-6.61795e-08	2.64162	-1.17856e-08	2.64162	-4.07307e-08
	2.64951	3.00547e-08	2.64951	2.47312e-08	2.64951	3.20396e-08	2.64951	-6.59079e-08	2.64951	-1.21565e-08	2.64951	-4.05942e-08
	2.65741	3.00386e-08	2.65741	2.45167e-08	2.65741	3.12002e-08	2.65741	-6.52532e-08	2.65741	-1.23645e-08	2.65741	-4.02181e-08
	2.6653	3.00226e-08	2.6653	2.43022e-08	2.6653	3.10488e-08	2.6653	-6.57147e-08	2.6653	-1.17074e-08	2.6653	-4.01443e-08
	2.6732	3.07622e-08	2.6732	2.37885e-08	2.6732	3.10191e-08	2.6732	-6.6178e-08	2.6732	-1.16079e-08	2.6732	-4.03485e-08
	2.68109	3.1271e-08	2.68109	2.34223e-08	2.68109	3.12166e-08	2.68109	-6.63544e-08	2.68109	-1.16405e-08	2.68109	-4.05527e-08
	2.68899	3.12498e-08	2.68899	2.32017e-08	2.68899	3.24727e-08	2.68899	-6.71368e-08	2.68899	-1.19912e-08	2.68899	-4.08457e-08
	2.69688	3.11036e-08	2.69688	2.35894e-08	2.69688	3.30348e-08	2.69688	-6.72465e-08	2.69688	-1.23419e-08	2.69688	-4.12159e-08
	2.70478	3.09574e-08	2.70478	2.37794e-08	2.70478	3.32376e-08	2.70478	-6.69539e-08	2.70478	-1.31761e-08	2.70478	-4.13792e-08
	2.71267	3.03492e-08	2.71267	2.38072e-08	2.71267	3.30015e-08	2.71267	-6.7794e-08	2.71267	-1.35823e-08	2.71267	-4.10026e-08
	2.72057	3.04099e-08	2.72057	2.3835e-08	2.72057	3.27654e-08	2.72057	-6.8466e-08	2.72057	-1.31779e-08	2.72057	-4.10156e-08
	2.72846	3.04003e-08	2.72846	2.34797e-08	2.72846	3.29036e-08	2.72846	-6.9105e-08	2.72846	-1.24799e-08	2.72846	-4.12503e-08
	2.73636	3.03777e-08	2.73636	2.29461e-08	2.73636	3.30325e-08	2.73636	-7.00306e-08	2.73636	-1.25045e-08	2.73636	-4.1485e-08
	2.74425	3.03551e-08	2.74425	2.24905e-08	2.74425	3.32881e-08	2.74425	-7.01932e-08	2.74425	-1.25861e-08	2.74425	-4.17975e-08
	2.75215	3.02963e-08	2.75215	2.25404e-08	2.75215	3.31683e-08	2.75215	-7.02672e-08	2.75215	-1.26677e-08	2.75215	-4.16713e-08
	2.76004	3.00614e-08	2.76004	2.2329e-08	2.76004	3.30486e-08	2.76004	-6.98421e-08	2.76004	-1.19744e-08	2.76004	-4.0433e-08
	2.76794	2.93759e-08	2.76794	2.21176e-08	2.76794	3.19849e-08	2.76794	-6.94739e-08	2.76794	-1.16005e-08	2.76794	-3.97243e-08
	2.77583	2.92861e-08	2.77583	2.12781e-08	2.77583	3.11304e-08	2.77583	-6.96948e-08	2.77583	-1.08883e-08	2.77583	-4.00854e-08
	2.78373	2.92555e-08	2.78373	2.10421e-08	2.78373	3.06329e-08	2.78373	-7.03924e-08	2.78372	-1.09675e-08	2.78373	-4.04465e-08
	2.79162	2.9225e-08	2.79162	2.04958e-08	2.79162	3.13699e-08	2.79162	-7.17816e-08	2.79162	-1.10468e-08	2.79162	-4.10075e-08
	2.79951	2.91378e-08	2.79952	2.07932e-08	2.79952	3.18787e-08	2.79951	-7.24409e-08	2.79951	-1.11735e-08	2.79952	-4.10839e-08
	2.80741	2.84442e-08	2.80741	2.1723e-08	2.80741	3.21246e-08	2.80741	-7.12913e-08	2.80741	-1.16435e-08	2.80741	-4.03907e-08
	2.8153	2.734e-08	2.81531	2.1842e-08	2.81531	3.1866e-08	2.8153	-7.07613e-08	2.8153	-1.19415e-08	2.81531	-3.95789e-08
	2.8232	2.6354e-08	2.8232	2.19361e-08	2.8232	3.16075e-08	2.8232	-7.17088e-08	2.8232	-1.11784e-08	2.8232	-3.97259e-08
	2.83109	2.62187e-08	2.83109	2.20144e-08	2.83109	3.14125e-08	2.83109	-7.23041e-08	2.83109	-1.02669e-08	2.83109	-3.98901e-08
	2.83899	2.64482e-08	2.83899	2.20927e-08	2.83899	3.20799e-08	2.83899	-7.30352e-08	2.83899	-1.00779e-08	2.83899	-4.00938e-08
	2.84688	2.64439e-08	2.84688	2.239e-08	2.84688	3.23872e-08	2.84688	-7.38206e-08	2.84688	-1.00721e-08	2.84688	-4.02976e-08
	2.85478	2.64309e-08	2.85478	2.32044e-08	2.85478	3.25432e-08	2.85478	-7.40473e-08	2.85478	-1.05275e-08	2.85478	-4.0467e-08
	2.86267	2.60268e-08	2.86267	2.45149e-08	2.86267	3.21871e-08	2.86267	-7.40386e-08	2.86267	-1.0983e-08	2.86267	-4.04194e-08
	2.87057	2.56227e-08	2.87057	2.45853e-08	2.87057	3.18309e-08	2.87057	-7.40589e-08	2.87057	-1.16178e-08	2.87057	-4.03249e-08
	2.87846	2.5321e-08	2.87846	2.46542e-08	2.87846	3.07236e-08	2.87846	-7.46174e-08	2.87846	-1.16825e-08	2.87846	-4.03947e-08
	2.88636	2.60268e-08	2.88636	2.4723e-08	2.88636	3.04043e-08	2.88636	-7.54011e-08	2.88636	-1.12167e-08	2.88636	-4.10533e-08
	2.89425	2.60017e-08	2.89425	2.44546e-08	2.89425	3.03938e-08	2.89425	-7.67896e-08	2.89425	-1.03562e-08	2.89425	-4.17118e-08
	2.90215	2.59765e-08	2.90215	2.38361e-08	2.90215	3.0947e-08	2.90215	-7.81081e-08	2.90215	-1.03254e-08	2.90215	-4.30984e-08
	2.91004	2.59425e-08	2.91004	2.39613e-08	2.91004	3.09989e-08	2.91004	-7.81568e-08	2.91004	-1.03519e-08	2.91004	-4.35985e-08
	2.91794	2.56678e-08	2.91794	2.40588e-08	2.91794	3.08991e-08	2.91794	-7.80809e-08	2.91794	-1.03784e-08	2.91794	-4.39726e-08
	2.92583	2.53386e-08	2.92583	2.41379e-08	2.92583	3.07993e-08	2.92583	-7.79973e-08	2.92583	-1.02736e-08	2.92583	-4.37868e-08
	2.93373	2.51224e-08	2.93373	2.39068e-08	2.93373	3.02141e-08	2.93373	-7.78812e-08	2.93373	-9.61219e-09	2.93373	-4.39029e-08
	2.94162	2.57302e-08	2.94162	2.36758e-08	2.94162	3.06279e-08	2.94162	-7.85695e-08	2.94162	-8.97645e-09	2.94162	-4.41046e-08
	2.94952	2.57194e-08	2.94952	2.28465e-08	2.94952	3.09817e-08	2.94952	-7.89505e-08	2.94952	-9.10771e-09	2.94952	-4.43062e-08
	2.95741	2.53292e-08	2.95741	2.26538e-08	2.95741	3.11704e-08	2.95741	-7.87119e-08	2.95741	-9.23897e-09	2.95741	-4.49459e-08
	2.96531	2.49389e-08	2.96531	2.27731e-08	2.96531	3.09481e-08	2.96531	-7.84904e-08	2.96531	-9.61815e-09	2.96531	-4.42021e-08
	2.9732	2.41755e-08	2.9732	2.28351e-08	2.9732	3.07259e-08	2.9732	-7.81332e-08	2.9732	-1.09012e-08	2.9732	-4.38509e-08
	2.9811	2.35744e-08	2.9811	2.28971e-08	2.9811	3.00189e-08	2.9811	-7.82973e-08	2.98109	-1.10478e-08	2.9811	-4.39341e-08
	2.98899	2.41012e-08	2.98899	2.28e-08	2.98899	2.99571e-08	2.98899	-7.87638e-08	2.98899	-1.04253e-08	2.98899	-4.42076e-08
	2.99688	2.4682e-08	2.99689	2.26141e-08	2.99689	3.04051e-08	2.99688	-7.94529e-08	2.99688	-1.06107e-08	2.99689	-4.44811e-08
	3.00478	2.49597e-08	3.00478	2.26818e-08	3.00478	3.0888e-08	3.00478	-8.0364e-08	3.00478	-1.0796e-08	3.00478	-4.48768e-08
	3.01267	2.50832e-08	3.01268	2.27495e-08	3.01268	3.10701e-08	3.01267	-8.09188e-08	3.01267	-1.12993e-08	3.01268	-4.54538e-08
	3.02057	2.48409e-08	3.02057	2.28119e-08	3.02057	3.09063e-08	3.02057	-8.05616e-08	3.02057	-1.19221e-08	3.02057	-4.52555e-08
	3.02846	2.45987e-08	3.02846	2.31791e-08	3.02846	3.07424e-08	3.02846	-7.99887e-08	3.02846	-1.22226e-08	3.02846	-4.38063e-08
	3.03636	2.3816e-08	3.03636	2.32377e-08	3.03636	3.01487e-08	3.03636	-8.05926e-08	3.03636	-1.18365e-08	3.03636	-4.32743e-08
	3.04425	2.36875e-08	3.04425	2.32962e-08	3.04425	2.95866e-08	3.04425	-8.14923e-08	3.04425	-1.18466e-08	3.04425	-4.31426e-08
	3.05215	2.36681e-08	3.05215	2.33264e-08	3.05215	2.9449e-08	3.05215	-8.23896e-08	3.05215	-1.20062e-08	3.05215	-4.3358e-08
	3.06004	2.36384e-08	3.06004	2.31885e-08	3.06004	2.96904e-08	3.06004	-8.27687e-08	3.06004	-1.21659e-08	3.06004	-4.35734e-08
	3.06794	2.36087e-08	3.06794	2.32157e-08	3.06794	2.98288e-08	3.06794	-8.25457e-08	3.06794	-1.23977e-08	3.06794	-4.29859e-08
	3.07583	2.29621e-08	3.07583	2.31908e-08	3.07583	2.93223e-08	3.07583	-8.27986e-08	3.07583	-1.26755e-08	3.07583	-4.26714e-08
	3.08373	2.13549e-08	3.08373	2.3166e-08	3.08373	2.88158e-08	3.08373	-8.31349e-08	3.08373	-1.27061e-08	3.08373	-4.25923e-08
	3.09162	2.10123e-08	3.09162	2.24705e-08	3.09162	2.80749e-08	3.09162	-8.32248e-08	3.09162	-1.16726e-08	3.09162	-4.2761e-08
	3.09952	2.13919e-08	3.09952	2.2385e-08	3.09952	2.72764e-08	3.09952	-8.44781e-08	3.09952	-1.04141e-08	3.09952	-4.30183e-08
	3.10741	2.1576e-08	3.10741	2.20338e-08	3.10741	2.74967e-08	3.10741	-8.598e-08	3.10741	-1.04984e-08	3.10741	-4.32757e-08
	3.11531	2.15961e-08	3.11531	2.2164e-08	3.11531	2.79298e-08	3.11531	-8.68339e-08	3.11531	-1.05826e-08	3.11531	-4.34803e-08
	3.1232	2.15868e-08	3.1232	2.27994e-08	3.1232	2.80831e-08	3.1232	-8.75153e-08	3.1232	-1.08623e-08	3.1232	-4.33846e-08
	3.1311	2.15193e-08	3.1311	2.29647e-08	3.1311	2.80965e-08	3.1311	-8.72618e-08	3.1311	-1.09831e-08	3.1311	-4.28373e-08
	3.13899	2.14517e-08	3.13899	2.30456e-08	3.13899	2.81099e-08	3.13899	-8.66448e-08	3.13899	-1.10572e-08	3.13899	-4.27864e-08
	3.14689	2.15844e-08	3.14689	2.30017e-08	3.14689	2.74876e-08	3.14689	-8.67403e-08	3.14689	-1.08023e-08	3.14689	-4.306e-08
	3.15478	2.1627e-08	3.15478	2.29579e-08	3.15478	2.76737e-08	3.15478	-8.70063e-08	3.15478	-1.08295e-08	3.15478	-4.33337e-08
	3.16268	2.16053e-08	3.16268	2.22752e-08	3.16268	2.79063e-08	3.16268	-8.67995e-08	3.16268	-1.09945e-08	3.16268	-4.37099e-08
	3.17057	2.15836e-08	3.17057	2.18011e-08	3.17057	2.79264e-08	3.17057	-8.63314e-08	3.17057	-1.11595e-08	3.17057	-4.39771e-08
	3.17847	2.12458e-08	3.17847	2.1865e-08	3.17847	2.79466e-08	3.17847	-8.50132e-08	3.17846	-1.24004e-08	3.17847	-4.38224e-08
	3.18636	2.02375e-08	3.18636	2.1929e-08	3.18636	2.78784e-08	3.18636	-8.4204e-08	3.18636	-1.26942e-08	3.18636	-4.30103e-08
	3.19425	1.92836e-08	3.19426	2.18607e-08	3.19426	2.82874e-08	3.19425	-8.46931e-08	3.19425	-1.20195e-08	3.19426	-4.29399e-08
	3.20215	1.93607e-08	3.20215	2.10565e-08	3.20215	2.85255e-08	3.20215	-8.58973e-08	3.20215	-1.14492e-08	3.20215	-4.30198e-08
	3.21004	1.9436e-08	3.21005	2.10442e-08	3.21005	2.89937e-08	3.21004	-8.74718e-08	3.21004	-1.05463e-08	3.21005	-4.34012e-08
	3.21794	1.9462e-08	3.21794	2.12383e-08	3.21794	3.03151e-08	3.21794	-8.83795e-08	3.21794	-1.06175e-08	3.21794	-4.37826e-08
	3.22583	1.94306e-08	3.22583	2.23735e-08	3.22583	3.03132e-08	3.22583	-8.84927e-08	3.22583	-1.06887e-08	3.22583	-4.44925e-08
	3.23373	1.93991e-08	3.23373	2.28638e-08	3.23373	3.03113e-08	3.23373	-8.87221e-08	3.23373	-1.09271e-08	3.23373	-4.4943e-08
	3.24162	1.93772e-08	3.24162	2.3006e-08	3.24162	3.01706e-08	3.24162	-8.96969e-08	3.24162	-1.14487e-08	3.24162	-4.52836e-08
	3.24952	1.93066e-08	3.24952	2.30908e-08	3.24952	3.00688e-08	3.24952	-9.029e-08	3.24952	-1.08596e-08	3.24952	-4.56241e-08
	3.25741	1.94113e-08	3.25741	2.31755e-08	3.25741	2.98281e-08	3.25741	-9.01709e-08	3.25741	-1.00994e-08	3.25741	-4.61714e-08
	3.26531	1.96918e-08	3.26531	2.34944e-08	3.26531	3.03933e-08	3.26531	-9.03157e-08	3.26531	-9.95836e-09	3.26531	-4.67358e-08
	3.2732	1.98187e-08	3.2732	2.36501e-08	3.2732	3.03586e-08	3.2732	-9.05924e-08	3.2732	-9.96929e-09	3.2732	-4.71104e-08
	3.2811	1.97096e-08	3.2811	2.42179e-08	3.2811	3.03238e-08	3.2811	-9.10155e-08	3.2811	-1.02774e-08	3.2811	-4.70909e-08
	3.28899	1.96004e-08	3.28899	2.45127e-08	3.28899	3.00353e-08	3.28899	-9.16622e-08	3.28899	-1.05855e-08	3.28899	-4.69152e-08
	3.29689	1.93633e-08	3.29689	2.46936e-08	3.29689	2.89509e-08	3.29689	-9.28535e-08	3.29689	-1.08212e-08	3.29689	-4.69424e-08
	3.30478	1.91297e-08	3.30478	2.48152e-08	3.30478	2.78274e-08	3.30478	-9.44439e-08	3.30478	-9.92495e-09	3.30478	-4.71749e-08
	3.31268	1.90435e-08	3.31268	2.49368e-08	3.31268	2.76627e-08	3.31268	-9.58384e-08	3.31268	-9.79689e-09	3.31268	-4.74074e-08
	3.32057	1.89573e-08	3.32057	2.51588e-08	3.32057	2.81328e-08	3.32057	-9.75621e-08	3.32057	-9.93543e-09	3.32057	-4.76686e-08
	3.32847	1.87335e-08	3.32847	2.53012e-08	3.32847	2.83409e-08	3.32847	-9.87664e-08	3.32847	-1.0074e-08	3.32847	-4.79655e-08
	3.33636	1.77971e-08	3.33636	2.54075e-08	3.33636	2.79564e-08	3.33636	-9.76816e-08	3.33636	-1.03682e-08	3.33636	-4.79252e-08
	3.34426	1.73096e-08	3.34426	2.54687e-08	3.34426	2.75719e-08	3.34426	-9.66404e-08	3.34426	-1.04681e-08	3.34426	-4.6606e-08
	3.35215	1.6767e-08	3.35215	2.55299e-08	3.35215	2.69717e-08	3.35215	-9.68799e-08	3.35215	-1.00773e-08	3.35215	-4.57307e-08
	3.36005	1.62243e-08	3.36005	2.51344e-08	3.36005	2.7298e-08	3.36005	-9.75669e-08	3.36005	-9.3031e-09	3.36005	-4.56138e-08
	3.36794	1.52979e-08	3.36794	2.45542e-08	3.36794	2.81469e-08	3.36794	-9.86139e-08	3.36794	-9.51391e-09	3.36794	-4.56702e-08
	3.37584	1.51967e-08	3.37584	2.44153e-08	3.37584	2.90889e-08	3.37584	-9.91109e-08	3.37583	-9.72471e-09	3.37584	-4.57266e-08
	3.38373	1.50956e-08	3.38373	2.45231e-08	3.38373	2.93368e-08	3.38373	-9.93404e-08	3.38373	-1.01113e-08	3.38373	-4.57496e-08
	3.39162	1.4691e-08	3.39163	2.45913e-08	3.39163	2.92166e-08	3.39162	-9.91889e-08	3.39162	-1.07615e-08	3.39163	-4.52729e-08
	3.39952	1.40988e-08	3.39952	2.46596e-08	3.39952	2.90964e-08	3.39952	-9.91536e-08	3.39952	-1.08016e-08	3.39952	-4.47517e-08
	3.40741	1.38621e-08	3.40742	2.46177e-08	3.40742	2.77497e-08	3.40741	-9.94088e-08	3.40741	-9.8639e-09	3.40742	-4.51557e-08
	3.41531	1.47351e-08	3.41531	2.38403e-08	3.41531	2.70741e-08	3.41531	-1.00194e-07	3.41531	-9.84966e-09	3.41531	-4.55597e-08
	3.4232	1.56164e-08	3.4232	2.31524e-08	3.4232	2.78536e-08	3.4232	-1.01068e-07	3.4232	-9.91585e-09	3.4232	-4.62565e-08
	3.4311	1.59215e-08	3.4311	2.29847e-08	3.4311	2.80306e-08	3.4311	-1.01156e-07	3.4311	-9.98205e-09	3.4311	-4.80443e-08
	3.43899	1.5918e-08	3.43899	2.29415e-08	3.43899	2.80866e-08	3.43899	-1.00738e-07	3.43899	-1.06349e-08	3.43899	-4.94417e-08
	3.44689	1.58879e-08	3.44689	2.26752e-08	3.44689	2.76841e-08	3.44689	-9.98173e-08	3.44689	-1.0671e-08	3.44689	-4.97672e-08
	3.45478	1.58578e-08	3.45478	2.20299e-08	3.45478	2.72815e-08	3.45478	-9.93478e-08	3.45478	-1.00853e-08	3.45478	-4.96781e-08
	3.46268	1.57306e-08	3.46268	2.08358e-08	3.46268	2.69749e-08	3.46268	-9.98351e-08	3.46268	-9.95789e-09	3.46268	-4.99076e-08
	3.47057	1.58783e-08	3.47057	2.05563e-08	3.47057	2.66782e-08	3.47057	-1.00695e-07	3.47057	-9.93799e-09	3.47057	-5.01371e-08
	3.47847	1.58839e-08	3.47847	2.10169e-08	3.47847	2.68725e-08	3.47847	-1.01119e-07	3.47847	-1.04175e-08	3.47847	-5.04575e-08
	3.48636	1.58625e-08	3.48636	2.12677e-08	3.48636	2.68817e-08	3.48636	-1.01734e-07	3.48636	-1.0897e-08	3.48636	-5.0751e-08
	3.49426	1.58411e-08	3.49426	2.13095e-08	3.49426	2.68909e-08	3.49426	-1.01753e-07	3.49426	-1.17902e-08	3.49426	-5.03433e-08
	3.50215	1.46822e-08	3.50215	2.13513e-08	3.50215	2.65093e-08	3.50215	-1.01309e-07	3.50215	-1.16363e-08	3.50215	-4.981e-08
	3.51005	1.45421e-08	3.51005	2.12979e-08	3.51005	2.54859e-08	3.51005	-1.01179e-07	3.51005	-1.0707e-08	3.51005	-4.93896e-08
	3.51794	1.42308e-08	3.51794	2.10912e-08	3.51794	2.52678e-08	3.51794	-1.01418e-07	3.51794	-1.03013e-08	3.51794	-4.9734e-08
	3.52584	1.41858e-08	3.52584	2.00436e-08	3.52584	2.52791e-08	3.52584	-1.02629e-07	3.52584	-1.02728e-08	3.52584	-5.00783e-08
	3.53373	1.41408e-08	3.53373	2.04565e-08	3.53373	2.56918e-08	3.53373	-1.03603e-07	3.53373	-1.06586e-08	3.53373	-5.0739e-08
	3.54163	1.40069e-08	3.54163	2.10532e-08	3.54163	2.5858e-08	3.54163	-1.04006e-07	3.54163	-1.10444e-08	3.54163	-5.12718e-08
	3.54952	1.25431e-08	3.54952	2.13007e-08	3.54952	2.57178e-08	3.54952	-1.03613e-07	3.54952	-1.13326e-08	3.54952	-5.15432e-08
	3.55742	1.17296e-08	3.55742	2.14588e-08	3.55742	2.55776e-08	3.55742	-1.03877e-07	3.55742	-1.14198e-08	3.55742	-5.13711e-08
	3.56531	1.06109e-08	3.56531	2.15595e-08	3.56531	2.47686e-08	3.56531	-1.04583e-07	3.56531	-1.11567e-08	3.56531	-5.14161e-08
	3.57321	9.45546e-09	3.57321	2.16602e-08	3.57321	2.46721e-08	3.57321	-1.0481e-07	3.5732	-1.09822e-08	3.57321	-5.21939e-08
	3.5811	9.20168e-09	3.5811	2.20579e-08	3.5811	2.52807e-08	3.5811	-1.05448e-07	3.5811	-1.11697e-08	3.5811	-5.29718e-08
	3.58899	9.25716e-09	3.589	2.26234e-08	3.589	2.61618e-08	3.58899	-1.05823e-07	3.58899	-1.13572e-08	3.589	-5.45856e-08
	3.59689	9.3244e-09	3.59689	2.31919e-08	3.59689	2.62058e-08	3.59689	-1.05387e-07	3.59689	-1.16889e-08	3.59689	-5.50339e-08
	3.60478	9.39165e-09	3.60479	2.35099e-08	3.60479	2.62498e-08	3.60478	-1.05261e-07	3.60478	-1.19106e-08	3.60479	-5.45364e-08
	3.61268	9.40063e-09	3.61268	2.37008e-08	3.61268	2.57618e-08	3.61268	-1.05354e-07	3.61268	-1.23132e-08	3.61268	-5.39893e-08
	3.62057	1.01033e-08	3.62057	2.34309e-08	3.62057	2.48927e-08	3.62057	-1.05546e-07	3.62057	-1.26706e-08	3.62057	-5.3856e-08
	3.62847	1.17424e-08	3.62847	2.31611e-08	3.62847	2.50258e-08	3.62847	-1.06892e-07	3.62847	-1.22943e-08	3.62847	-5.39548e-08
	3.63636	1.30922e-08	3.63636	2.30519e-08	3.63636	2.52537e-08	3.63636	-1.07822e-07	3.63636	-1.21558e-08	3.63636	-5.40537e-08
	3.64426	1.30615e-08	3.64426	2.30973e-08	3.64426	2.53895e-08	3.64426	-1.07582e-07	3.64426	-1.2239e-08	3.64426	-5.39843e-08
	3.65215	1.30308e-08	3.65215	2.31426e-08	3.65215	2.47458e-08	3.65215	-1.07158e-07	3.65215	-1.23221e-08	3.65215	-5.3351e-08
	3.66005	1.29561e-08	3.66005	2.31451e-08	3.66005	2.41021e-08	3.66005	-1.06822e-07	3.66005	-1.23529e-08	3.66005	-5.24882e-08
	3.66794	1.28239e-08	3.66794	2.29075e-08	3.66794	2.2979e-08	3.66794	-1.06934e-07	3.66794	-1.21852e-08	3.66794	-5.18166e-08
	3.67584	1.30529e-08	3.67584	2.23184e-08	3.67584	2.24288e-08	3.67584	-1.07437e-07	3.67584	-1.14743e-08	3.67584	-5.2005e-08
	3.68373	1.31537e-08	3.68373	2.23838e-08	3.68373	2.24666e-08	3.68373	-1.08025e-07	3.68373	-1.12518e-08	3.68373	-5.21933e-08
	3.69163	1.31722e-08	3.69163	2.24492e-08	3.69163	2.29483e-08	3.69163	-1.09117e-07	3.69163	-1.12463e-08	3.69163	-5.27965e-08
	3.69952	1.30219e-08	3.69952	2.24812e-08	3.69952	2.30983e-08	3.69952	-1.10559e-07	3.69952	-1.145e-08	3.69952	-5.39004e-08
	3.70742	1.28715e-08	3.70742	2.25131e-08	3.70742	2.32483e-08	3.70742	-1.10443e-07	3.70742	-1.16537e-08	3.70742	-5.43533e-08
	3.71531	1.18051e-08	3.71531	2.23989e-08	3.71531	2.33312e-08	3.71531	-1.10272e-07	3.71531	-1.20114e-08	3.71531	-5.46143e-08
	3.72321	1.11671e-08	3.72321	2.17542e-08	3.72321	2.34142e-08	3.72321	-1.10952e-07	3.72321	-1.17236e-08	3.72321	-5.48753e-08
	3.7311	1.10682e-08	3.7311	2.09533e-08	3.7311	2.36553e-08	3.7311	-1.11563e-07	3.7311	-1.16462e-08	3.7311	-5.54056e-08
	3.739	1.10096e-08	3.739	2.06547e-08	3.739	2.45946e-08	3.739	-1.12593e-07	3.739	-1.20012e-08	3.739	-5.58843e-08
	3.74689	1.09509e-08	3.74689	1.99098e-08	3.74689	2.47423e-08	3.74689	-1.13182e-07	3.74689	-1.23563e-08	3.74689	-5.63906e-08
	3.75479	1.0783e-08	3.75479	2.09668e-08	3.75479	2.47742e-08	3.75479	-1.12475e-07	3.75479	-1.31583e-08	3.75479	-5.64158e-08
	3.76268	1.04523e-08	3.76268	2.09932e-08	3.76268	2.48061e-08	3.76268	-1.11642e-07	3.76268	-1.3961e-08	3.76268	-5.56867e-08
	3.77058	9.40521e-09	3.77058	2.10195e-08	3.77058	2.37555e-08	3.77058	-1.11916e-07	3.77057	-1.37483e-08	3.77058	-5.54342e-08
	3.77847	9.02557e-09	3.77847	2.09926e-08	3.77847	2.297e-08	3.77847	-1.12251e-07	3.77847	-1.25762e-08	3.77847	-5.54254e-08
	3.78636	8.99011e-09	3.78637	2.08645e-08	3.78637	2.24885e-08	3.78636	-1.12584e-07	3.78636	-1.14787e-08	3.78637	-5.59999e-08
	3.79426	8.95466e-09	3.79426	2.08281e-08	3.79426	2.27572e-08	3.79426	-1.13383e-07	3.79426	-1.14264e-08	3.79426	-5.65745e-08
	3.80215	8.88137e-09	3.80216	2.09313e-08	3.80216	2.28335e-08	3.80215	-1.1374e-07	3.80215	-1.14918e-08	3.80216	-5.7672e-08
	3.81005	8.74427e-09	3.81005	2.09967e-08	3.81005	2.27437e-08	3.81005	-1.13685e-07	3.81005	-1.15571e-08	3.81005	-5.75451e-08
	3.81794	8.27035e-09	3.81794	2.10621e-08	3.81794	2.2654e-08	3.81794	-1.13689e-07	3.81794	-1.21239e-08	3.81794	-5.70227e-08
	3.82584	7.69618e-09	3.82584	2.11094e-08	3.82584	2.20658e-08	3.82584	-1.13916e-07	3.82584	-1.236e-08	3.82584	-5.62448e-08
	3.83373	7.67646e-09	3.83373	2.07038e-08	3.83373	2.1608e-08	3.83373	-1.14844e-07	3.83373	-1.16075e-08	3.83373	-5.62414e-08
	3.84163	7.6539e-09	3.84163	2.04216e-08	3.84163	2.15524e-08	3.84163	-1.15632e-07	3.84163	-1.047e-08	3.84163	-5.63618e-08
	3.84952	7.63134e-09	3.84952	2.03897e-08	3.84952	2.18276e-08	3.84952	-1.16035e-07	3.84952	-1.05386e-08	3.84952	-5.67351e-08
	3.85742	7.60437e-09	3.85742	2.09651e-08	3.85742	2.18121e-08	3.85742	-1.16122e-07	3.85742	-1.06072e-08	3.85742	-5.71083e-08
	3.86531	7.54888e-09	3.86531	2.10806e-08	3.86531	2.17966e-08	3.86531	-1.15143e-07	3.86531	-1.09876e-08	3.86531	-5.70318e-08
	3.87321	6.84559e-09	3.87321	2.1171e-08	3.87321	2.13596e-08	3.87321	-1.14373e-07	3.87321	-1.13082e-08	3.87321	-5.66057e-08
	3.8811	6.86218e-09	3.8811	2.11253e-08	3.8811	2.08394e-08	3.8811	-1.14696e-07	3.8811	-1.06473e-08	3.8811	-5.68332e-08
	3.889	6.85915e-09	3.889	2.10795e-08	3.889	2.06352e-08	3.889	-1.15382e-07	3.889	-9.96124e-09	3.889	-5.70606e-08
	3.89689	6.84433e-09	3.89689	2.10147e-08	3.89689	2.03598e-08	3.89689	-1.16347e-07	3.89689	-1.01237e-08	3.89689	-5.7567e-08
	3.90479	6.26155e-09	3.90479	2.15276e-08	3.90479	2.03838e-08	3.90479	-1.17661e-07	3.90479	-1.02862e-08	3.90479	-5.84948e-08
	3.91268	5.67878e-09	3.91268	2.17276e-08	3.91268	2.04077e-08	3.91268	-1.18281e-07	3.91268	-1.05631e-08	3.91268	-5.85978e-08
	3.92058	4.62674e-09	3.92058	2.18613e-08	3.92058	2.0264e-08	3.92058	-1.18259e-07	3.92058	-1.11443e-08	3.92058	-5.87008e-08
	3.92847	4.15668e-09	3.92847	2.1793e-08	3.92847	1.86014e-08	3.92847	-1.18317e-07	3.92847	-1.19252e-08	3.92847	-5.86362e-08
	3.93637	3.92021e-09	3.93637	2.17247e-08	3.93637	1.83905e-08	3.93637	-1.18304e-07	3.93637	-1.19797e-08	3.93637	-5.85904e-08
	3.94426	3.91574e-09	3.94426	2.14926e-08	3.94426	1.8443e-08	3.94426	-1.18796e-07	3.94426	-1.13446e-08	3.94426	-5.87381e-08
	3.95216	3.84508e-09	3.95216	2.08848e-08	3.95216	1.87411e-08	3.95216	-1.19504e-07	3.95216	-1.10583e-08	3.95216	-5.92708e-08
	3.96005	3.77443e-09	3.96005	2.02681e-08	3.96005	1.97879e-08	3.96005	-1.20005e-07	3.96005	-1.11783e-08	3.96005	-5.98035e-08
	3.96795	3.65303e-09	3.96795	2.04402e-08	3.96795	2.00137e-08	3.96795	-1.19852e-07	3.96794	-1.12983e-08	3.96795	-6.01483e-08
	3.97584	3.43418e-09	3.97584	2.06296e-08	3.97584	1.99136e-08	3.97584	-1.20192e-07	3.97584	-1.16527e-08	3.97584	-6.0041e-08
	3.98373	3.55427e-09	3.98374	2.07552e-08	3.98374	1.98136e-08	3.98373	-1.20544e-07	3.98373	-1.09365e-08	3.98374	-5.94127e-08
	3.99163	3.99238e-09	3.99163	2.08809e-08	3.99163	1.92546e-08	3.99163	-1.20776e-07	3.99163	-9.27121e-09	3.99163	-5.96499e-08
	3.99952	4.65103e-09	3.99953	2.12689e-08	3.99953	1.99309e-08	3.99952	-1.21552e-07	3.99952	-8.33384e-09	3.99953	-5.98871e-08
	4.00742	4.89248e-09	4.00742	2.18324e-08	4.00742	2.11286e-08	4.00742	-1.21863e-07	4.00742	-8.3951e-09	4.00742	-6.04483e-08
	4.01531	4.98446e-09	4.01531	2.1905e-08	4.01531	2.1591e-08	4.01531	-1.215e-07	4.01531	-8.45636e-09	4.01531	-6.10265e-08
	4.02321	4.97984e-09	4.02321	2.19702e-08	4.02321	2.17314e-08	4.02321	-1.21101e-07	4.02321	-8.57169e-09	4.02321	-6.11166e-08
	4.0311	4.78819e-09	4.0311	2.20353e-08	4.0311	2.09322e-08	4.0311	-1.21622e-07	4.0311	-8.76235e-09	4.0311	-6.06739e-08
	4.039	4.59653e-09	4.039	2.20087e-08	4.039	2.0133e-08	4.039	-1.22468e-07	4.039	-8.96296e-09	4.039	-6.09474e-08
	4.04689	4.50476e-09	4.04689	2.15875e-08	4.04689	1.92244e-08	4.04689	-1.23411e-07	4.04689	-8.69785e-09	4.04689	-6.12208e-08
	4.05479	4.41298e-09	4.05479	2.09273e-08	4.05479	1.92644e-08	4.05479	-1.24736e-07	4.05479	-8.80104e-09	4.05479	-6.2036e-08
	4.06268	4.22046e-09	4.06268	2.08347e-08	4.06268	1.97008e-08	4.06268	-1.25718e-07	4.06268	-8.90424e-09	4.06268	-6.42638e-08
	4.07058	3.84291e-09	4.07058	2.10981e-08	4.07058	1.98815e-08	4.07058	-1.25855e-07	4.07058	-9.05898e-09	4.07058	-6.5686e-08
	4.07847	3.09533e-09	4.07847	2.12579e-08	4.07847	1.95105e-08	4.07847	-1.25221e-07	4.07847	-1.04392e-08	4.07847	-6.60868e-08
	4.08637	1.4222e-09	4.08637	2.1011e-08	4.08637	1.91395e-08	4.08637	-1.2502e-07	4.08637	-1.0412e-08	4.08637	-6.55881e-08
	4.09426	1.438e-09	4.09426	2.07642e-08	4.09426	1.8326e-08	4.09426	-1.25274e-07	4.09426	-9.52731e-09	4.09426	-6.52215e-08
	4.10216	1.45381e-09	4.10216	2.01785e-08	4.10216	1.84862e-08	4.10216	-1.25636e-07	4.10216	-9.21958e-09	4.10216	-6.51616e-08
	4.11005	1.79617e-09	4.11005	1.97111e-08	4.11005	1.85549e-08	4.11005	-1.25777e-07	4.11005	-9.09835e-09	4.11005	-6.52553e-08
	4.11795	1.78418e-09	4.11795	2.02567e-08	4.11795	1.86136e-08	4.11795	-1.25725e-07	4.11795	-9.27449e-09	4.11795	-6.5349e-08
	4.12584	1.76413e-09	4.12584	2.07473e-08	4.12584	1.85166e-08	4.12584	-1.25259e-07	4.12584	-9.45063e-09	4.12584	-6.50465e-08
	4.13374	1.68893e-09	4.13374	2.1023e-08	4.13374	1.84195e-08	4.13374	-1.2393e-07	4.13374	-9.10935e-09	4.13374	-6.43519e-08
	4.14163	1.61372e-09	4.14163	2.1066e-08	4.14163	1.73011e-08	4.14163	-1.23722e-07	4.14163	-8.51147e-09	4.14163	-6.38487e-08
	4.14953	1.36769e-09	4.14953	2.1109e-08	4.14953	1.6178e-08	4.14953	-1.24089e-07	4.14953	-7.8916e-09	4.14953	-6.4186e-08
	4.15742	1.43984e-09	4.15742	2.10782e-08	4.15742	1.6182e-08	4.15742	-1.24689e-07	4.15742	-7.43102e-09	4.15742	-6.45233e-08
	4.16532	2.079e-09	4.16532	2.02044e-08	4.16532	1.74457e-08	4.16532	-1.25749e-07	4.16531	-7.26174e-09	4.16532	-6.50518e-08
	4.17321	2.11435e-09	4.17321	2.07297e-08	4.17321	1.78179e-08	4.17321	-1.26589e-07	4.17321	-7.22189e-09	4.17321	-6.53482e-08
	4.1811	2.0174e-09	4.18111	2.08323e-08	4.18111	1.77279e-08	4.1811	-1.2677e-07	4.1811	-7.65269e-09	4.18111	-6.43371e-08
	4.189	1.92045e-09	4.189	2.08828e-08	4.189	1.76379e-08	4.189	-1.26644e-07	4.189	-8.08349e-09	4.189	-6.39701e-08
	4.19689	1.37459e-09	4.1969	2.09332e-08	4.1969	1.73837e-08	4.19689	-1.27706e-07	4.19689	-8.51703e-09	4.1969	-6.40074e-08
	4.20479	1.2806e-09	4.20479	2.09636e-08	4.20479	1.668e-08	4.20479	-1.28957e-07	4.20479	-8.41736e-09	4.20479	-6.42956e-08
	4.21268	1.49056e-09	4.21269	2.09429e-08	4.21269	1.75035e-08	4.21268	-1.3018e-07	4.21268	-8.5772e-09	4.21269	-6.45838e-08
	4.22058	1.57947e-09	4.22058	2.0846e-08	4.22058	1.88149e-08	4.22058	-1.31238e-07	4.22058	-8.73704e-09	4.22058	-6.47789e-08
	4.22847	1.49858e-09	4.22847	2.10499e-08	4.22847	1.88782e-08	4.22847	-1.31094e-07	4.22847	-8.87785e-09	4.22847	-6.49739e-08
	4.23637	1.4177e-09	4.23637	2.11805e-08	4.23637	1.87991e-08	4.23637	-1.30227e-07	4.23637	-9.02407e-09	4.23637	-6.52149e-08
	4.24426	9.26275e-10	4.24426	2.12642e-08	4.24426	1.87201e-08	4.24426	-1.29793e-07	4.24426	-9.17028e-09	4.24426	-6.53451e-08
	4.25216	8.35993e-10	4.25216	2.13075e-08	4.25216	1.8027e-08	4.25216	-1.30056e-07	4.25216	-8.82535e-09	4.25216	-6.5514e-08
	4.26005	8.67004e-10	4.26005	2.13509e-08	4.26005	1.71482e-08	4.26005	-1.31132e-07	4.26005	-7.96858e-09	4.26005	-6.58109e-08
	4.26795	8.20781e-10	4.26795	2.04042e-08	4.26795	1.75546e-08	4.26795	-1.32154e-07	4.26795	-7.86491e-09	4.26795	-6.61077e-08
	4.27584	7.74557e-10	4.27584	1.97766e-08	4.27584	1.76405e-08	4.27584	-1.32088e-07	4.27584	-7.93975e-09	4.27584	-6.65154e-08
	4.28374	6.9888e-10	4.28374	1.9864e-08	4.28374	1.76224e-08	4.28374	-1.31649e-07	4.28374	-8.01459e-09	4.28374	-6.66063e-08
	4.29163	-4.42961e-10	4.29163	1.99024e-08	4.29163	1.76043e-08	4.29163	-1.31334e-07	4.29163	-8.13073e-09	4.29163	-6.62587e-08
	4.29953	-5.69273e-10	4.29953	1.99409e-08	4.29953	1.65118e-08	4.29953	-1.31662e-07	4.29953	-8.09361e-09	4.29953	-6.62979e-08
	4.30742	-4.7835e-10	4.30742	1.99444e-08	4.30742	1.54654e-08	4.30742	-1.31905e-07	4.30742	-7.55559e-09	4.30742	-6.64642e-08
	4.31532	-7.80558e-11	4.31532	1.93849e-08	4.31532	1.48299e-08	4.31532	-1.32336e-07	4.31532	-7.30096e-09	4.31532	-6.6685e-08
	4.32321	-8.9905e-11	4.32321	1.9587e-08	4.32321	1.5459e-08	4.32321	-1.33169e-07	4.32321	-7.22004e-09	4.32321	-6.69058e-08
	4.33111	-1.07497e-10	4.33111	2.01379e-08	4.33111	1.55606e-08	4.33111	-1.33313e-07	4.33111	-7.22258e-09	4.33111	-6.71811e-08
	4.339	-1.31524e-10	4.339	2.04075e-08	4.339	1.55879e-08	4.339	-1.33397e-07	4.339	-7.22511e-09	4.339	-6.77541e-08
	4.3469	-1.55551e-10	4.3469	2.04639e-08	4.3469	1.56151e-08	4.3469	-1.33728e-07	4.3469	-7.14955e-09	4.3469	-6.73328e-08
	4.35479	-4.36987e-11	4.35479	2.05203e-08	4.35479	1.46044e-08	4.35479	-1.34471e-07	4.35479	-7.06126e-09	4.35479	-6.72277e-08
	4.36269	7.40213e-11	4.36269	2.05611e-08	4.36269	1.38649e-08	4.36269	-1.35449e-07	4.36268	-6.7439e-09	4.36269	-6.74864e-08
	4.37058	3.54572e-11	4.37058	2.01581e-08	4.37058	1.39222e-08	4.37058	-1.36301e-07	4.37058	-6.65793e-09	4.37058	-6.7745e-08
	4.37847	-3.10684e-12	4.37848	1.96525e-08	4.37848	1.51518e-08	4.37847	-1.36863e-07	4.37847	-6.57196e-09	4.37848	-6.83674e-08
	4.38637	-1.02539e-10	4.38637	1.98136e-08	4.38637	1.5121e-08	4.38637	-1.36297e-07	4.38637	-6.61944e-09	4.38637	-6.97172e-08
	4.39426	-5.46914e-10	4.39427	1.99129e-08	4.39427	1.50902e-08	4.39426	-1.35271e-07	4.39426	-6.63478e-09	4.39427	-6.93326e-08
	4.40216	-9.03507e-10	4.40216	1.99571e-08	4.40216	1.45365e-08	4.40216	-1.34815e-07	4.40216	-6.65011e-09	4.40216	-6.86129e-08
	4.41005	-1.03604e-09	4.41006	2.00012e-08	4.41006	1.31867e-08	4.41005	-1.3505e-07	4.41005	-6.59943e-09	4.41006	-6.88506e-08
	4.41795	-6.84987e-10	4.41795	1.99027e-08	4.41795	1.32547e-08	4.41795	-1.36274e-07	4.41795	-6.6922e-09	4.41795	-6.90883e-08
	4.42584	-2.79395e-10	4.42584	1.95028e-08	4.42584	1.42069e-08	4.42584	-1.37664e-07	4.42584	-6.78498e-09	4.42584	-6.96092e-08
	4.43374	-2.03124e-10	4.43374	1.98253e-08	4.43374	1.45552e-08	4.43374	-1.38037e-07	4.43374	-7.76422e-09	4.43374	-7.02222e-08
	4.44163	-2.02313e-10	4.44163	2.00128e-08	4.44163	1.46944e-08	4.44163	-1.37378e-07	4.44163	-8.22196e-09	4.44163	-7.09038e-08
	4.44953	-2.13271e-10	4.44953	2.01054e-08	4.44953	1.40648e-08	4.44953	-1.36662e-07	4.44953	-8.16436e-09	4.44953	-7.11034e-08
	4.45742	-2.9588e-10	4.45742	1.99939e-08	4.45742	1.34353e-08	4.45742	-1.36238e-07	4.45742	-7.53443e-09	4.45742	-7.13031e-08
	4.46532	-3.78488e-10	4.46532	1.98824e-08	4.46532	1.22519e-08	4.46532	-1.36804e-07	4.46532	-6.6416e-09	4.46532	-7.16855e-08
	4.47321	-1.92373e-10	4.47321	1.98805e-08	4.47321	1.22651e-08	4.47321	-1.38676e-07	4.47321	-6.36668e-09	4.47321	-7.26544e-08
	4.48111	-1.216e-10	4.48111	1.98785e-08	4.48111	1.33488e-08	4.48111	-1.39868e-07	4.48111	-6.33006e-09	4.48111	-7.40048e-08
	4.489	-1.39223e-10	4.489	2.09484e-08	4.489	1.39714e-08	4.489	-1.40297e-07	4.489	-6.73421e-09	4.489	-7.41659e-08
	4.4969	-3.74851e-10	4.4969	2.1653e-08	4.4969	1.43051e-08	4.4969	-1.40441e-07	4.4969	-7.13837e-09	4.4969	-7.42057e-08
	4.50479	-6.10479e-10	4.50479	2.19942e-08	4.50479	1.38656e-08	4.50479	-1.40162e-07	4.50479	-7.29883e-09	4.50479	-7.40663e-08
	4.51269	-8.44246e-10	4.51269	2.21018e-08	4.51269	1.3426e-08	4.51269	-1.40543e-07	4.51269	-7.06289e-09	4.51269	-7.39657e-08
	4.52058	-3.36721e-10	4.52058	2.22094e-08	4.52058	1.25814e-08	4.52058	-1.41637e-07	4.52058	-6.89988e-09	4.52058	-7.40134e-08
	4.52848	-3.60565e-10	4.52848	2.24666e-08	4.52848	1.28142e-08	4.52848	-1.43008e-07	4.52848	-7.13823e-09	4.52848	-7.42219e-08
	4.53637	-3.84409e-10	4.53637	2.28308e-08	4.53637	1.29678e-08	4.53637	-1.44262e-07	4.53637	-7.37658e-09	4.53637	-7.44304e-08
	4.54427	-4.49684e-10	4.54427	2.29077e-08	4.54427	1.2969e-08	4.54427	-1.44582e-07	4.54427	-7.82372e-09	4.54427	-7.40328e-08
	4.55216	-7.32759e-10	4.55216	2.29742e-08	4.55216	1.29702e-08	4.55216	-1.43569e-07	4.55216	-9.17255e-09	4.55216	-7.36684e-08
	4.56006	-1.72461e-09	4.56006	2.30408e-08	4.56006	1.24065e-08	4.56006	-1.4288e-07	4.56005	-9.06279e-09	4.56006	-7.32692e-08
	4.56795	-1.81556e-09	4.56795	2.30793e-08	4.56795	1.19335e-08	4.56795	-1.43256e-07	4.56795	-8.45594e-09	4.56795	-7.31408e-08
	4.57584	-1.25355e-09	4.57585	2.25444e-08	4.57585	1.14899e-08	4.57584	-1.43256e-07	4.57584	-7.87156e-09	4.57585	-7.32505e-08
	4.58374	-9.15945e-10	4.58374	2.18695e-08	4.58374	1.20971e-08	4.58374	-1.43377e-07	4.58374	-7.86448e-09	4.58374	-7.34389e-08
	4.59163	-9.23591e-10	4.59164	2.1897e-08	4.59164	1.28545e-08	4.59163	-1.43908e-07	4.59163	-7.98207e-09	4.59164	-7.36272e-08
	4.59953	-1.01045e-09	4.59953	2.18731e-08	4.59953	1.24201e-08	4.59953	-1.43576e-07	4.59953	-8.09967e-09	4.59953	-7.31568e-08
	4.60742	-1.0973e-09	4.60743	2.18491e-08	4.60743	1.19858e-08	4.60742	-1.42754e-07	4.60742	-8.52236e-09	4.60743	-7.28315e-08
	4.61532	-1.43375e-09	4.61532	2.17296e-08	4.61532	1.09995e-08	4.61532	-1.42726e-07	4.61532	-8.33555e-09	4.61532	-7.2214e-08
	4.62321	-1.47609e-09	4.62321	2.08581e-08	4.62321	9.20395e-09	4.62321	-1.43225e-07	4.62321	-7.33375e-09	4.62321	-7.23171e-08
	4.63111	-1.45288e-09	4.63111	2.05569e-08	4.63111	8.77843e-09	4.63111	-1.43622e-07	4.63111	-7.37131e-09	4.63111	-7.25836e-08
	4.639	-1.45409e-09	4.639	2.04133e-08	4.639	9.35101e-09	4.639	-1.44059e-07	4.639	-7.52202e-09	4.639	-7.28501e-08
	4.6469	-1.47054e-09	4.6469	2.03982e-08	4.6469	1.03986e-08	4.6469	-1.44281e-07	4.6469	-7.67273e-09	4.6469	-7.34287e-08
	4.65479	-1.6566e-09	4.65479	2.09018e-08	4.65479	1.07763e-08	4.65479	-1.4346e-07	4.65479	-8.81791e-09	4.65479	-7.30519e-08
	4.66269	-1.84265e-09	4.66269	2.10536e-08	4.66269	1.08718e-08	4.66269	-1.42758e-07	4.66269	-9.06778e-09	4.66269	-7.30664e-08
	4.67058	-2.27042e-09	4.67058	2.11027e-08	4.67058	1.07691e-08	4.67058	-1.43167e-07	4.67058	-8.49034e-09	4.67058	-7.3221e-08
	4.67848	-1.80357e-09	4.67848	2.11518e-08	4.67848	1.06664e-08	4.67848	-1.43749e-07	4.67848	-7.90041e-09	4.67848	-7.34503e-08
	4.68637	-1.26105e-09	4.68637	2.11646e-08	4.68637	1.08692e-08	4.68637	-1.44659e-07	4.68637	-8.04473e-09	4.68637	-7.36796e-08
	4.69427	-1.03053e-09	4.69427	2.10458e-08	4.69427	1.11242e-08	4.69427	-1.45603e-07	4.69427	-8.18904e-09	4.69427	-7.42293e-08
	4.70216	-1.03696e-09	4.70216	2.1431e-08	4.70216	1.12333e-08	4.70216	-1.45729e-07	4.70216	-8.52468e-09	4.70216	-7.44453e-08
	4.71006	-1.09651e-09	4.71006	2.15721e-08	4.71006	1.10061e-08	4.71006	-1.45213e-07	4.71006	-9.21719e-09	4.71006	-7.47126e-08
	4.71795	-1.15606e-09	4.71795	2.14005e-08	4.71795	1.07789e-08	4.71795	-1.44799e-07	4.71795	-9.48648e-09	4.71795	-7.44887e-08
	4.72585	-1.38827e-09	4.72585	2.1229e-08	4.72585	9.91934e-09	4.72585	-1.452e-07	4.72585	-9.26935e-09	4.72585	-7.48045e-08
	4.73374	-9.69218e-10	4.73374	2.07854e-08	4.73374	9.48196e-09	4.73374	-1.4632e-07	4.73374	-8.10888e-09	4.73374	-7.51202e-08
	4.74164	8.56587e-10	4.74164	2.0416e-08	4.74164	1.02271e-08	4.74164	-1.47699e-07	4.74164	-7.19049e-09	4.74164	-7.56304e-08
	4.74953	8.25691e-10	4.74953	1.98882e-08	4.74953	1.07401e-08	4.74953	-1.4843e-07	4.74953	-7.06656e-09	4.74953	-7.70636e-08
	4.75743	7.94795e-10	4.75743	2.03282e-08	4.75743	1.09051e-08	4.75743	-1.48564e-07	4.75742	-6.94263e-09	4.75743	-7.72526e-08
	4.76532	7.42065e-10	4.76532	2.03814e-08	4.76532	1.04006e-08	4.76532	-1.48641e-07	4.76532	-6.93413e-09	4.76532	-7.67688e-08
	4.77321	6.5182e-10	4.77322	2.04345e-08	4.77322	9.89608e-09	4.77321	-1.48962e-07	4.77321	-6.39517e-09	4.77322	-7.66296e-08
	4.78111	8.05112e-10	4.78111	2.04604e-08	4.78111	9.11436e-09	4.78111	-1.49522e-07	4.78111	-6.09809e-09	4.78111	-7.67147e-08
	4.789	1.01446e-09	4.78901	2.04376e-08	4.78901	9.32045e-09	4.789	-1.50166e-07	4.789	-5.99887e-09	4.78901	-7.68664e-08
	4.7969	1.10081e-09	4.7969	2.06334e-08	4.7969	1.04881e-08	4.7969	-1.51245e-07	4.7969	-6.50461e-09	4.7969	-7.70883e-08
	4.80479	1.10532e-09	4.8048	2.12647e-08	4.8048	1.04371e-08	4.80479	-1.51987e-07	4.80479	-7.01035e-09	4.8048	-7.73101e-08
	4.81269	4.51629e-10	4.81269	2.2637e-08	4.81269	1.03862e-08	4.81269	-1.51671e-07	4.81269	-8.41744e-09	4.81269	-7.77514e-08
	4.82058	-2.02058e-10	4.82058	2.27567e-08	4.82058	9.96411e-09	4.82058	-1.50996e-07	4.82058	-9.64953e-09	4.82058	-7.71082e-08
	4.82848	-6.68489e-10	4.82848	2.27653e-08	4.82848	9.31322e-09	4.82848	-1.50881e-07	4.82848	-1.01073e-08	4.82848	-7.68063e-08
	4.83637	-7.46178e-10	4.83637	2.27738e-08	4.83637	8.76049e-09	4.83637	-1.51282e-07	4.83637	-9.15678e-09	4.83637	-7.70492e-08
	4.84427	-8.23866e-10	4.84427	2.26972e-08	4.84427	8.55565e-09	4.84427	-1.5204e-07	4.84427	-8.13695e-09	4.84427	-7.72921e-08
	4.85216	-9.69359e-10	4.85216	2.27833e-08	4.85216	8.55869e-09	4.85216	-1.52887e-07	4.85216	-8.20011e-09	4.85216	-7.76854e-08
	4.86006	-1.24167e-09	4.86006	2.28524e-08	4.86006	8.56174e-09	4.86006	-1.53337e-07	4.86006	-8.26327e-09	4.86006	-7.79386e-08
	4.86795	-1.42482e-09	4.86795	2.29216e-08	4.86795	8.16963e-09	4.86795	-1.53421e-07	4.86795	-8.52681e-09	4.86795	-7.76961e-08
	4.87585	-1.89838e-09	4.87585	2.29858e-08	4.87585	7.07388e-09	4.87585	-1.53632e-07	4.87585	-8.68363e-09	4.87585	-7.70218e-08
	4.88374	-1.75252e-09	4.88374	2.25982e-08	4.88374	6.69869e-09	4.88374	-1.53803e-07	4.88374	-8.37832e-09	4.88374	-7.66281e-08
	4.89164	-1.47835e-09	4.89164	2.19335e-08	4.89164	6.52816e-09	4.89164	-1.54114e-07	4.89164	-8.26833e-09	4.89164	-7.65466e-08
	4.89953	-1.36242e-09	4.89953	2.1331e-08	4.89953	6.42512e-09	4.89953	-1.54931e-07	4.89953	-8.27473e-09	4.89953	-7.71556e-08
	4.90743	-1.38854e-09	4.90743	2.1259e-08	4.90743	6.95343e-09	4.90743	-1.55318e-07	4.90743	-8.50839e-09	4.90743	-7.77647e-08
	4.91532	-1.41466e-09	4.91532	2.13152e-08	4.91532	7.19057e-09	4.91532	-1.55176e-07	4.91532	-8.74204e-09	4.91532	-7.88934e-08
	4.92322	-1.48512e-09	4.92322	2.13714e-08	4.92322	6.8811e-09	4.92322	-1.54899e-07	4.92322	-9.15521e-09	4.92322	-7.88297e-08
	4.93111	-1.65505e-09	4.93111	2.14001e-08	4.93111	6.57164e-09	4.93111	-1.54703e-07	4.93111	-9.11971e-09	4.93111	-7.86785e-08
	4.93901	-2.01139e-09	4.93901	2.12351e-08	4.93901	6.84725e-09	4.93901	-1.54579e-07	4.93901	-8.64113e-09	4.93901	-7.89694e-08
	4.9469	-1.96002e-09	4.9469	2.00657e-08	4.9469	7.62444e-09	4.9469	-1.55543e-07	4.9469	-8.0874e-09	4.9469	-7.92604e-08
	4.9548	-2.01015e-09	4.9548	1.93969e-08	4.9548	8.45707e-09	4.9548	-1.56519e-07	4.95479	-8.1721e-09	4.9548	-7.97233e-08
	4.96269	-2.06027e-09	4.96269	2.01043e-08	4.96269	9.07379e-09	4.96269	-1.56791e-07	4.96269	-8.2568e-09	4.96269	-8.0579e-08
	4.97058	-2.14951e-09	4.97059	2.06605e-08	4.97059	9.26524e-09	4.97058	-1.56354e-07	4.97058	-8.47721e-09	4.97059	-8.06272e-08
	4.97848	-2.74447e-09	4.97848	2.09102e-08	4.97848	8.6035e-09	4.97848	-1.55584e-07	4.97848	-8.61573e-09	4.97848	-8.02755e-08
	4.98637	-3.17326e-09	4.98638	2.11598e-08	4.98638	7.94176e-09	4.98637	-1.5569e-07	4.98637	-8.38582e-09	4.98638	-8.00984e-08
	4.99427	-2.74965e-09	4.99427	2.15182e-08	4.99427	6.97607e-09	4.99427	-1.55861e-07	4.99427	-7.70283e-09	4.99427	-7.9515e-08
	5.00216	-2.565e-09	5.00217	2.17166e-08	5.00217	6.81941e-09	5.00216	-1.57245e-07	5.00216	-7.72989e-09	5.00217	-7.94664e-08
	5.01006	-2.4904e-09	5.01006	2.1915e-08	5.01006	7.63674e-09	5.01006	-1.58799e-07	5.01006	-7.83795e-09	5.01006	-7.94987e-08
	5.01795	-2.49018e-09	5.01795	2.22937e-08	5.01795	8.20374e-09	5.01795	-1.59264e-07	5.01795	-7.946e-09	5.01795	-7.94117e-08
	5.02585	-3.06394e-09	5.02585	2.24316e-08	5.02585	8.40936e-09	5.02585	-1.59247e-07	5.02585	-8.05275e-09	5.02585	-7.95112e-08
	5.03374	-3.6377e-09	5.03374	2.25274e-08	5.03374	7.83839e-09	5.03374	-1.59188e-07	5.03374	-8.11645e-09	5.03374	-7.87033e-08
	5.04164	-4.56616e-09	5.04164	2.24104e-08	5.04164	7.26743e-09	5.04164	-1.59583e-07	5.04164	-7.55123e-09	5.04164	-7.8025e-08
	5.04953	-4.49382e-09	5.04953	2.22934e-08	5.04953	5.9888e-09	5.04953	-1.6037e-07	5.04953	-7.00477e-09	5.04953	-7.81501e-08
	5.05743	-4.45686e-09	5.05743	2.21256e-08	5.05743	6.30821e-09	5.05743	-1.60951e-07	5.05743	-6.84082e-09	5.05743	-7.83978e-08
	5.06532	-4.48596e-09	5.06532	2.22504e-08	5.06532	6.49393e-09	5.06532	-1.61458e-07	5.06532	-6.90618e-09	5.06532	-7.86454e-08
	5.07322	-4.51505e-09	5.07322	2.24414e-08	5.07322	6.52568e-09	5.07322	-1.61721e-07	5.07322	-6.97155e-09	5.07322	-7.89705e-08
	5.08111	-4.71949e-09	5.08111	2.25034e-08	5.08111	6.55742e-09	5.08111	-1.6108e-07	5.08111	-7.42342e-09	5.08111	-7.92514e-08
	5.08901	-5.00585e-09	5.08901	2.25654e-08	5.08901	5.48256e-09	5.08901	-1.602e-07	5.08901	-7.87741e-09	5.08901	-7.95322e-08
	5.0969	-4.64973e-09	5.0969	2.25751e-08	5.0969	4.32189e-09	5.0969	-1.59925e-07	5.0969	-8.01665e-09	5.0969	-8.0134e-08
	5.1048	-3.64793e-09	5.1048	2.2119e-08	5.1048	3.53271e-09	5.1048	-1.60837e-07	5.1048	-8.01619e-09	5.1048	-8.06309e-08
	5.11269	-3.39716e-09	5.11269	2.19614e-08	5.11269	3.85699e-09	5.11269	-1.61645e-07	5.11269	-8.06564e-09	5.11269	-8.11087e-08
	5.12059	-3.45503e-09	5.12059	2.16711e-08	5.12059	4.7318e-09	5.12059	-1.61778e-07	5.12059	-8.28933e-09	5.12059	-8.21248e-08
	5.12848	-3.5129e-09	5.12848	2.17331e-08	5.12848	4.86242e-09	5.12848	-1.61399e-07	5.12848	-8.51302e-09	5.12848	-8.24775e-08
	5.13638	-3.66707e-09	5.13638	2.17951e-08	5.13638	4.74108e-09	5.13638	-1.6108e-07	5.13638	-8.8735e-09	5.13638	-8.18977e-08
	5.14427	-3.97724e-09	5.14427	2.18421e-08	5.14427	4.61974e-09	5.14427	-1.61361e-07	5.14427	-9.59017e-09	5.14427	-8.1458e-08
	5.15217	-4.00604e-09	5.15217	2.14808e-08	5.15217	3.44363e-09	5.15217	-1.61541e-07	5.15216	-9.88027e-09	5.15217	-8.11954e-08
	5.16006	-4.03484e-09	5.16006	2.03934e-08	5.16006	2.79659e-09	5.16006	-1.62016e-07	5.16006	-1.01226e-08	5.16006	-8.1103e-08
	5.16795	-4.07617e-09	5.16796	2.01106e-08	5.16796	3.21026e-09	5.16795	-1.62559e-07	5.16795	-1.03649e-08	5.16796	-8.11594e-08
	5.17585	-4.19081e-09	5.17585	2.00047e-08	5.17585	4.44302e-09	5.17585	-1.63217e-07	5.17585	-1.09791e-08	5.17585	-8.12158e-08
	5.18374	-4.62659e-09	5.18375	2.00356e-08	5.18375	4.62868e-09	5.18374	-1.63245e-07	5.18374	-1.16424e-08	5.18375	-8.13939e-08
	5.19164	-4.52887e-09	5.19164	2.00665e-08	5.19164	4.72583e-09	5.19164	-1.62256e-07	5.19164	-1.18953e-08	5.19164	-8.14918e-08
	5.19953	-4.33524e-09	5.19954	2.00523e-08	5.19954	4.82298e-09	5.19953	-1.62333e-07	5.19953	-1.11562e-08	5.19954	-8.17545e-08
	5.20743	-4.17301e-09	5.20743	1.99509e-08	5.20743	4.9556e-09	5.20743	-1.63282e-07	5.20743	-9.81265e-09	5.20743	-8.20172e-08
	5.21532	-4.04655e-09	5.21532	1.98705e-08	5.21532	5.08822e-09	5.21532	-1.64786e-07	5.21532	-9.37564e-09	5.21532	-8.25691e-08
	5.22322	-4.06404e-09	5.22322	1.94962e-08	5.22322	5.18388e-09	5.22322	-1.66318e-07	5.22322	-9.23155e-09	5.22322	-8.28993e-08
	5.23111	-4.11046e-09	5.23111	1.94819e-08	5.23111	5.19686e-09	5.23111	-1.66929e-07	5.23111	-9.38661e-09	5.23111	-8.32329e-08
	5.23901	-4.15689e-09	5.23901	1.95609e-08	5.23901	5.20983e-09	5.23901	-1.66462e-07	5.23901	-9.54167e-09	5.23901	-8.2817e-08
	5.2469	-4.83954e-09	5.2469	1.94722e-08	5.2469	3.90135e-09	5.2469	-1.66114e-07	5.2469	-9.50944e-09	5.2469	-8.19776e-08
	5.2548	-4.66448e-09	5.2548	1.93835e-08	5.2548	2.10762e-09	5.2548	-1.66123e-07	5.2548	-8.77407e-09	5.2548	-8.2091e-08
	5.26269	-3.94851e-09	5.26269	1.91319e-08	5.26269	1.94674e-09	5.26269	-1.66037e-07	5.26269	-8.41899e-09	5.26269	-8.23014e-08
	5.27059	-3.26379e-09	5.27059	1.94235e-08	5.27059	3.766e-09	5.27059	-1.66123e-07	5.27059	-8.29197e-09	5.27059	-8.25118e-08
	5.27848	-3.13518e-09	5.27848	1.97829e-08	5.27848	3.96463e-09	5.27848	-1.66072e-07	5.27848	-8.30417e-09	5.27848	-8.27931e-08
	5.28638	-3.10605e-09	5.28638	1.99874e-08	5.28638	4.07229e-09	5.28638	-1.6569e-07	5.28638	-8.38598e-09	5.28638	-8.30743e-08
	5.29427	-3.21599e-09	5.29427	2.00819e-08	5.29427	3.72191e-09	5.29427	-1.6448e-07	5.29427	-8.46779e-09	5.29427	-8.33136e-08
	5.30217	-3.32592e-09	5.30217	1.99455e-08	5.30217	3.37152e-09	5.30217	-1.63774e-07	5.30217	-9.24395e-09	5.30217	-8.24173e-08
	5.31006	-3.94118e-09	5.31006	1.98091e-08	5.31006	2.93243e-09	5.31006	-1.64508e-07	5.31006	-8.81642e-09	5.31006	-8.27808e-08
	5.31796	-4.00499e-09	5.31796	1.9102e-08	5.31796	3.44455e-09	5.31796	-1.65583e-07	5.31796	-8.90899e-09	5.31796	-8.31444e-08
	5.32585	-4.0688e-09	5.32585	1.86639e-08	5.32585	3.96573e-09	5.32585	-1.66215e-07	5.32585	-9.00155e-09	5.32585	-8.38226e-08
	5.33375	-4.2632e-09	5.33375	1.85026e-08	5.33375	3.85344e-09	5.33375	-1.66251e-07	5.33374	-9.32339e-09	5.33375	-8.42671e-08
	5.34164	-4.19677e-09	5.34164	1.85603e-08	5.34164	3.74114e-09	5.34164	-1.65224e-07	5.34164	-1.00566e-08	5.34164	-8.4336e-08
	5.34954	-4.0814e-09	5.34954	1.8618e-08	5.34954	3.44893e-09	5.34954	-1.6477e-07	5.34953	-1.01741e-08	5.34954	-8.4391e-08
	5.35743	-3.96602e-09	5.35743	1.86506e-08	5.35743	2.869e-09	5.35743	-1.64787e-07	5.35743	-9.53554e-09	5.35743	-8.45611e-08
	5.36532	-3.71362e-09	5.36533	1.85367e-08	5.36533	2.02019e-09	5.36532	-1.64607e-07	5.36532	-9.49973e-09	5.36533	-8.47777e-08
	5.37322	-3.60987e-09	5.37322	1.78116e-08	5.37322	2.05877e-09	5.37322	-1.65861e-07	5.37322	-9.52055e-09	5.37322	-8.49943e-08
	5.38111	-3.68398e-09	5.38112	1.76361e-08	5.38112	2.80049e-09	5.38111	-1.66633e-07	5.38111	-9.56969e-09	5.38112	-8.50569e-08
	5.38901	-3.75809e-09	5.38901	1.78027e-08	5.38901	2.84229e-09	5.38901	-1.66404e-07	5.38901	-9.80605e-09	5.38901	-8.52142e-08
	5.3969	-3.90099e-09	5.39691	1.78925e-08	5.39691	2.88409e-09	5.3969	-1.66357e-07	5.3969	-1.00424e-08	5.39691	-8.53716e-08
	5.4048	-4.957e-09	5.4048	1.78963e-08	5.4048	2.66753e-09	5.4048	-1.67157e-07	5.4048	-9.64037e-09	5.4048	-8.42281e-08
	5.41269	-5.62875e-09	5.41269	1.79001e-08	5.41269	1.30785e-09	5.41269	-1.68142e-07	5.41269	-8.50664e-09	5.41269	-8.39396e-08
	5.42059	-5.8187e-09	5.42059	1.76501e-08	5.42059	1.33523e-09	5.42059	-1.69498e-07	5.42059	-8.30784e-09	5.42059	-8.39323e-08
	5.42848	-6.04881e-09	5.42848	1.6721e-08	5.42848	1.63757e-09	5.42848	-1.71177e-07	5.42848	-8.27026e-09	5.42848	-8.39867e-08
	5.43638	-6.27891e-09	5.43638	1.63541e-08	5.43638	1.79028e-09	5.43638	-1.71592e-07	5.43638	-8.83555e-09	5.43638	-8.41364e-08
	5.44427	-6.83782e-09	5.44427	1.63456e-08	5.44427	1.943e-09	5.44427	-1.71429e-07	5.44427	-9.40084e-09	5.44427	-8.45458e-08
	5.45217	-6.96516e-09	5.45217	1.63372e-08	5.45217	1.81037e-09	5.45217	-1.70942e-07	5.45217	-9.59354e-09	5.45217	-8.49552e-08
	5.46006	-7.09251e-09	5.46006	1.62131e-08	5.46006	1.67774e-09	5.46006	-1.70444e-07	5.46006	-9.45837e-09	5.46006	-8.49032e-08
	5.46796	-8.37993e-09	5.46796	1.58925e-08	5.46796	1.33377e-09	5.46796	-1.71086e-07	5.46796	-8.72741e-09	5.46796	-8.50188e-08
	5.47585	-8.39651e-09	5.47585	1.55542e-08	5.47585	1.50626e-09	5.47585	-1.71764e-07	5.47585	-8.81541e-09	5.47585	-8.56129e-08
	5.48375	-8.42742e-09	5.48375	1.5636e-08	5.48375	2.43105e-09	5.48375	-1.72203e-07	5.48375	-8.9034e-09	5.48375	-8.6207e-08
	5.49164	-8.45834e-09	5.49164	1.57864e-08	5.49164	2.34071e-09	5.49164	-1.72928e-07	5.49164	-9.02992e-09	5.49164	-8.72334e-08
	5.49954	-8.50052e-09	5.49954	1.58539e-08	5.49954	2.25037e-09	5.49954	-1.72839e-07	5.49954	-9.05499e-09	5.49954	-8.72692e-08
	5.50743	-8.94137e-09	5.50743	1.59214e-08	5.50743	1.96859e-09	5.50743	-1.72134e-07	5.50743	-8.60073e-09	5.50743	-8.62866e-08
	5.51533	-9.191e-09	5.51533	1.59553e-08	5.51533	8.59996e-10	5.51533	-1.7168e-07	5.51533	-8.54779e-09	5.51533	-8.6363e-08
	5.52322	-8.77022e-09	5.52322	1.46329e-08	5.52322	1.8537e-10	5.52322	-1.7225e-07	5.52322	-8.4405e-09	5.52322	-8.64976e-08
	5.53112	-8.20642e-09	5.53112	1.38478e-08	5.53112	4.36286e-10	5.53112	-1.73288e-07	5.53111	-8.36368e-09	5.53112	-8.7061e-08
	5.53901	-7.16329e-09	5.53901	1.38718e-08	5.53901	9.71072e-10	5.53901	-1.74234e-07	5.53901	-8.35808e-09	5.53901	-8.76245e-08
	5.54691	-6.67896e-09	5.54691	1.39547e-08	5.54691	9.32539e-10	5.54691	-1.74369e-07	5.5469	-8.58104e-09	5.54691	-8.81234e-08
	5.5548	-6.3251e-09	5.5548	1.4029e-08	5.5548	8.94007e-10	5.5548	-1.73972e-07	5.5548	-8.804e-09	5.5548	-8.76178e-08
	5.56269	-6.34445e-09	5.5627	1.40458e-08	5.5627	6.57539e-10	5.56269	-1.74212e-07	5.56269	-9.02194e-09	5.5627	-8.77318e-08
	5.57059	-6.3638e-09	5.57059	1.40625e-08	5.57059	3.71889e-11	5.57059	-1.75005e-07	5.57059	-8.32572e-09	5.57059	-8.79533e-08
	5.57848	-5.58389e-09	5.57849	1.33166e-08	5.57849	1.92334e-10	5.57848	-1.76327e-07	5.57848	-7.14168e-09	5.57849	-8.81748e-08
	5.58638	-5.31231e-09	5.58638	1.28346e-08	5.58638	9.58045e-10	5.58638	-1.77723e-07	5.58638	-7.41821e-09	5.58638	-8.83233e-08
	5.59427	-5.2843e-09	5.59428	1.26302e-08	5.59428	1.17831e-09	5.59427	-1.78675e-07	5.59427	-7.69474e-09	5.59428	-8.85509e-08
	5.60217	-5.45715e-09	5.60217	1.26746e-08	5.60217	1.23618e-09	5.60217	-1.77932e-07	5.60217	-8.23557e-09	5.60217	-8.87785e-08
	5.61006	-5.62999e-09	5.61006	1.27191e-08	5.61006	2.61397e-10	5.61006	-1.7706e-07	5.61006	-8.68745e-09	5.61006	-8.84345e-08
	5.61796	-5.95921e-09	5.61796	1.2645e-08	5.61796	-7.13382e-10	5.61796	-1.77267e-07	5.61796	-8.96053e-09	5.61796	-8.76375e-08
	5.62585	-6.0785e-09	5.62585	1.24238e-08	5.62585	-1.72613e-09	5.62585	-1.77504e-07	5.62585	-8.67411e-09	5.62585	-8.79011e-08
	5.63375	-5.99655e-09	5.63375	1.13895e-08	5.63375	-1.38552e-09	5.63375	-1.78335e-07	5.63375	-8.6037e-09	5.63375	-8.81647e-08
	5.64164	-6.02053e-09	5.64164	1.08299e-08	5.64164	-2.92132e-10	5.64164	-1.78928e-07	5.64164	-8.53328e-09	5.64164	-8.8589e-08
	5.64954	-6.04451e-09	5.64954	1.07489e-08	5.64954	-1.61006e-10	5.64954	-1.78608e-07	5.64954	-8.13945e-09	5.64954	-8.9081e-08
	5.65743	-6.10791e-09	5.65743	1.08707e-08	5.65743	-8.13845e-11	5.65743	-1.7743e-07	5.65743	-7.89052e-09	5.65743	-8.93469e-08
	5.66533	-7.59355e-09	5.66533	1.09599e-08	5.66533	-3.59906e-10	5.66533	-1.76257e-07	5.66533	-7.44021e-09	5.66533	-8.94357e-08
	5.67322	-8.56907e-09	5.67322	1.10097e-08	5.67322	-6.38427e-10	5.67322	-1.76397e-07	5.67322	-6.8114e-09	5.67322	-8.8788e-08
	5.68112	-8.67436e-09	5.68112	1.10595e-08	5.68112	-1.23792e-09	5.68112	-1.77488e-07	5.68112	-6.81892e-09	5.68112	-8.92319e-08
	5.68901	-8.94533e-09	5.68901	1.11287e-08	5.68901	-7.91977e-10	5.68901	-1.78975e-07	5.68901	-6.89783e-09	5.68901	-8.96759e-08
	5.69691	-9.11683e-09	5.69691	1.12588e-08	5.69691	7.46194e-10	5.69691	-1.79762e-07	5.69691	-6.97674e-09	5.69691	-9.04137e-08
	5.7048	-9.28833e-09	5.7048	1.17465e-08	5.7048	9.3893e-10	5.7048	-1.80307e-07	5.7048	-7.50631e-09	5.7048	-9.15557e-08
	5.7127	-9.96257e-09	5.7127	1.24201e-08	5.7127	9.25938e-10	5.7127	-1.80704e-07	5.7127	-7.88983e-09	5.7127	-9.17481e-08
	5.72059	-1.06315e-08	5.72059	1.24558e-08	5.72059	9.12947e-10	5.72059	-1.80549e-07	5.72059	-7.72142e-09	5.72059	-9.16523e-08
	5.72849	-1.07167e-08	5.72849	1.24914e-08	5.72849	2.42081e-10	5.72849	-1.80632e-07	5.72848	-7.09336e-09	5.72849	-9.1711e-08
	5.73638	-1.02481e-08	5.73638	1.24751e-08	5.73638	9.32874e-11	5.73638	-1.81597e-07	5.73638	-6.70242e-09	5.73638	-9.22498e-08
	5.74428	-1.02301e-08	5.74428	1.23716e-08	5.74428	4.80299e-10	5.74428	-1.83032e-07	5.74427	-5.96318e-09	5.74428	-9.27886e-08
	5.75217	-1.03193e-08	5.75217	1.20138e-08	5.75217	1.40631e-09	5.75217	-1.8359e-07	5.75217	-5.41738e-09	5.75217	-9.30392e-08
	5.76006	-1.04085e-08	5.76007	1.19442e-08	5.76007	1.34301e-09	5.76006	-1.83561e-07	5.76006	-5.25879e-09	5.76007	-9.34721e-08
	5.76796	-1.05814e-08	5.76796	1.17391e-08	5.76796	1.27971e-09	5.76796	-1.82295e-07	5.76796	-4.74839e-09	5.76796	-9.35718e-08
	5.77585	-1.09573e-08	5.77586	1.1534e-08	5.77586	9.97686e-10	5.77585	-1.81989e-07	5.77585	-4.43595e-09	5.77586	-9.24138e-08
	5.78375	-1.14188e-08	5.78375	1.06256e-08	5.78375	2.35355e-10	5.78375	-1.83011e-07	5.78375	-4.1144e-09	5.78375	-9.23623e-08
	5.79164	-1.09453e-08	5.79165	1.01111e-08	5.79165	-2.61964e-11	5.79164	-1.83689e-07	5.79164	-4.2025e-09	5.79165	-9.24331e-08
	5.79954	-1.09511e-08	5.79954	9.21656e-09	5.79954	7.07532e-10	5.79954	-1.841e-07	5.79954	-4.2906e-09	5.79954	-9.25592e-08
	5.80743	-1.09669e-08	5.80743	8.82906e-09	5.80743	8.67395e-10	5.80743	-1.8437e-07	5.80743	-4.56497e-09	5.80743	-9.27578e-08
	5.81533	-1.10376e-08	5.81533	8.80743e-09	5.81533	8.96047e-10	5.81533	-1.83213e-07	5.81533	-5.3132e-09	5.81533	-9.29563e-08
	5.82322	-1.11083e-08	5.82322	8.78579e-09	5.82322	9.247e-10	5.82322	-1.81298e-07	5.82322	-5.41011e-09	5.82322	-9.27621e-08
	5.83112	-1.12333e-08	5.83112	8.56679e-09	5.83112	9.81078e-11	5.83112	-1.80755e-07	5.83112	-4.398e-09	5.83112	-9.2515e-08
	5.83901	-1.09225e-08	5.83901	7.48516e-09	5.83901	-1.10151e-09	5.83901	-1.8056e-07	5.83901	-3.14369e-09	5.83901	-9.25577e-08
	5.84691	-1.08537e-08	5.84691	6.79702e-09	5.84691	-1.22927e-09	5.84691	-1.81148e-07	5.84691	-2.32042e-09	5.84691	-9.28788e-08
	5.8548	-1.08317e-08	5.8548	6.67509e-09	5.8548	-1.00146e-10	5.8548	-1.81455e-07	5.8548	-2.44454e-09	5.8548	-9.32e-08
	5.8627	-1.08617e-08	5.8627	6.62549e-09	5.8627	-1.48837e-10	5.8627	-1.81202e-07	5.8627	-2.56866e-09	5.8627	-9.34942e-08
	5.87059	-1.08917e-08	5.87059	6.5759e-09	5.87059	-1.97528e-10	5.87059	-1.80871e-07	5.87059	-2.77367e-09	5.87059	-9.35197e-08
	5.87849	-1.12193e-08	5.87849	6.24798e-09	5.87849	-3.73786e-10	5.87849	-1.80987e-07	5.87849	-2.98688e-09	5.87849	-9.24539e-08
	5.88638	-1.17707e-08	5.88638	6.23751e-09	5.88638	-1.02593e-09	5.88638	-1.82072e-07	5.88638	-2.74054e-09	5.88638	-9.27188e-08
	5.89428	-1.22032e-08	5.89428	5.96483e-09	5.89428	-1.33174e-09	5.89428	-1.8305e-07	5.89428	-2.70126e-09	5.89428	-9.29838e-08
	5.90217	-1.14988e-08	5.90217	5.64602e-09	5.90217	-6.45474e-10	5.90217	-1.84108e-07	5.90217	-2.71428e-09	5.90217	-9.35342e-08
	5.91007	-1.15017e-08	5.91007	5.32363e-09	5.91007	-1.85671e-10	5.91007	-1.84554e-07	5.91007	-2.72731e-09	5.91007	-9.46653e-08
	5.91796	-1.15183e-08	5.91796	5.32246e-09	5.91796	-2.19168e-10	5.91796	-1.84455e-07	5.91796	-2.64711e-09	5.91796	-9.5223e-08
	5.92586	-1.15348e-08	5.92586	5.32128e-09	5.92586	-2.52665e-10	5.92586	-1.84335e-07	5.92585	-2.59643e-09	5.92586	-9.4852e-08
	5.93375	-1.10212e-08	5.93375	5.21899e-09	5.93375	-1.22057e-09	5.93375	-1.8469e-07	5.93375	-2.5346e-09	5.93375	-9.48892e-08
	5.94165	-1.01347e-08	5.94165	4.93956e-09	5.94165	-1.75636e-09	5.94165	-1.84973e-07	5.94164	-1.70705e-09	5.94165	-9.51778e-08
	5.94954	-9.71809e-09	5.94954	4.4903e-09	5.94954	-2.37046e-09	5.94954	-1.85951e-07	5.94954	-1.6238e-09	5.94954	-9.54663e-08
	5.95743	-9.75989e-09	5.95744	4.94928e-09	5.95744	-1.72076e-09	5.95743	-1.8747e-07	5.95743	-1.67457e-09	5.95744	-9.58836e-08
	5.96533	-9.80169e-09	5.96533	5.07562e-09	5.96533	-1.34736e-11	5.96533	-1.87547e-07	5.96533	-2.16865e-09	5.96533	-9.58604e-08
	5.97322	-1.00706e-08	5.97323	5.20197e-09	5.97323	-1.60199e-10	5.97322	-1.87452e-07	5.97322	-2.66272e-09	5.97323	-9.58864e-08
	5.98112	-1.06005e-08	5.98112	5.29457e-09	5.98112	-3.06924e-10	5.98112	-1.87488e-07	5.98112	-3.2046e-09	5.98112	-9.49836e-08
	5.98901	-1.16421e-08	5.98902	5.36734e-09	5.98902	-7.38447e-10	5.98901	-1.87329e-07	5.98901	-2.46592e-09	5.98902	-9.31688e-08
	5.99691	-1.27676e-08	5.99691	5.41331e-09	5.99691	-7.98719e-10	5.99691	-1.86853e-07	5.99691	-1.37004e-09	5.99691	-9.33426e-08
	6.0048	-1.2896e-08	6.0048	5.45928e-09	6.0048	-1.41644e-10	6.0048	-1.86769e-07	6.0048	-1.38215e-09	6.0048	-9.36084e-08
	6.0127	-1.29549e-08	6.0127	5.93313e-09	6.0127	6.57564e-10	6.0127	-1.8734e-07	6.0127	-1.50934e-09	6.0127	-9.38742e-08
	6.02059	-1.30139e-08	6.02059	6.15019e-09	6.02059	1.01297e-09	6.02059	-1.87549e-07	6.02059	-1.63654e-09	6.02059	-9.41604e-08
	6.02849	-1.32058e-08	6.02849	6.20772e-09	6.02849	9.32875e-10	6.02849	-1.86521e-07	6.02849	-2.10688e-09	6.02849	-9.39865e-08
	6.03638	-1.33923e-08	6.03638	6.26524e-09	6.03638	8.52779e-10	6.03638	-1.85702e-07	6.03638	-1.74838e-09	6.03638	-9.35752e-08
	6.04428	-1.32365e-08	6.04428	6.26537e-09	6.04428	-7.88306e-10	6.04428	-1.86152e-07	6.04428	-4.99443e-10	6.04428	-9.37404e-08
	6.05217	-1.24214e-08	6.05217	5.09475e-09	6.05217	-1.64542e-09	6.05217	-1.86921e-07	6.05217	6.87871e-10	6.05217	-9.40435e-08
	6.06007	-1.19647e-08	6.06007	5.03139e-09	6.06007	-1.24341e-09	6.06007	-1.87985e-07	6.06007	8.21192e-10	6.06007	-9.43466e-08
	6.06796	-1.17487e-08	6.06796	5.54386e-09	6.06796	-4.64473e-10	6.06796	-1.89132e-07	6.06796	7.94734e-10	6.06796	-9.47875e-08
	6.07586	-1.16814e-08	6.07586	5.60606e-09	6.07586	-5.0095e-11	6.07586	-1.89125e-07	6.07586	5.63277e-10	6.07586	-9.58289e-08
	6.08375	-1.16141e-08	6.08375	5.66825e-09	6.08375	-3.94207e-10	6.08375	-1.88386e-07	6.08375	3.3182e-10	6.08375	-9.6437e-08
	6.09165	-1.13427e-08	6.09165	5.5301e-09	6.09165	-7.38319e-10	6.09165	-1.88911e-07	6.09165	6.44903e-10	6.09165	-9.6492e-08
	6.09954	-1.11594e-08	6.09954	5.18326e-09	6.09954	-1.72553e-09	6.09954	-1.89465e-07	6.09954	1.44646e-09	6.09954	-9.66484e-08
	6.10744	-1.08766e-08	6.10744	4.58548e-09	6.10744	-2.08524e-09	6.10744	-1.89962e-07	6.10744	2.41139e-09	6.10744	-9.71538e-08
	6.11533	-1.07123e-08	6.11533	4.03254e-09	6.11533	-1.62234e-09	6.11533	-1.90695e-07	6.11533	2.12623e-09	6.11533	-9.76593e-08
	6.12323	-1.07359e-08	6.12323	4.34306e-09	6.12323	-7.68362e-10	6.12323	-1.9123e-07	6.12322	1.84106e-09	6.12323	-9.85271e-08
	6.13112	-1.07594e-08	6.13112	4.58098e-09	6.13112	-8.73136e-10	6.13112	-1.90936e-07	6.13112	1.29212e-09	6.13112	-9.90149e-08
	6.13902	-1.07987e-08	6.13902	4.72855e-09	6.13902	-9.77911e-10	6.13902	-1.89758e-07	6.13901	2.40495e-10	6.13902	-9.84712e-08
	6.14691	-1.14268e-08	6.14691	4.81548e-09	6.14691	-1.4562e-09	6.14691	-1.89344e-07	6.14691	3.33521e-10	6.14691	-9.82107e-08
	6.1548	-1.19023e-08	6.15481	4.66923e-09	6.15481	-2.1791e-09	6.1548	-1.89488e-07	6.1548	1.33568e-09	6.15481	-9.81797e-08
	6.1627	-1.19878e-08	6.1627	4.52299e-09	6.1627	-2.10595e-09	6.1627	-1.89998e-07	6.1627	2.18327e-09	6.1627	-9.85765e-08
	6.17059	-1.20732e-08	6.1706	4.21932e-09	6.1706	-1.12421e-09	6.17059	-1.90274e-07	6.17059	2.37658e-09	6.1706	-9.89734e-08
	6.17849	-1.23594e-08	6.17849	4.28119e-09	6.17849	-6.98618e-10	6.17849	-1.90251e-07	6.17849	2.35771e-09	6.17849	-9.92454e-08
	6.18638	-1.31228e-08	6.18639	4.34305e-09	6.18639	-7.24602e-10	6.18638	-1.89191e-07	6.18638	2.33884e-09	6.18639	-9.91506e-08
	6.19428	-1.37638e-08	6.19428	4.39426e-09	6.19428	-7.50586e-10	6.19428	-1.88239e-07	6.19428	3.082e-09	6.19428	-9.90857e-08
	6.20217	-1.48073e-08	6.20217	4.40032e-09	6.20217	-8.55545e-10	6.20217	-1.88613e-07	6.20217	3.52236e-09	6.20217	-9.92443e-08
	6.21007	-1.5193e-08	6.21007	3.30102e-09	6.21007	-1.1313e-09	6.21007	-1.89442e-07	6.21007	4.43076e-09	6.21007	-9.95426e-08
	6.21796	-1.52836e-08	6.21796	2.35647e-09	6.21796	-1.11718e-09	6.21796	-1.90103e-07	6.21796	4.39205e-09	6.21796	-9.98409e-08
	6.22586	-1.53743e-08	6.22586	2.27683e-09	6.22586	2.08228e-10	6.22586	-1.90369e-07	6.22586	4.26328e-09	6.22586	-1.00609e-07
	6.23375	-1.56612e-08	6.23375	2.26717e-09	6.23375	6.87896e-10	6.23375	-1.89901e-07	6.23375	4.13451e-09	6.23375	-1.01468e-07
	6.24165	-1.62704e-08	6.24165	2.33501e-09	6.24165	7.67916e-10	6.24165	-1.89062e-07	6.24165	3.91568e-09	6.24165	-1.01887e-07
	6.24954	-1.71326e-08	6.24954	2.40285e-09	6.24954	7.67364e-10	6.24954	-1.89369e-07	6.24954	4.2338e-09	6.24954	-1.01281e-07
	6.25744	-1.7427e-08	6.25744	2.3408e-09	6.25744	7.66812e-10	6.25744	-1.89843e-07	6.25744	4.89324e-09	6.25744	-1.01669e-07
	6.26533	-1.69829e-08	6.26533	1.84791e-09	6.26533	7.49083e-10	6.26533	-1.90436e-07	6.26533	5.11637e-09	6.26533	-1.02057e-07
	6.27323	-1.62174e-08	6.27323	1.55953e-09	6.27323	7.31354e-10	6.27323	-1.9106e-07	6.27323	5.15755e-09	6.27323	-1.02737e-07
	6.28112	-1.58376e-08	6.28112	2.36064e-09	6.28112	1.49619e-09	6.28112	-1.91065e-07	6.28112	4.93592e-09	6.28112	-1.0374e-07
	6.28902	-1.56517e-08	6.28902	2.5793e-09	6.28902	1.22019e-09	6.28902	-1.90724e-07	6.28902	4.71428e-09	6.28902	-1.0372e-07
	6.29691	-1.56608e-08	6.29691	2.6545e-09	6.29691	9.44182e-10	6.29691	-1.90421e-07	6.29691	5.44282e-09	6.29691	-1.03453e-07
	6.30481	-1.56698e-08	6.30481	2.70011e-09	6.30481	3.26795e-10	6.30481	-1.90877e-07	6.30481	5.78011e-09	6.30481	-1.02884e-07
	6.3127	-1.54112e-08	6.3127	2.74572e-09	6.3127	-8.95117e-10	6.3127	-1.91367e-07	6.3127	6.11197e-09	6.3127	-1.0221e-07
	6.3206	-1.50561e-08	6.3206	1.60498e-09	6.3206	-9.27325e-10	6.3206	-1.92453e-07	6.32059	7.35625e-09	6.3206	-1.02081e-07
	6.32849	-1.51979e-08	6.32849	1.46581e-09	6.32849	-4.45669e-10	6.32849	-1.93225e-07	6.32849	7.50035e-09	6.32849	-1.02005e-07
	6.33639	-1.53397e-08	6.33639	1.88317e-09	6.33639	-2.60698e-10	6.33639	-1.92735e-07	6.33638	7.50237e-09	6.33639	-1.02034e-07
	6.34428	-1.56593e-08	6.34428	1.96262e-09	6.34428	-1.52079e-10	6.34428	-1.91563e-07	6.34428	7.24753e-09	6.34428	-1.02062e-07
	6.35217	-1.62844e-08	6.35218	2.02755e-09	6.35218	-2.28077e-10	6.35217	-1.90705e-07	6.35217	6.99269e-09	6.35218	-1.01714e-07
	6.36007	-1.7709e-08	6.36007	2.09249e-09	6.36007	-3.04075e-10	6.36007	-1.91123e-07	6.36007	6.44559e-09	6.36007	-1.01161e-07
	6.36796	-1.78008e-08	6.36797	1.98299e-09	6.36797	9.60105e-11	6.36796	-1.91312e-07	6.36796	6.62456e-09	6.36797	-1.01433e-07
	6.37586	-1.74918e-08	6.37586	1.78557e-09	6.37586	1.12524e-09	6.37586	-1.91837e-07	6.37586	6.59727e-09	6.37586	-1.01706e-07
	6.38375	-1.75303e-08	6.38376	1.42069e-09	6.38376	2.74903e-09	6.38375	-1.92991e-07	6.38375	6.56997e-09	6.38376	-1.02116e-07
	6.39165	-1.75687e-08	6.39165	1.7282e-09	6.39165	3.10101e-09	6.39165	-1.93056e-07	6.39165	6.68709e-09	6.39165	-1.02464e-07
	6.39954	-1.76352e-08	6.39955	1.88368e-09	6.39955	3.03356e-09	6.39954	-1.92172e-07	6.39954	6.6629e-09	6.39955	-1.02726e-07
	6.40744	-1.77477e-08	6.40744	1.97454e-09	6.40744	2.9661e-09	6.40744	-1.9124e-07	6.40744	6.82818e-09	6.40744	-1.02368e-07
	6.41533	-1.73322e-08	6.41533	2.0654e-09	6.41533	1.26231e-09	6.41533	-1.90715e-07	6.41533	7.6545e-09	6.41533	-1.02662e-07
	6.42323	-1.66756e-08	6.42323	2.378e-09	6.42323	1.68398e-09	6.42323	-1.91179e-07	6.42323	8.96497e-09	6.42323	-1.02955e-07
	6.43112	-1.66782e-08	6.43112	2.69631e-09	6.43112	2.65344e-09	6.43112	-1.9216e-07	6.43112	9.34553e-09	6.43112	-1.03502e-07
	6.43902	-1.67119e-08	6.43902	2.7808e-09	6.43902	3.16557e-09	6.43902	-1.92539e-07	6.43902	9.42492e-09	6.43902	-1.04688e-07
	6.44691	-1.67455e-08	6.44691	3.06339e-09	6.44691	3.44149e-09	6.44691	-1.92235e-07	6.44691	9.34959e-09	6.44691	-1.05092e-07
	6.45481	-1.68818e-08	6.45481	3.09963e-09	6.45481	2.93023e-09	6.45481	-1.92386e-07	6.45481	9.27426e-09	6.45481	-1.04602e-07
	6.4627	-1.71425e-08	6.4627	3.13587e-09	6.4627	2.41896e-09	6.4627	-1.92543e-07	6.4627	9.56628e-09	6.4627	-1.04301e-07
	6.4706	-1.72992e-08	6.4706	3.03511e-09	6.4706	1.09417e-09	6.4706	-1.92177e-07	6.4706	1.04238e-08	6.4706	-1.04259e-07
	6.47849	-1.68879e-08	6.47849	2.73057e-09	6.47849	1.78486e-09	6.47849	-1.92605e-07	6.47849	1.05551e-08	6.47849	-1.04812e-07
	6.48639	-1.69121e-08	6.48639	2.11554e-09	6.48639	3.20159e-09	6.48639	-1.93361e-07	6.48639	1.05725e-08	6.48639	-1.05364e-07
	6.49428	-1.69363e-08	6.49428	2.16366e-09	6.49428	3.65313e-09	6.49428	-1.94044e-07	6.49428	1.02781e-08	6.49428	-1.05946e-07
	6.50218	-1.69677e-08	6.50218	2.21178e-09	6.50218	3.75399e-09	6.50218	-1.93787e-07	6.50218	9.98365e-09	6.50218	-1.06466e-07
	6.51007	-1.71768e-08	6.51007	2.0963e-09	6.51007	3.06312e-09	6.51007	-1.93142e-07	6.51007	9.2716e-09	6.51007	-1.06629e-07
	6.51797	-1.68686e-08	6.51797	1.63069e-09	6.51797	2.37225e-09	6.51797	-1.93468e-07	6.51796	9.70598e-09	6.51797	-1.06971e-07
	6.52586	-1.67508e-08	6.52586	6.49577e-10	6.52586	1.83244e-09	6.52586	-1.93257e-07	6.52586	1.11667e-08	6.52586	-1.07313e-07
	6.53376	-1.67075e-08	6.53376	1.61236e-10	6.53376	2.2286e-09	6.53376	-1.93533e-07	6.53375	1.23224e-08	6.53376	-1.07911e-07
	6.54165	-1.67353e-08	6.54165	-1.43931e-10	6.54165	3.26931e-09	6.54165	-1.9394e-07	6.54165	1.2395e-08	6.54165	-1.09765e-07
	6.54954	-1.67631e-08	6.54955	-4.9026e-11	6.54955	3.16397e-09	6.54954	-1.93552e-07	6.54954	1.24676e-08	6.54955	-1.09869e-07
	6.55744	-1.72335e-08	6.55744	2.82256e-10	6.55744	3.05863e-09	6.55744	-1.92888e-07	6.55744	1.24667e-08	6.55744	-1.0909e-07
	6.56533	-1.79239e-08	6.56534	4.79011e-10	6.56534	2.52332e-09	6.56533	-1.93067e-07	6.56533	1.32398e-08	6.56534	-1.08238e-07
	6.57323	-1.85489e-08	6.57323	5.88691e-10	6.57323	1.43104e-09	6.57323	-1.93965e-07	6.57323	1.38992e-08	6.57323	-1.07134e-07
	6.58112	-1.84488e-08	6.58113	5.35073e-10	6.58113	1.23342e-09	6.58112	-1.9517e-07	6.58112	1.50788e-08	6.58113	-1.07221e-07
	6.58902	-1.84904e-08	6.58902	4.81454e-10	6.58902	2.65965e-09	6.58902	-1.96699e-07	6.58902	1.53755e-08	6.58902	-1.07307e-07
	6.59691	-1.85321e-08	6.59692	7.75144e-10	6.59692	3.40905e-09	6.59691	-1.9673e-07	6.59691	1.54095e-08	6.59692	-1.07458e-07
	6.60481	-1.86326e-08	6.60481	8.9251e-10	6.60481	3.78375e-09	6.60481	-1.95946e-07	6.60481	1.53425e-08	6.60481	-1.07269e-07
	6.6127	-2.02899e-08	6.6127	9.62167e-10	6.6127	3.93998e-09	6.6127	-1.94916e-07	6.6127	1.52754e-08	6.6127	-1.07125e-07
	6.6206	-2.16976e-08	6.6206	1.03182e-09	6.6206	3.93357e-09	6.6206	-1.93647e-07	6.6206	1.51532e-08	6.6206	-1.07103e-07
	6.62849	-2.19591e-08	6.62849	1.08088e-09	6.62849	3.92716e-09	6.62849	-1.92958e-07	6.62849	1.5178e-08	6.62849	-1.07355e-07
	6.63639	-2.13155e-08	6.63639	2.79844e-10	6.63639	3.53061e-09	6.63639	-1.92733e-07	6.63639	1.5055e-08	6.63639	-1.07607e-07
	6.64428	-2.13638e-08	6.64428	-4.29761e-10	6.64428	4.99024e-09	6.64428	-1.92697e-07	6.64428	1.49321e-08	6.64428	-1.08103e-07
	6.65218	-2.14121e-08	6.65218	1.53588e-10	6.65218	5.64119e-09	6.65218	-1.92527e-07	6.65218	1.49511e-08	6.65218	-1.08392e-07
	6.66007	-2.1494e-08	6.66007	2.63992e-10	6.66007	5.90192e-09	6.66007	-1.92188e-07	6.66007	1.48415e-08	6.66007	-1.08847e-07
	6.66797	-2.18289e-08	6.66797	2.6757e-10	6.66797	5.61767e-09	6.66797	-1.91839e-07	6.66797	1.47318e-08	6.66797	-1.08743e-07
	6.67586	-2.30839e-08	6.67586	2.71149e-10	6.67586	5.33342e-09	6.67586	-1.92585e-07	6.67586	1.49776e-08	6.67586	-1.0852e-07
	6.68376	-2.28714e-08	6.68376	1.94613e-10	6.68376	5.08963e-09	6.68376	-1.93736e-07	6.68376	1.57091e-08	6.68376	-1.08821e-07
	6.69165	-2.23409e-08	6.69165	-4.02066e-10	6.69165	5.54098e-09	6.69165	-1.94479e-07	6.69165	1.63976e-08	6.69165	-1.09122e-07
	6.69955	-2.20937e-08	6.69955	-7.73883e-10	6.69955	7.18946e-09	6.69955	-1.94217e-07	6.69955	1.65601e-08	6.69955	-1.09553e-07
	6.70744	-2.20336e-08	6.70744	-3.65426e-10	6.70744	7.66354e-09	6.70744	-1.93292e-07	6.70744	1.67227e-08	6.70744	-1.10496e-07
	6.71534	-2.21386e-08	6.71534	-1.31179e-10	6.71534	7.59975e-09	6.71534	-1.92894e-07	6.71533	1.6704e-08	6.71534	-1.1091e-07
	6.72323	-2.22436e-08	6.72323	-1.23234e-10	6.72323	7.53597e-09	6.72323	-1.91907e-07	6.72323	1.73945e-08	6.72323	-1.10801e-07
	6.73113	-2.19451e-08	6.73113	-1.15289e-10	6.73113	7.31553e-09	6.73113	-1.91587e-07	6.73112	1.90249e-08	6.73113	-1.10886e-07
	6.73902	-2.15193e-08	6.73902	-1.83604e-10	6.73902	6.93656e-09	6.73902	-1.92143e-07	6.73902	2.07674e-08	6.73902	-1.11404e-07
	6.74691	-2.11135e-08	6.74692	-4.85052e-10	6.74692	8.0737e-09	6.74691	-1.92596e-07	6.74691	2.14418e-08	6.74692	-1.11923e-07
	6.75481	-2.11095e-08	6.75481	-4.69779e-10	6.75481	9.82926e-09	6.75481	-1.92619e-07	6.75481	2.15181e-08	6.75481	-1.12384e-07
	6.7627	-2.11318e-08	6.76271	-3.96096e-11	6.76271	1.01961e-08	6.7627	-1.91963e-07	6.7627	2.1504e-08	6.76271	-1.12157e-07
	6.7706	-2.11542e-08	6.7706	2.67599e-11	6.7706	1.04009e-08	6.7706	-1.91058e-07	6.7706	2.17757e-08	6.7706	-1.11194e-07
	6.77849	-2.12566e-08	6.7785	9.31293e-11	6.7785	1.02749e-08	6.77849	-1.91057e-07	6.77849	2.21902e-08	6.7785	-1.11092e-07
	6.78639	-2.1262e-08	6.78639	1.53187e-10	6.78639	1.01488e-08	6.78639	-1.91437e-07	6.78639	2.30586e-08	6.78639	-1.1117e-07
	6.79428	-2.08873e-08	6.79429	-8.00465e-10	6.79429	9.83044e-09	6.79428	-1.91419e-07	6.79428	2.38244e-08	6.79429	-1.11557e-07
	6.80218	-2.05551e-08	6.80218	-1.06572e-09	6.80218	9.93291e-09	6.80218	-1.91446e-07	6.80218	2.42874e-08	6.80218	-1.11943e-07
	6.81007	-2.05715e-08	6.81007	-4.73329e-10	6.81007	1.03341e-08	6.81007	-1.91135e-07	6.81007	2.46721e-08	6.81007	-1.1195e-07
	6.81797	-2.0603e-08	6.81797	3.75545e-10	6.81797	1.05263e-08	6.81797	-1.90565e-07	6.81797	2.47614e-08	6.81797	-1.12033e-07
	6.82586	-2.06346e-08	6.82586	4.65221e-10	6.82586	1.07185e-08	6.82586	-1.90004e-07	6.82586	2.5228e-08	6.82586	-1.11823e-07
	6.83376	-2.08272e-08	6.83376	4.9534e-10	6.83376	1.13207e-08	6.83376	-1.89974e-07	6.83376	2.55475e-08	6.83376	-1.10631e-07
	6.84165	-2.0805e-08	6.84165	5.25458e-10	6.84165	1.16506e-08	6.84165	-1.90427e-07	6.84165	2.67927e-08	6.84165	-1.10624e-07
	6.84955	-2.08058e-08	6.84955	5.10028e-10	6.84955	1.22069e-08	6.84955	-1.91573e-07	6.84955	2.78113e-08	6.84955	-1.10723e-07
	6.85744	-2.08365e-08	6.85744	-7.16587e-10	6.85744	1.45166e-08	6.85744	-1.92924e-07	6.85744	2.82744e-08	6.85744	-1.10908e-07
	6.86534	-2.08671e-08	6.86534	-8.54492e-10	6.86534	1.68371e-08	6.86534	-1.92801e-07	6.86534	2.83357e-08	6.86534	-1.11094e-07
	6.87323	-2.11858e-08	6.87323	-7.87844e-10	6.87323	1.75366e-08	6.87323	-1.91636e-07	6.87323	2.8397e-08	6.87323	-1.11277e-07
	6.88113	-2.22511e-08	6.88113	-7.21196e-10	6.88113	1.772e-08	6.88113	-1.90163e-07	6.88113	2.86256e-08	6.88113	-1.11063e-07
	6.88902	-2.28754e-08	6.88902	-6.72905e-10	6.88902	1.79035e-08	6.88902	-1.8929e-07	6.88902	2.95279e-08	6.88902	-1.11432e-07
	6.89692	-2.29634e-08	6.89692	-7.32398e-10	6.89692	1.80083e-08	6.89692	-1.89372e-07	6.89692	3.07209e-08	6.89692	-1.11802e-07
	6.90481	-2.30513e-08	6.90481	-1.81339e-09	6.90481	1.90514e-08	6.90481	-1.8992e-07	6.90481	3.104e-08	6.90481	-1.12584e-07
	6.91271	-2.32068e-08	6.91271	-2.66826e-09	6.91271	2.08886e-08	6.91271	-1.9022e-07	6.9127	3.134e-08	6.91271	-1.13782e-07
	6.9206	-2.37193e-08	6.9206	-2.6018e-09	6.9206	2.14179e-08	6.9206	-1.89519e-07	6.9206	3.16299e-08	6.9206	-1.14302e-07
	6.9285	-2.46766e-08	6.9285	-2.53534e-09	6.9285	2.16646e-08	6.9285	-1.88501e-07	6.92849	3.1905e-08	6.9285	-1.15201e-07
	6.93639	-2.50546e-08	6.93639	-2.61698e-09	6.93639	2.19114e-08	6.93639	-1.87792e-07	6.93639	3.25485e-08	6.93639	-1.15229e-07
	6.94428	-2.514e-08	6.94429	-2.90099e-09	6.94429	2.19826e-08	6.94428	-1.87353e-07	6.94428	3.42462e-08	6.94429	-1.14305e-07
	6.95218	-2.5167e-08	6.95218	-2.83713e-09	6.95218	2.20856e-08	6.95218	-1.87408e-07	6.95218	3.59722e-08	6.95218	-1.14456e-07
	6.96007	-2.51939e-08	6.96008	-2.28716e-09	6.96008	2.34821e-08	6.96007	-1.87094e-07	6.96007	3.64861e-08	6.96008	-1.14639e-07
	6.96797	-2.52409e-08	6.96797	-2.17626e-09	6.96797	2.52616e-08	6.96797	-1.85995e-07	6.96797	3.68963e-08	6.96797	-1.14822e-07
	6.97586	-2.5777e-08	6.97587	-1.60732e-09	6.97587	2.63378e-08	6.97586	-1.84394e-07	6.97586	3.72629e-08	6.97587	-1.15464e-07
	6.98376	-2.58562e-08	6.98376	-1.30607e-09	6.98376	2.6769e-08	6.98376	-1.82731e-07	6.98376	3.73526e-08	6.98376	-1.15865e-07
	6.99165	-2.59355e-08	6.99166	-1.18629e-09	6.99166	2.68635e-08	6.99165	-1.81983e-07	6.99165	3.85283e-08	6.99166	-1.16112e-07
	6.99955	-2.54524e-08	6.99955	-1.22637e-09	6.99955	2.69581e-08	6.99955	-1.81565e-07	6.99955	4.04094e-08	6.99955	-1.16358e-07
	7.00744	-2.36642e-08	7.00744	-1.26646e-09	7.00744	2.73994e-08	7.00744	-1.81745e-07	7.00744	4.21683e-08	7.00744	-1.16689e-07
	7.01534	-2.30145e-08	7.01534	-1.14148e-09	7.01534	2.89859e-08	7.01534	-1.81651e-07	7.01534	4.35231e-08	7.01534	-1.17613e-07
	7.02323	-2.30743e-08	7.02323	-9.61318e-10	7.02323	3.09597e-08	7.02323	-1.80341e-07	7.02323	4.41648e-08	7.02323	-1.17754e-07
	7.03113	-2.3134e-08	7.03113	-8.41399e-10	7.03113	3.12259e-08	7.03113	-1.78579e-07	7.03113	4.51527e-08	7.03113	-1.1726e-07
	7.03902	-2.32726e-08	7.03902	-7.60682e-10	7.03902	3.1492e-08	7.03902	-1.77786e-07	7.03902	4.6173e-08	7.03902	-1.16448e-07
	7.04692	-2.35408e-08	7.04692	-9.215e-10	7.04692	3.20341e-08	7.04692	-1.77485e-07	7.04692	4.74985e-08	7.04692	-1.16207e-07
	7.05481	-2.34879e-08	7.05481	-1.08232e-09	7.05481	3.38859e-08	7.05481	-1.76804e-07	7.05481	4.89795e-08	7.05481	-1.16553e-07
	7.06271	-2.35204e-08	7.06271	-1.00912e-09	7.06271	3.63853e-08	7.06271	-1.7644e-07	7.06271	5.04623e-08	7.06271	-1.169e-07
	7.0706	-2.35529e-08	7.0706	-9.43163e-10	7.0706	3.94694e-08	7.0706	-1.7624e-07	7.0706	5.13981e-08	7.0706	-1.17496e-07
	7.0785	-2.36163e-08	7.0785	-8.77201e-10	7.0785	4.17648e-08	7.0785	-1.75387e-07	7.0785	5.21607e-08	7.0785	-1.1854e-07
	7.08639	-2.43359e-08	7.08639	-8.4882e-10	7.08639	4.325e-08	7.08639	-1.73833e-07	7.08639	5.35264e-08	7.08639	-1.18347e-07
	7.09429	-2.526e-08	7.09429	-8.74171e-10	7.09429	4.4025e-08	7.09429	-1.7246e-07	7.09429	5.44642e-08	7.09429	-1.17835e-07
	7.10218	-2.56153e-08	7.10218	-2.18787e-09	7.10218	4.45612e-08	7.10218	-1.71291e-07	7.10218	5.568e-08	7.10218	-1.17554e-07
	7.11008	-2.49399e-08	7.11008	-3.23593e-09	7.11008	4.53836e-08	7.11008	-1.70731e-07	7.11007	5.75815e-08	7.11008	-1.17619e-07
	7.11797	-2.48024e-08	7.11797	-3.40623e-09	7.11797	4.76587e-08	7.11797	-1.70439e-07	7.11797	5.97036e-08	7.11797	-1.17767e-07
	7.12587	-2.48171e-08	7.12587	-3.45472e-09	7.12587	5.04041e-08	7.12587	-1.69744e-07	7.12586	6.14342e-08	7.12587	-1.1813e-07
	7.13376	-2.48387e-08	7.13376	-3.40334e-09	7.13376	5.22289e-08	7.13376	-1.68224e-07	7.13376	6.22417e-08	7.13376	-1.18492e-07
	7.14165	-2.48604e-08	7.14166	-3.35195e-09	7.14166	5.39007e-08	7.14165	-1.65879e-07	7.14165	6.36229e-08	7.14166	-1.17993e-07
	7.14955	-2.51287e-08	7.14955	-3.47986e-09	7.14955	5.48385e-08	7.14955	-1.64361e-07	7.14955	6.55326e-08	7.14955	-1.17838e-07
	7.15744	-2.50236e-08	7.15745	-3.86276e-09	7.15745	5.60917e-08	7.15744	-1.63001e-07	7.15744	6.74377e-08	7.15745	-1.18019e-07
	7.16534	-2.40336e-08	7.16534	-4.2097e-09	7.16534	5.80986e-08	7.16534	-1.62008e-07	7.16534	6.96567e-08	7.16534	-1.182e-07
	7.17323	-2.32468e-08	7.17324	-4.50494e-09	7.17324	6.0672e-08	7.17323	-1.61365e-07	7.17323	7.20086e-08	7.17324	-1.18501e-07
	7.18113	-2.28672e-08	7.18113	-4.48629e-09	7.18113	6.38631e-08	7.18113	-1.5904e-07	7.18113	7.4491e-08	7.18113	-1.18556e-07
	7.18902	-2.27103e-08	7.18903	-4.45731e-09	7.18903	6.67491e-08	7.18902	-1.56454e-07	7.18902	7.61909e-08	7.18903	-1.17694e-07
	7.19692	-2.28078e-08	7.19692	-4.42832e-09	7.19692	6.90065e-08	7.19692	-1.54113e-07	7.19692	7.79638e-08	7.19692	-1.16873e-07
	7.20481	-2.29053e-08	7.20481	-5.09979e-09	7.20481	7.03168e-08	7.20481	-1.52174e-07	7.20481	8.05003e-08	7.20481	-1.15952e-07
	7.21271	-2.24421e-08	7.21271	-5.69189e-09	7.21271	7.20628e-08	7.21271	-1.50534e-07	7.21271	8.3897e-08	7.21271	-1.16001e-07
	7.2206	-2.24527e-08	7.2206	-5.71139e-09	7.2206	7.59689e-08	7.2206	-1.49027e-07	7.2206	8.74677e-08	7.2206	-1.16117e-07
	7.2285	-2.24704e-08	7.2285	-5.26704e-09	7.2285	8.04795e-08	7.2285	-1.46915e-07	7.2285	9.0254e-08	7.2285	-1.16234e-07
	7.23639	-2.24974e-08	7.23639	-4.59105e-09	7.23639	8.45041e-08	7.23639	-1.42768e-07	7.23639	9.30961e-08	7.23639	-1.16e-07
	7.24429	-2.25244e-08	7.24429	-4.24106e-09	7.24429	8.81884e-08	7.24429	-1.38001e-07	7.24429	9.60356e-08	7.24429	-1.15314e-07
	7.25218	-2.27762e-08	7.25218	-4.17107e-09	7.25218	9.20343e-08	7.25218	-1.33969e-07	7.25218	9.92982e-08	7.25218	-1.13685e-07
	7.26008	-2.24912e-08	7.26008	-4.10107e-09	7.26008	9.64436e-08	7.26008	-1.30283e-07	7.26008	1.03633e-07	7.26008	-1.13175e-07
	7.26797	-2.1168e-08	7.26797	-4.036e-09	7.26797	1.00883e-07	7.26797	-1.26251e-07	7.26797	1.07963e-07	7.26797	-1.1328e-07
	7.27587	-1.96757e-08	7.27587	-4.49231e-09	7.27587	1.06522e-07	7.27587	-1.22133e-07	7.27587	1.12508e-07	7.27587	-1.13452e-07
	7.28376	-1.84588e-08	7.28376	-4.91332e-09	7.28376	1.12671e-07	7.28376	-1.18987e-07	7.28376	1.17501e-07	7.28376	-1.13623e-07
	7.29166	-1.8296e-08	7.29166	-4.09698e-09	7.29166	1.18016e-07	7.29166	-1.15205e-07	7.29166	1.22557e-07	7.29166	-1.1364e-07
	7.29955	-1.82269e-08	7.29955	-3.8258e-09	7.29955	1.23054e-07	7.29955	-1.10056e-07	7.29955	1.27613e-07	7.29955	-1.12718e-07
	7.30745	-1.82065e-08	7.30745	-3.76074e-09	7.30745	1.28484e-07	7.30745	-1.04549e-07	7.30744	1.32847e-07	7.30745	-1.11081e-07
	7.31534	-1.8186e-08	7.31534	-3.69569e-09	7.31534	1.34914e-07	7.31534	-9.9128e-08	7.31534	1.3922e-07	7.31534	-1.10252e-07
	7.32324	-1.79376e-08	7.32324	-3.64869e-09	7.32324	1.41672e-07	7.32324	-9.53902e-08	7.32323	1.46131e-07	7.32324	-1.09809e-07
	7.33113	-1.7233e-08	7.33113	-3.70254e-09	7.33113	1.49769e-07	7.33113	-9.14253e-08	7.33113	1.52003e-07	7.33113	-1.09877e-07
	7.33902	-1.66461e-08	7.33903	-3.13912e-09	7.33903	1.57679e-07	7.33902	-8.44384e-08	7.33902	1.5699e-07	7.33903	-1.09944e-07
	7.34692	-1.62234e-08	7.34692	-1.79977e-09	7.34692	1.64643e-07	7.34692	-7.53727e-08	7.34692	1.62685e-07	7.34692	-1.09441e-07
	7.35481	-1.59671e-08	7.35482	-1.70501e-09	7.35482	1.71761e-07	7.35481	-8.52359e-08	7.35481	1.68585e-07	7.35482	-1.07969e-07
	7.36271	-1.51957e-08	7.36271	-1.64504e-09	7.36271	1.78459e-07	7.36271	-1.05767e-07	7.36271	1.74769e-07	7.36271	-1.07302e-07
	7.3706	-1.35322e-08	7.37061	-1.58506e-09	7.37061	1.85802e-07	7.3706	-1.04775e-07	7.3706	1.81765e-07	7.37061	-1.06521e-07
	7.3785	-1.18705e-08	7.3785	-1.61966e-09	7.3785	1.94164e-07	7.3785	-9.15996e-08	7.3785	1.88414e-07	7.3785	-1.05566e-07
	7.38639	-1.03979e-08	7.3864	-1.76589e-09	7.3864	2.03174e-07	7.38639	-8.04773e-08	7.38639	1.94751e-07	7.3864	-1.04738e-07
	7.39429	-9.02477e-09	7.39429	-1.84103e-09	7.39429	2.1132e-07	7.39429	-7.3682e-08	7.39429	2.01249e-07	7.39429	-1.02934e-07
	7.40218	-8.33722e-09	7.40218	-1.78816e-09	7.40218	2.18894e-07	7.40218	-6.67866e-08	7.40218	2.07918e-07	7.40218	-1.00672e-07
	7.41008	-7.63937e-09	7.41008	-2.17667e-09	7.41008	2.26373e-07	7.41008	-5.69774e-08	7.41008	2.14739e-07	7.41008	-9.88722e-08
	7.41797	-6.93517e-09	7.41797	-2.83431e-09	7.41797	2.3341e-07	7.41797	-4.80313e-08	7.41797	2.21982e-07	7.41797	-9.77177e-08
	7.42587	-5.88243e-09	7.42587	-3.28511e-09	7.42587	2.41614e-07	7.42587	-4.23981e-08	7.42587	2.29607e-07	7.42587	-9.7375e-08
	7.43376	-4.19073e-09	7.43376	-3.53957e-09	7.43376	2.50218e-07	7.43376	-3.64843e-08	7.43376	2.36197e-07	7.43376	-9.70324e-08
	7.44166	-3.0822e-09	7.44166	-3.94784e-09	7.44166	2.58253e-07	7.44166	-2.96861e-08	7.44166	2.41484e-07	7.44166	-9.69691e-08
	7.44955	-2.3491e-09	7.44955	-3.91398e-09	7.44955	2.6612e-07	7.44955	-1.98443e-08	7.44955	2.46518e-07	7.44955	-9.6443e-08
	7.45745	-1.76065e-09	7.45745	-3.88012e-09	7.45745	2.7255e-07	7.45745	-9.52514e-09	7.45745	2.5163e-07	7.45745	-9.60431e-08
	7.46534	-1.74972e-09	7.46534	-3.91287e-09	7.46534	2.7833e-07	7.46534	-4.31224e-09	7.46534	2.56864e-07	7.46534	-9.42928e-08
	7.47324	-1.73879e-09	7.47324	-4.35103e-09	7.47324	2.84514e-07	7.47324	1.12035e-09	7.47324	2.62729e-07	7.47324	-9.3829e-08
	7.48113	-1.21672e-09	7.48113	-4.55429e-09	7.48113	2.90587e-07	7.48113	6.27119e-09	7.48113	2.68859e-07	7.48113	-9.36935e-08
	7.48903	-6.67745e-10	7.48903	-3.96318e-09	7.48903	2.96721e-07	7.48903	1.00662e-08	7.48903	2.74019e-07	7.48903	-9.3558e-08
	7.49692	-6.84123e-10	7.49692	-3.40284e-09	7.49692	3.03062e-07	7.49692	1.38359e-08	7.49692	2.77452e-07	7.49692	-9.34017e-08
	7.50482	-7.1e-10	7.50482	-2.94064e-09	7.50482	3.08739e-07	7.50482	1.84312e-08	7.50481	2.80687e-07	7.50482	-9.31129e-08
	7.51271	-7.35876e-10	7.51271	-2.77997e-09	7.51271	3.12994e-07	7.51271	2.34875e-08	7.51271	2.84023e-07	7.51271	-9.27053e-08
	7.52061	-8.781e-10	7.52061	-2.69646e-09	7.52061	3.16649e-07	7.52061	2.766e-08	7.5206	2.87075e-07	7.52061	-9.13699e-08
	7.5285	2.40293e-10	7.5285	-2.62716e-09	7.5285	3.2049e-07	7.5285	2.94629e-08	7.5285	2.90682e-07	7.5285	-9.10196e-08
	7.53639	1.64587e-09	7.5364	-2.55785e-09	7.5364	3.24694e-07	7.53639	3.14292e-08	7.53639	2.94308e-07	7.5364	-9.1153e-08
	7.54429	1.83489e-09	7.54429	-2.51447e-09	7.54429	3.29426e-07	7.54429	3.28735e-08	7.54429	2.96348e-07	7.54429	-9.13225e-08
	7.55218	1.91186e-09	7.55219	-2.2434e-09	7.55219	3.34158e-07	7.55218	3.41414e-08	7.55218	2.97324e-07	7.55219	-9.1492e-08
	7.56008	1.91433e-09	7.56008	-2.08891e-09	7.56008	3.36965e-07	7.56008	3.74671e-08	7.56008	2.98531e-07	7.56008	-9.04597e-08
	7.56797	1.91681e-09	7.56798	-2.01274e-09	7.56798	3.38568e-07	7.56797	4.02428e-08	7.56797	2.99658e-07	7.56798	-8.84193e-08
	7.57587	1.98368e-09	7.57587	-2.57674e-09	7.57587	3.40565e-07	7.57587	4.11316e-08	7.57587	3.01e-07	7.57587	-8.80514e-08
	7.58376	3.43012e-09	7.58377	-3.14074e-09	7.58377	3.42066e-07	7.58376	4.09971e-08	7.58376	3.02309e-07	7.58377	-8.81391e-08
	7.59166	3.44039e-09	7.59166	-3.14115e-09	7.59166	3.44069e-07	7.59166	4.12742e-08	7.59166	3.03362e-07	7.59166	-8.85746e-08
	7.59955	3.39055e-09	7.59955	-3.12925e-09	7.59955	3.47592e-07	7.59955	4.15879e-08	7.59955	3.0339e-07	7.59955	-8.90102e-08
	7.60745	3.34072e-09	7.60745	-2.98997e-09	7.60745	3.48942e-07	7.60745	4.15396e-08	7.60745	3.03418e-07	7.60745	-8.94512e-08
	7.61534	3.12831e-09	7.61534	-2.91457e-09	7.61534	3.49622e-07	7.61534	4.16722e-08	7.61534	3.03831e-07	7.61534	-8.92607e-08
	7.62324	2.25914e-09	7.62324	-2.85192e-09	7.62324	3.49921e-07	7.62324	4.1464e-08	7.62324	3.04634e-07	7.62324	-8.9358e-08
	7.63113	1.98491e-09	7.63113	-2.78927e-09	7.63113	3.4975e-07	7.63113	4.07359e-08	7.63113	3.04656e-07	7.63113	-8.96064e-08
	7.63903	1.72184e-09	7.63903	-3.45696e-09	7.63903	3.4958e-07	7.63903	3.95339e-08	7.63903	3.04408e-07	7.63903	-8.98548e-08
	7.64692	1.62466e-09	7.64692	-3.8756e-09	7.64692	3.49961e-07	7.64692	3.80228e-08	7.64692	3.0416e-07	7.64692	-9.1005e-08
	7.65482	1.52748e-09	7.65482	-3.2868e-09	7.65482	3.50175e-07	7.65482	3.70096e-08	7.65482	3.02661e-07	7.65482	-9.14631e-08
	7.66271	6.88344e-10	7.66271	-2.05954e-09	7.66271	3.50192e-07	7.66271	3.70887e-08	7.66271	3.00941e-07	7.66271	-9.14278e-08
	7.67061	2.23013e-11	7.67061	-1.79643e-09	7.67061	3.50209e-07	7.67061	3.70251e-08	7.67061	2.99548e-07	7.67061	-9.0824e-08
	7.6785	-6.19899e-10	7.6785	-1.6827e-09	7.6785	3.48207e-07	7.6785	3.56826e-08	7.6785	2.99219e-07	7.6785	-9.10267e-08
	7.6864	-4.2561e-10	7.6864	-1.59132e-09	7.6864	3.46196e-07	7.6864	3.40712e-08	7.6864	2.98559e-07	7.6864	-9.12294e-08
	7.69429	1.14793e-10	7.69429	-1.49995e-09	7.69429	3.44832e-07	7.69429	3.11524e-08	7.69429	2.97345e-07	7.69429	-9.16302e-08
	7.70219	1.17324e-10	7.70219	-1.0213e-09	7.70219	3.44314e-07	7.70219	2.83865e-08	7.70218	2.9602e-07	7.70219	-9.30209e-08
	7.71008	1.18566e-11	7.71008	-9.21889e-10	7.71008	3.4307e-07	7.71008	2.66537e-08	7.71008	2.94803e-07	7.71008	-9.41882e-08
	7.71798	-9.36106e-11	7.71798	-8.40074e-10	7.71798	3.40217e-07	7.71798	2.47285e-08	7.71797	2.93133e-07	7.71798	-9.47163e-08
	7.72587	-2.84178e-10	7.72587	-8.51476e-10	7.72587	3.37388e-07	7.72587	2.18482e-08	7.72587	2.90866e-07	7.72587	-9.48757e-08
	7.73376	-1.15036e-09	7.73377	-8.62878e-10	7.73377	3.34474e-07	7.73376	1.86985e-08	7.73376	2.90012e-07	7.73377	-9.5053e-08
	7.74166	-1.22355e-09	7.74166	-2.41279e-09	7.74166	3.31434e-07	7.74166	1.65907e-08	7.74166	2.88761e-07	7.74166	-9.52392e-08
	7.74955	-1.29674e-09	7.74956	-3.25509e-09	7.74956	3.29326e-07	7.74955	1.47258e-08	7.74955	2.86552e-07	7.74956	-9.54254e-08
	7.75745	-1.46085e-09	7.75745	-3.34557e-09	7.75745	3.28918e-07	7.75745	1.20769e-08	7.75745	2.84637e-07	7.75745	-9.64286e-08
	7.76534	-1.77227e-09	7.76535	-3.01792e-09	7.76535	3.27181e-07	7.76534	9.94658e-09	7.76534	2.82066e-07	7.76535	-9.63234e-08
	7.77324	-2.44432e-09	7.77324	-2.89634e-09	7.77324	3.24786e-07	7.77324	8.53542e-09	7.77324	2.80191e-07	7.77324	-9.57067e-08
	7.78113	-3.21909e-09	7.78114	-2.80101e-09	7.78114	3.22323e-07	7.78113	6.81531e-09	7.78113	2.787e-07	7.78114	-9.46371e-08
	7.78903	-3.77477e-09	7.78903	-2.70567e-09	7.78903	3.19281e-07	7.78903	4.0013e-09	7.78903	2.76672e-07	7.78903	-9.49443e-08
	7.79692	-3.7982e-09	7.79692	-2.57596e-09	7.79692	3.17251e-07	7.79692	8.69952e-10	7.79692	2.75133e-07	7.79692	-9.52514e-08
	7.80482	-3.82162e-09	7.80482	-2.44624e-09	7.80482	3.1535e-07	7.80482	-1.60452e-09	7.80482	2.73523e-07	7.80482	-9.57984e-08
	7.81271	-3.85227e-09	7.81271	-2.08987e-09	7.81271	3.13242e-07	7.81271	-4.34168e-09	7.81271	2.71177e-07	7.81271	-9.62014e-08
	7.82061	-4.19382e-09	7.82061	-1.97306e-09	7.82061	3.09717e-07	7.82061	-5.68047e-09	7.82061	2.68606e-07	7.82061	-9.63005e-08
	7.8285	-5.07436e-09	7.8285	-1.95342e-09	7.8285	3.05944e-07	7.8285	-6.15823e-09	7.8285	2.66196e-07	7.8285	-9.63997e-08
	7.8364	-5.33493e-09	7.8364	-1.93378e-09	7.8364	3.03245e-07	7.8364	-7.59826e-09	7.8364	2.64722e-07	7.8364	-9.66382e-08
	7.84429	-5.35673e-09	7.84429	-1.98784e-09	7.84429	3.00437e-07	7.84429	-9.38311e-09	7.84429	2.64014e-07	7.84429	-9.68768e-08
	7.85219	-5.37853e-09	7.85219	-2.3669e-09	7.85219	2.98407e-07	7.85219	-1.13316e-08	7.85219	2.62913e-07	7.85219	-9.72574e-08
	7.86008	-5.40167e-09	7.86008	-2.39661e-09	7.86008	2.97805e-07	7.86008	-1.36303e-08	7.86008	2.61538e-07	7.86008	-9.8238e-08
	7.86798	-5.50383e-09	7.86798	-2.2619e-09	7.86798	2.96839e-07	7.86798	-1.57786e-08	7.86798	2.5954e-07	7.86798	-9.88263e-08
	7.87587	-5.77566e-09	7.87587	-2.29466e-09	7.87587	2.94882e-07	7.87587	-1.55805e-08	7.87587	2.58289e-07	7.87587	-9.91572e-08
	7.88377	-6.04749e-09	7.88377	-2.32742e-09	7.88377	2.92233e-07	7.88377	-1.43823e-08	7.88377	2.57462e-07	7.88377	-9.8887e-08
	7.89166	-6.05643e-09	7.89166	-2.49251e-09	7.89166	2.89634e-07	7.89166	-1.65085e-08	7.89166	2.56301e-07	7.89166	-9.91307e-08
	7.89956	-5.73181e-09	7.89956	-4.01389e-09	7.89956	2.87767e-07	7.89956	-2.15512e-08	7.89955	2.56201e-07	7.89956	-9.93743e-08
	7.90745	-5.59551e-09	7.90745	-5.06242e-09	7.90745	2.86484e-07	7.90745	-2.54023e-08	7.90745	2.55457e-07	7.90745	-9.98621e-08
	7.91535	-5.61373e-09	7.91535	-5.23564e-09	7.91535	2.8598e-07	7.91535	-2.74738e-08	7.91534	2.53938e-07	7.91535	-1.00341e-07
	7.92324	-5.80631e-09	7.92324	-4.60671e-09	7.92324	2.8501e-07	7.92324	-2.87555e-08	7.92324	2.52326e-07	7.92324	-1.00275e-07
	7.93113	-5.9989e-09	7.93114	-4.21216e-09	7.93114	2.837e-07	7.93113	-2.85991e-08	7.93113	2.50558e-07	7.93114	-1.00148e-07
	7.93903	-6.54431e-09	7.93903	-4.00221e-09	7.93903	2.81485e-07	7.93903	-2.93053e-08	7.93903	2.49118e-07	7.93903	-1.00108e-07
	7.94692	-6.98911e-09	7.94693	-3.88454e-09	7.94693	2.79144e-07	7.94692	-3.12959e-08	7.94692	2.49586e-07	7.94693	-1.002e-07
	7.95482	-7.01848e-09	7.95482	-3.80982e-09	7.95482	2.78004e-07	7.95482	-3.30383e-08	7.95482	2.49535e-07	7.95482	-1.00506e-07
	7.96271	-7.04786e-09	7.96272	-3.73511e-09	7.96272	2.77848e-07	7.96271	-3.34423e-08	7.96271	2.49437e-07	7.96272	-1.00811e-07
	7.97061	-7.09332e-09	7.97061	-3.62194e-09	7.97061	2.77772e-07	7.97061	-3.39728e-08	7.97061	2.49339e-07	7.97061	-1.01468e-07
	7.9785	-7.26105e-09	7.97851	-3.38668e-09	7.97851	2.77116e-07	7.9785	-3.49065e-08	7.9785	2.49193e-07	7.97851	-1.01821e-07
	7.9864	-7.8656e-09	7.9864	-3.23481e-09	7.9864	2.75228e-07	7.9864	-3.46842e-08	7.9864	2.48698e-07	7.9864	-1.01257e-07
	7.99429	-8.7341e-09	7.99429	-3.19386e-09	7.99429	2.73151e-07	7.99429	-3.51261e-08	7.99429	2.4901e-07	7.99429	-1.01047e-07
	8.00219	-9.37433e-09	8.00219	-3.1529e-09	8.00219	2.72503e-07	8.00219	-3.57753e-08	8.00219	2.50519e-07	8.00219	-1.01084e-07
	8.01008	-9.38591e-09	8.01008	-3.3715e-09	8.01008	2.7219e-07	8.01008	-3.59068e-08	8.01008	2.50392e-07	8.01008	-1.0112e-07
	8.01798	-9.40618e-09	8.01798	-3.35852e-09	8.01798	2.72804e-07	8.01798	-3.59082e-08	8.01798	2.50264e-07	8.01798	-1.01319e-07
	8.02587	-9.49017e-09	8.02587	-2.56753e-09	8.02587	2.72853e-07	8.02587	-3.53351e-08	8.02587	2.50049e-07	8.02587	-1.01519e-07
	8.03377	-9.57415e-09	8.03377	-2.5017e-09	8.03377	2.72903e-07	8.03377	-3.44744e-08	8.03377	2.49306e-07	8.03377	-1.01765e-07
	8.04166	-1.0601e-08	8.04166	-2.43587e-09	8.04166	2.72716e-07	8.04166	-3.37835e-08	8.04166	2.48867e-07	8.04166	-1.01528e-07
	8.04956	-1.16474e-08	8.04956	-2.39675e-09	8.04956	2.71657e-07	8.04956	-3.33877e-08	8.04956	2.49042e-07	8.04956	-1.01256e-07
	8.05745	-1.1556e-08	8.05745	-2.52967e-09	8.05745	2.70765e-07	8.05745	-3.38317e-08	8.05745	2.49971e-07	8.05745	-1.0123e-07
	8.06535	-1.10486e-08	8.06535	-3.2766e-09	8.06535	2.71074e-07	8.06535	-3.44459e-08	8.06535	2.50914e-07	8.06535	-1.01591e-07
	8.07324	-1.10652e-08	8.07324	-2.69288e-09	8.07324	2.71413e-07	8.07324	-3.44324e-08	8.07324	2.51976e-07	8.07324	-1.01952e-07
	8.08114	-1.11057e-08	8.08114	-2.61857e-09	8.08114	2.71481e-07	8.08114	-3.39016e-08	8.08114	2.5259e-07	8.08114	-1.02101e-07
	8.08903	-1.11461e-08	8.08903	-2.54707e-09	8.08903	2.71413e-07	8.08903	-3.25272e-08	8.08903	2.52977e-07	8.08903	-1.01835e-07
	8.09693	-1.14612e-08	8.09693	-2.72286e-09	8.09693	2.71345e-07	8.09693	-3.07923e-08	8.09692	2.53549e-07	8.09693	-1.01823e-07
	8.10482	-1.16568e-08	8.10482	-2.89866e-09	8.10482	2.71142e-07	8.10482	-3.02232e-08	8.10482	2.55086e-07	8.10482	-1.01924e-07
	8.11272	-1.17293e-08	8.11272	-3.32389e-09	8.11272	2.71719e-07	8.11272	-3.00497e-08	8.11271	2.57429e-07	8.11272	-1.02413e-07
	8.12061	-1.17182e-08	8.12061	-2.75664e-09	8.12061	2.73372e-07	8.12061	-2.85981e-08	8.12061	2.59068e-07	8.12061	-1.02903e-07
	8.1285	-1.17267e-08	8.12851	-2.48155e-09	8.12851	2.75179e-07	8.1285	-2.70751e-08	8.1285	2.60289e-07	8.12851	-1.04174e-07
	8.1364	-1.18366e-08	8.1364	-2.15018e-09	8.1364	2.7549e-07	8.1364	-2.54657e-08	8.1364	2.60871e-07	8.1364	-1.04537e-07
	8.14429	-1.19466e-08	8.1443	-2.04482e-09	8.1443	2.75604e-07	8.14429	-2.37302e-08	8.14429	2.61755e-07	8.1443	-1.0432e-07
	8.15219	-1.24649e-08	8.15219	-2.15143e-09	8.15219	2.75256e-07	8.15219	-2.31975e-08	8.15219	2.62837e-07	8.15219	-1.03602e-07
	8.16008	-1.22852e-08	8.16009	-2.25805e-09	8.16009	2.74907e-07	8.16008	-2.2993e-08	8.16008	2.64706e-07	8.16009	-1.03519e-07
	8.16798	-1.14886e-08	8.16798	-2.54533e-09	8.16798	2.75642e-07	8.16798	-2.3297e-08	8.16798	2.66927e-07	8.16798	-1.03735e-07
	8.17587	-1.12572e-08	8.17588	-2.75347e-09	8.17588	2.78008e-07	8.17587	-2.35744e-08	8.17587	2.68178e-07	8.17588	-1.03952e-07
	8.18377	-1.12278e-08	8.18377	-2.72351e-09	8.18377	2.79842e-07	8.18377	-2.21537e-08	8.18377	2.69147e-07	8.18377	-1.0438e-07
	8.19166	-1.12354e-08	8.19166	-2.66591e-09	8.19166	2.80109e-07	8.19166	-1.96278e-08	8.19166	2.69677e-07	8.19166	-1.04413e-07
	8.19956	-1.1243e-08	8.19956	-2.60831e-09	8.19956	2.80415e-07	8.19956	-1.77997e-08	8.19956	2.70725e-07	8.19956	-1.03862e-07
	8.20745	-1.12117e-08	8.20745	-2.57944e-09	8.20745	2.80766e-07	8.20745	-1.69631e-08	8.20745	2.72318e-07	8.20745	-1.04176e-07
	8.21535	-1.10726e-08	8.21535	-3.78093e-09	8.21535	2.8134e-07	8.21535	-1.57731e-08	8.21535	2.74191e-07	8.21535	-1.04491e-07
	8.22324	-1.11365e-08	8.22324	-3.98445e-09	8.22324	2.82702e-07	8.22324	-1.44259e-08	8.22324	2.75942e-07	8.22324	-1.04947e-07
	8.23114	-1.12005e-08	8.23114	-3.65593e-09	8.23114	2.85013e-07	8.23114	-1.31188e-08	8.23114	2.78243e-07	8.23114	-1.05463e-07
	8.23903	-1.13828e-08	8.23903	-3.3311e-09	8.23903	2.85667e-07	8.23903	-1.11632e-08	8.23903	2.80053e-07	8.23903	-1.05664e-07
	8.24693	-1.17442e-08	8.24693	-3.20236e-09	8.24693	2.86321e-07	8.24693	-8.6999e-09	8.24693	2.80895e-07	8.24693	-1.04961e-07
	8.25482	-1.2282e-08	8.25482	-3.10577e-09	8.25482	2.878e-07	8.25482	-6.88871e-09	8.25482	2.82751e-07	8.25482	-1.04156e-07
	8.26272	-1.21953e-08	8.26272	-3.17011e-09	8.26272	2.90015e-07	8.26272	-5.44502e-09	8.26272	2.85116e-07	8.26272	-1.0411e-07
	8.27061	-1.15987e-08	8.27061	-3.23445e-09	8.27061	2.91299e-07	8.27061	-4.42895e-09	8.27061	2.87614e-07	8.27061	-1.04367e-07
	8.27851	-1.11263e-08	8.27851	-3.4053e-09	8.27851	2.9289e-07	8.27851	-3.87591e-09	8.2785	2.89679e-07	8.27851	-1.04624e-07
	8.2864	-1.09881e-08	8.2864	-3.0792e-09	8.2864	2.95422e-07	8.2864	-2.19144e-09	8.2864	2.91004e-07	8.2864	-1.05055e-07
	8.2943	-1.09508e-08	8.2943	-2.88368e-09	8.2943	2.97145e-07	8.2943	6.49578e-10	8.29429	2.91982e-07	8.2943	-1.0528e-07
	8.30219	-1.09639e-08	8.30219	-2.76642e-09	8.30219	2.9826e-07	8.30219	3.86372e-09	8.30219	2.93379e-07	8.30219	-1.05104e-07
	8.31009	-1.09769e-08	8.31009	-2.77391e-09	8.31009	2.99393e-07	8.31009	6.62909e-09	8.31008	2.9616e-07	8.31009	-1.0442e-07
	8.31798	-1.04208e-08	8.31798	-2.78139e-09	8.31798	3.00619e-07	8.31798	8.40343e-09	8.31798	2.98988e-07	8.31798	-1.04554e-07
	8.32587	-9.74382e-09	8.32588	-3.77879e-09	8.32588	3.02105e-07	8.32587	9.6638e-09	8.32587	3.0154e-07	8.32588	-1.04688e-07
	8.33377	-9.7643e-09	8.33377	-3.96065e-09	8.33377	3.04872e-07	8.33377	1.13977e-08	8.33377	3.04187e-07	8.33377	-1.04768e-07
	8.34166	-9.79004e-09	8.34167	-3.49648e-09	8.34167	3.07271e-07	8.34166	1.3309e-08	8.34166	3.06266e-07	8.34167	-1.04514e-07
	8.34956	-9.81577e-09	8.34956	-3.23052e-09	8.34956	3.0868e-07	8.34956	1.63213e-08	8.34956	3.07853e-07	8.34956	-1.04418e-07
	8.35745	-1.01567e-08	8.35746	-3.07501e-09	8.35746	3.09843e-07	8.35745	1.92552e-08	8.35745	3.09408e-07	8.35746	-1.03777e-07
	8.36535	-1.05824e-08	8.36535	-2.99043e-09	8.36535	3.10149e-07	8.36535	2.05936e-08	8.36535	3.11659e-07	8.36535	-1.03486e-07
	8.37324	-1.03345e-08	8.37325	-3.233e-09	8.37325	3.11168e-07	8.37324	2.21223e-08	8.37324	3.14815e-07	8.37325	-1.03477e-07
	8.38114	-9.94069e-09	8.38114	-3.47557e-09	8.38114	3.13222e-07	8.38114	2.29282e-08	8.38114	3.17867e-07	8.38114	-1.0361e-07
	8.38903	-9.76831e-09	8.38904	-3.75743e-09	8.38904	3.16294e-07	8.38903	2.41372e-08	8.38903	3.2054e-07	8.38904	-1.03743e-07
	8.39693	-9.73626e-09	8.39693	-3.60023e-09	8.39693	3.18997e-07	8.39693	2.6934e-08	8.39693	3.2338e-07	8.39693	-1.03815e-07
	8.40482	-9.8248e-09	8.40482	-3.55601e-09	8.40482	3.20932e-07	8.40482	3.01906e-08	8.40482	3.2565e-07	8.40482	-1.03675e-07
	8.41272	-9.91334e-09	8.41272	-3.51179e-09	8.41272	3.22452e-07	8.41272	3.34869e-08	8.41272	3.28383e-07	8.41272	-1.03197e-07
	8.42061	-9.67865e-09	8.42061	-3.50997e-09	8.42061	3.23717e-07	8.42061	3.64114e-08	8.42061	3.32118e-07	8.42061	-1.02656e-07
	8.42851	-9.66512e-09	8.42851	-4.05547e-09	8.42851	3.26047e-07	8.42851	3.80968e-08	8.42851	3.35724e-07	8.42851	-1.02994e-07
	8.4364	-9.69078e-09	8.4364	-4.22993e-09	8.4364	3.2924e-07	8.4364	3.94999e-08	8.4364	3.38124e-07	8.4364	-1.03333e-07
	8.4443	-9.71645e-09	8.4443	-4.58858e-09	8.4443	3.32009e-07	8.4443	4.16952e-08	8.4443	3.40405e-07	8.4443	-1.03914e-07
	8.45219	-9.84364e-09	8.45219	-4.53421e-09	8.45219	3.33995e-07	8.45219	4.50214e-08	8.45219	3.43195e-07	8.45219	-1.04459e-07
	8.46009	-1.09276e-08	8.46009	-4.47983e-09	8.46009	3.35526e-07	8.46009	4.86821e-08	8.46009	3.44973e-07	8.46009	-1.03981e-07
	8.46798	-1.13641e-08	8.46798	-4.44579e-09	8.46798	3.3724e-07	8.46798	5.17948e-08	8.46798	3.46706e-07	8.46798	-1.02587e-07
	8.47588	-1.14668e-08	8.47588	-4.44969e-09	8.47588	3.39538e-07	8.47588	5.44678e-08	8.47587	3.49625e-07	8.47588	-1.0258e-07
	8.48377	-1.09584e-08	8.48377	-4.93509e-09	8.48377	3.41779e-07	8.48377	5.66418e-08	8.48377	3.52443e-07	8.48377	-1.02703e-07
	8.49167	-1.09782e-08	8.49167	-5.37539e-09	8.49167	3.45431e-07	8.49167	5.88243e-08	8.49166	3.55036e-07	8.49167	-1.02739e-07
	8.49956	-1.11964e-08	8.49956	-5.16566e-09	8.49956	3.49433e-07	8.49956	6.10658e-08	8.49956	3.56902e-07	8.49956	-1.02883e-07
	8.50746	-1.14145e-08	8.50746	-4.43953e-09	8.50746	3.51545e-07	8.50746	6.42393e-08	8.50745	3.58552e-07	8.50746	-1.03027e-07
	8.51535	-1.18301e-08	8.51535	-4.38828e-09	8.51535	3.52995e-07	8.51535	6.79477e-08	8.51535	3.61048e-07	8.51535	-1.02479e-07
	8.52324	-1.26756e-08	8.52325	-4.33704e-09	8.52325	3.54655e-07	8.52324	7.10834e-08	8.52324	3.63896e-07	8.52325	-1.02171e-07
	8.53114	-1.34017e-08	8.53114	-4.33502e-09	8.53114	3.56825e-07	8.53114	7.34154e-08	8.53114	3.67015e-07	8.53114	-1.0239e-07
	8.53903	-1.34657e-08	8.53904	-4.40919e-09	8.53904	3.59912e-07	8.53903	7.532e-08	8.53903	3.70017e-07	8.53904	-1.02609e-07
	8.54693	-1.35461e-08	8.54693	-3.50365e-09	8.54693	3.6331e-07	8.54693	7.73096e-08	8.54693	3.72519e-07	8.54693	-1.02965e-07
	8.55482	-1.36265e-08	8.55483	-2.37931e-09	8.55483	3.65721e-07	8.55482	7.97145e-08	8.55482	3.74469e-07	8.55483	-1.04016e-07
	8.56272	-1.37892e-08	8.56272	-2.23985e-09	8.56272	3.6757e-07	8.56272	8.3236e-08	8.56272	3.76882e-07	8.56272	-1.04165e-07
	8.57061	-1.40983e-08	8.57062	-2.10039e-09	8.57062	3.69351e-07	8.57061	8.66679e-08	8.57061	3.80106e-07	8.57062	-1.03298e-07
	8.57851	-1.41839e-08	8.57851	-1.83093e-09	8.57851	3.71202e-07	8.57851	8.91045e-08	8.57851	3.83823e-07	8.57851	-1.03461e-07
	8.5864	-1.34896e-08	8.58641	-1.67434e-09	8.58641	3.73893e-07	8.5864	9.1446e-08	8.5864	3.87451e-07	8.58641	-1.03674e-07
	8.5943	-1.1574e-08	8.5943	-1.51774e-09	8.5943	3.77502e-07	8.5943	9.38009e-08	8.5943	3.90675e-07	8.5943	-1.03888e-07
	8.60219	-1.0873e-08	8.60219	-5.12581e-10	8.60219	3.81034e-07	8.60219	9.57836e-08	8.60219	3.93775e-07	8.60219	-1.0385e-07
	8.61009	-1.05812e-08	8.61009	1.76678e-10	8.61009	3.84236e-07	8.61009	9.91462e-08	8.61009	3.96309e-07	8.61009	-1.03736e-07
	8.61798	-1.059e-08	8.61798	5.50082e-10	8.61798	3.86747e-07	8.61798	1.03435e-07	8.61798	3.99142e-07	8.61798	-1.0326e-07
	8.62588	-1.05988e-08	8.62588	6.28787e-10	8.62588	3.88432e-07	8.62588	1.07616e-07	8.62588	4.02199e-07	8.62588	-1.01881e-07
	8.63377	-9.88249e-09	8.63377	6.98026e-10	8.63377	3.90524e-07	8.63377	1.11708e-07	8.63377	4.05728e-07	8.63377	-1.01915e-07
	8.64167	-9.77062e-09	8.64167	7.67266e-10	8.64167	3.93542e-07	8.64167	1.16127e-07	8.64167	4.09806e-07	8.64167	-1.02054e-07
	8.64956	-9.73062e-09	8.64956	5.41881e-10	8.64956	3.96924e-07	8.64956	1.18118e-07	8.64956	4.12849e-07	8.64956	-1.02445e-07
	8.65746	-9.79927e-09	8.65746	3.74991e-10	8.65746	3.99988e-07	8.65746	1.22467e-07	8.65746	4.15952e-07	8.65746	-1.02837e-07
	8.66535	-9.86792e-09	8.66535	3.12603e-10	8.66535	4.02815e-07	8.66535	1.29689e-07	8.66535	4.1925e-07	8.66535	-1.02813e-07
	8.67325	-1.02222e-08	8.67325	2.50215e-10	8.67325	4.05544e-07	8.67325	1.33529e-07	8.67324	4.22623e-07	8.67325	-1.02453e-07
	8.68114	-1.08927e-08	8.68114	1.33055e-11	8.68114	4.07596e-07	8.68114	1.36093e-07	8.68114	4.27026e-07	8.68114	-1.02517e-07
	8.68904	-1.07549e-08	8.68904	-5.26658e-10	8.68904	4.09744e-07	8.68904	1.38812e-07	8.68903	4.31152e-07	8.68904	-1.02645e-07
	8.69693	-1.07431e-08	8.69693	-1.49843e-09	8.69693	4.13256e-07	8.69693	1.41942e-07	8.69693	4.34771e-07	8.69693	-1.02972e-07
	8.70483	-1.08784e-08	8.70483	-2.53897e-09	8.70483	4.17296e-07	8.70483	1.44253e-07	8.70482	4.37731e-07	8.70483	-1.03299e-07
	8.71272	-1.10137e-08	8.71272	-2.24877e-09	8.71272	4.21078e-07	8.71272	1.47148e-07	8.71272	4.40393e-07	8.71272	-1.03678e-07
	8.72061	-1.15895e-08	8.72062	-2.06476e-09	8.72062	4.23642e-07	8.72061	1.51227e-07	8.72061	4.43656e-07	8.72062	-1.03807e-07
	8.72851	-1.25326e-08	8.72851	-1.96788e-09	8.72851	4.25514e-07	8.72851	1.55152e-07	8.72851	4.47148e-07	8.72851	-1.03275e-07
	8.7364	-1.30671e-08	8.73641	-1.98936e-09	8.73641	4.28284e-07	8.7364	1.5829e-07	8.7364	4.51938e-07	8.73641	-1.02666e-07
	8.7443	-1.23894e-08	8.7443	-2.01084e-09	8.7443	4.32127e-07	8.7443	1.62091e-07	8.7443	4.56483e-07	8.7443	-1.02731e-07
	8.75219	-1.11989e-08	8.7522	-3.04162e-09	8.7522	4.36026e-07	8.75219	1.66215e-07	8.75219	4.60217e-07	8.7522	-1.02997e-07
	8.76009	-1.07535e-08	8.76009	-2.89091e-09	8.76009	4.39872e-07	8.76009	1.70108e-07	8.76009	4.6341e-07	8.76009	-1.03263e-07
	8.76798	-1.05891e-08	8.76799	-2.28095e-09	8.76799	4.43031e-07	8.76798	1.74635e-07	8.76798	4.66306e-07	8.76799	-1.0368e-07
	8.77588	-1.05577e-08	8.77588	-1.86484e-09	8.77588	4.45993e-07	8.77588	1.79695e-07	8.77588	4.70228e-07	8.77588	-1.03085e-07
	8.78377	-1.02465e-08	8.78378	-1.79465e-09	8.78378	4.48686e-07	8.78377	1.84295e-07	8.78377	4.74201e-07	8.78378	-1.02224e-07
	8.79167	-9.93529e-09	8.79167	-1.72481e-09	8.79167	4.51123e-07	8.79167	1.88492e-07	8.79167	4.77943e-07	8.79167	-1.01942e-07
	8.79956	-9.62866e-09	8.79956	-1.65497e-09	8.79956	4.53993e-07	8.79956	1.92773e-07	8.79956	4.8201e-07	8.79956	-1.02143e-07
	8.80746	-9.14146e-09	8.80746	-1.6479e-09	8.80746	4.58085e-07	8.80746	1.96721e-07	8.80746	4.85573e-07	8.80746	-1.02345e-07
	8.81535	-9.17918e-09	8.81535	-1.39695e-09	8.81535	4.62939e-07	8.81535	2.00382e-07	8.81535	4.88598e-07	8.81535	-1.0265e-07
	8.82325	-9.21689e-09	8.82325	-1.30859e-09	8.82325	4.67004e-07	8.82325	2.04779e-07	8.82325	4.92131e-07	8.82325	-1.02705e-07
	8.83114	-9.35133e-09	8.83114	-1.24629e-09	8.83114	4.70982e-07	8.83114	2.09318e-07	8.83114	4.95672e-07	8.83114	-1.01739e-07
	8.83904	-9.62301e-09	8.83904	-1.18399e-09	8.83904	4.73736e-07	8.83904	2.12874e-07	8.83904	4.99699e-07	8.83904	-1.00548e-07
	8.84693	-1.00681e-08	8.84693	-1.40165e-09	8.84693	4.76747e-07	8.84693	2.16868e-07	8.84693	5.04124e-07	8.84693	-1.00748e-07
	8.85483	-1.01052e-08	8.85483	-2.20539e-09	8.85483	4.80782e-07	8.85483	2.2014e-07	8.85483	5.08359e-07	8.85483	-1.00948e-07
	8.86272	-1.01423e-08	8.86272	-2.08891e-09	8.86272	4.85177e-07	8.86272	2.23522e-07	8.86272	5.12797e-07	8.86272	-1.01247e-07
	8.87062	-1.02106e-08	8.87062	-2.02416e-09	8.87062	4.89235e-07	8.87062	2.28544e-07	8.87061	5.16483e-07	8.87062	-1.01416e-07
	8.87851	-1.04018e-08	8.87851	-1.95942e-09	8.87851	4.92568e-07	8.87851	2.34676e-07	8.87851	5.19755e-07	8.87851	-1.01409e-07
	8.88641	-1.12185e-08	8.88641	-1.91738e-09	8.88641	4.9604e-07	8.88641	2.40279e-07	8.8864	5.23534e-07	8.88641	-1.0097e-07
	8.8943	-1.12391e-08	8.8943	-2.04717e-09	8.8943	4.99115e-07	8.8943	2.45231e-07	8.8943	5.2785e-07	8.8943	-1.00542e-07
	8.9022	-1.09265e-08	8.9022	-2.31015e-09	8.9022	5.02081e-07	8.9022	2.5002e-07	8.90219	5.32537e-07	8.9022	-1.0086e-07
	8.91009	-1.01897e-08	8.91009	-2.3258e-09	8.91009	5.05849e-07	8.91009	2.53864e-07	8.91009	5.36934e-07	8.91009	-1.01178e-07
	8.91798	-1.0158e-08	8.91799	-1.91977e-09	8.91799	5.10847e-07	8.91798	2.58116e-07	8.91798	5.41751e-07	8.91799	-1.01715e-07
	8.92588	-1.01786e-08	8.92588	-1.32444e-09	8.92588	5.14966e-07	8.92588	2.63237e-07	8.92588	5.46382e-07	8.92588	-1.02034e-07
	8.93377	-1.02701e-08	8.93378	-1.28673e-09	8.93378	5.18087e-07	8.93377	2.6878e-07	8.93377	5.50287e-07	8.93378	-1.02219e-07
	8.94167	-1.03615e-08	8.94167	-1.24902e-09	8.94167	5.21204e-07	8.94167	2.73146e-07	8.94167	5.53786e-07	8.94167	-1.01248e-07
	8.94956	-1.02472e-08	8.94957	-1.26936e-09	8.94957	5.24585e-07	8.94956	2.77096e-07	8.94956	5.58003e-07	8.94957	-9.99904e-08
	8.95746	-9.58568e-09	8.95746	-1.64966e-09	8.95746	5.28768e-07	8.95746	2.80572e-07	8.95746	5.63625e-07	8.95746	-9.98885e-08
	8.96535	-9.29912e-09	8.96536	-2.30953e-09	8.96536	5.33656e-07	8.96535	2.84271e-07	8.96535	5.68738e-07	8.96536	-9.97865e-08
	8.97325	-9.43461e-09	8.97325	-1.93781e-09	8.97325	5.38786e-07	8.97325	2.88679e-07	8.97325	5.73265e-07	8.97325	-9.995e-08
	8.98114	-9.57009e-09	8.98115	-1.35435e-09	8.98115	5.43374e-07	8.98114	2.93397e-07	8.98114	5.76898e-07	8.98115	-9.99904e-08
	8.98904	-9.84334e-09	8.98904	-1.3806e-09	8.98904	5.47015e-07	8.98904	2.99147e-07	8.98904	5.81075e-07	8.98904	-9.93421e-08
	8.99693	-1.05508e-08	8.99693	-1.40685e-09	8.99693	5.50366e-07	8.99693	3.04482e-07	8.99693	5.86152e-07	8.99693	-9.89075e-08
	9.00483	-1.05396e-08	9.00483	-1.61503e-09	9.00483	5.54854e-07	9.00483	3.09357e-07	9.00483	5.90822e-07	9.00483	-9.91876e-08
	9.01272	-9.68666e-09	9.01272	-2.129e-09	9.01272	5.59738e-07	9.01272	3.13929e-07	9.01272	5.95823e-07	9.01272	-9.94677e-08
	9.02062	-8.80839e-09	9.02062	-2.0399e-09	9.02062	5.65518e-07	9.02062	3.18448e-07	9.02062	6.01175e-07	9.02062	-9.99334e-08
	9.02851	-8.51583e-09	9.02851	-1.03076e-09	9.02851	5.71038e-07	9.02851	3.23737e-07	9.02851	6.05663e-07	9.02851	-1.00531e-07
	9.03641	-8.42069e-09	9.03641	-8.22926e-10	9.03641	5.75099e-07	9.03641	3.30012e-07	9.03641	6.09627e-07	9.03641	-1.01277e-07
	9.0443	-8.38436e-09	9.0443	-6.15094e-10	9.0443	5.78938e-07	9.0443	3.36359e-07	9.0443	6.14668e-07	9.0443	-1.00971e-07
	9.0522	-8.34803e-09	9.0522	-1.7972e-10	9.0522	5.82762e-07	9.0522	3.41725e-07	9.0522	6.20515e-07	9.0522	-1.00977e-07
	9.06009	-7.96207e-09	9.06009	1.17706e-10	9.06009	5.87179e-07	9.06009	3.47115e-07	9.06009	6.26314e-07	9.06009	-1.01102e-07
	9.06799	-7.43106e-09	9.06799	4.15133e-10	9.06799	5.92275e-07	9.06799	3.53047e-07	9.06798	6.31856e-07	9.06799	-1.01287e-07
	9.07588	-7.44191e-09	9.07588	9.77051e-10	9.07588	5.97908e-07	9.07588	3.59035e-07	9.07588	6.36884e-07	9.07588	-1.01472e-07
	9.08378	-7.46389e-09	9.08378	1.57576e-09	9.08378	6.03327e-07	9.08378	3.65289e-07	9.08377	6.41667e-07	9.08378	-1.02129e-07
	9.09167	-7.48587e-09	9.09167	1.75179e-09	9.09167	6.08146e-07	9.09167	3.71994e-07	9.09167	6.4675e-07	9.09167	-1.01993e-07
	9.09957	-7.53737e-09	9.09957	1.8563e-09	9.09957	6.12188e-07	9.09957	3.78589e-07	9.09956	6.51391e-07	9.09957	-1.00824e-07
	9.10746	-7.81406e-09	9.10746	1.86642e-09	9.10746	6.1601e-07	9.10746	3.84488e-07	9.10746	6.5628e-07	9.10746	-9.91311e-08
	9.11535	-7.00287e-09	9.11536	1.87654e-09	9.11536	6.20569e-07	9.11535	3.89502e-07	9.11535	6.61969e-07	9.11536	-9.92118e-08
	9.12325	-6.94347e-09	9.12325	1.68827e-09	9.12325	6.26212e-07	9.12325	3.94314e-07	9.12325	6.67531e-07	9.12325	-9.93565e-08
	9.13114	-6.94997e-09	9.13115	1.36332e-09	9.13115	6.321e-07	9.13114	3.99443e-07	9.13114	6.72254e-07	9.13115	-9.95012e-08
	9.13904	-7.04669e-09	9.13904	1.42207e-09	9.13904	6.3692e-07	9.13904	4.05545e-07	9.13904	6.7706e-07	9.13904	-9.95846e-08
	9.14693	-7.14341e-09	9.14694	1.48082e-09	9.14694	6.41237e-07	9.14693	4.09607e-07	9.14693	6.82575e-07	9.14694	-9.97226e-08
	9.15483	-7.92773e-09	9.15483	1.41498e-09	9.15483	6.45699e-07	9.15483	4.14619e-07	9.15483	6.88343e-07	9.15483	-9.98906e-08
	9.16272	-8.30349e-09	9.16273	8.73283e-10	9.16273	6.49988e-07	9.16272	4.23939e-07	9.16272	6.94396e-07	9.16273	-1.00124e-07
	9.17062	-7.8504e-09	9.17062	1.87766e-10	9.17062	6.54658e-07	9.17062	4.3147e-07	9.17062	7.00463e-07	9.17062	-1.00357e-07
	9.17851	-7.86342e-09	9.17852	4.75705e-11	9.17852	6.60623e-07	9.17851	4.36937e-07	9.17851	7.06037e-07	9.17852	-1.00656e-07
	9.18641	-7.88858e-09	9.18641	3.91293e-10	9.18641	6.66356e-07	9.18641	4.42766e-07	9.18641	7.10784e-07	9.18641	-1.01038e-07
	9.1943	-7.91374e-09	9.1943	5.24217e-10	9.1943	6.71125e-07	9.1943	4.4954e-07	9.1943	7.15052e-07	9.1943	-1.01033e-07
	9.2022	-7.96763e-09	9.2022	6.20347e-10	9.2022	6.76147e-07	9.2022	4.56779e-07	9.2022	7.20211e-07	9.2022	-1.0056e-07
	9.21009	-7.77766e-09	9.21009	5.34912e-10	9.21009	6.80214e-07	9.21009	4.62689e-07	9.21009	7.26752e-07	9.21009	-1.00741e-07
	9.21799	-7.76425e-09	9.21799	4.49476e-10	9.21799	6.84267e-07	9.21799	4.67977e-07	9.21799	7.33325e-07	9.21799	-1.00922e-07
	9.22588	-7.79318e-09	9.22588	-1.46363e-10	9.22588	6.89723e-07	9.22588	4.73866e-07	9.22588	7.39196e-07	9.22588	-1.01406e-07
	9.23378	-7.8221e-09	9.23378	-2.31346e-10	9.23378	6.95509e-07	9.23378	4.79709e-07	9.23378	7.45178e-07	9.23378	-1.02399e-07
	9.24167	-7.97959e-09	9.24167	1.62303e-10	9.24167	7.0114e-07	9.24167	4.85655e-07	9.24167	7.50012e-07	9.24167	-1.02868e-07
	9.24957	-8.73441e-09	9.24957	2.96863e-10	9.24957	7.06249e-07	9.24957	4.92726e-07	9.24957	7.54735e-07	9.24957	-1.02478e-07
	9.25746	-9.60861e-09	9.25746	3.86439e-10	9.25746	7.11282e-07	9.25746	4.99434e-07	9.25746	7.60713e-07	9.25746	-1.00765e-07
	9.26536	-9.40936e-09	9.26536	2.29989e-10	9.26536	7.16862e-07	9.26536	5.06548e-07	9.26535	7.66286e-07	9.26536	-1.00571e-07
	9.27325	-9.16167e-09	9.27325	7.35398e-11	9.27325	7.22559e-07	9.27325	5.1468e-07	9.27325	7.71805e-07	9.27325	-1.00642e-07
	9.28115	-8.1956e-09	9.28115	-4.61884e-10	9.28115	7.28234e-07	9.28115	5.21266e-07	9.28114	7.7766e-07	9.28115	-1.01069e-07
	9.28904	-7.78171e-09	9.28904	-7.09418e-10	9.28904	7.34838e-07	9.28904	5.27278e-07	9.28904	7.82954e-07	9.28904	-1.01496e-07
	9.29694	-7.78105e-09	9.29694	-1.88195e-10	9.29694	7.40955e-07	9.29694	5.3294e-07	9.29693	7.87895e-07	9.29694	-1.0159e-07
	9.30483	-7.7982e-09	9.30483	3.78292e-10	9.30483	7.45708e-07	9.30483	5.3968e-07	9.30483	7.93877e-07	9.30483	-1.01311e-07
	9.31272	-7.81536e-09	9.31273	8.26288e-10	9.31273	7.49704e-07	9.31272	5.48667e-07	9.31272	7.99934e-07	9.31273	-1.00166e-07
	9.32062	-7.52665e-09	9.32062	1.53142e-09	9.32062	7.54813e-07	9.32062	5.56402e-07	9.32062	8.06537e-07	9.32062	-1.0001e-07
	9.32851	-7.6195e-09	9.32852	1.62322e-09	9.32852	7.60534e-07	9.32851	5.6272e-07	9.32851	8.1334e-07	9.32852	-1.00199e-07
	9.33641	-7.71235e-09	9.33641	1.71503e-09	9.33641	7.6639e-07	9.33641	5.69349e-07	9.33641	8.18656e-07	9.33641	-1.00388e-07
	9.3443	-7.88873e-09	9.34431	2.33888e-09	9.34431	7.72596e-07	9.3443	5.75893e-07	9.3443	8.23453e-07	9.34431	-1.00599e-07
	9.3522	-8.22389e-09	9.3522	2.43223e-09	9.3522	7.77755e-07	9.3522	5.82617e-07	9.3522	8.28693e-07	9.3522	-1.01164e-07
	9.36009	-8.97169e-09	9.3601	2.48989e-09	9.3601	7.82315e-07	9.36009	5.90082e-07	9.36009	8.33548e-07	9.3601	-1.0058e-07
	9.36799	-9.19813e-09	9.36799	2.54755e-09	9.36799	7.8698e-07	9.36799	5.96836e-07	9.36799	8.39033e-07	9.36799	-1.00797e-07
	9.37588	-8.79878e-09	9.37589	2.50675e-09	9.37589	7.91996e-07	9.37588	6.03218e-07	9.37588	8.45252e-07	9.37589	-1.01014e-07
	9.38378	-8.45783e-09	9.38378	1.65262e-09	9.38378	7.98041e-07	9.38378	6.0982e-07	9.38378	8.50924e-07	9.38378	-1.01565e-07
	9.39167	-8.41152e-09	9.39167	1.77924e-09	9.39167	8.04563e-07	9.39167	6.16139e-07	9.39167	8.56005e-07	9.39167	-1.02053e-07
	9.39957	-8.62626e-09	9.39957	2.29746e-09	9.39957	8.10227e-07	9.39957	6.23487e-07	9.39957	8.61009e-07	9.39957	-1.03024e-07
	9.40746	-8.841e-09	9.40746	2.36243e-09	9.40746	8.16042e-07	9.40746	6.32044e-07	9.40746	8.66654e-07	9.40746	-1.03688e-07
	9.41536	-9.27192e-09	9.41536	2.42741e-09	9.41536	8.21228e-07	9.41536	6.40769e-07	9.41536	8.72329e-07	9.41536	-1.02503e-07
	9.42325	-9.28673e-09	9.42325	2.48466e-09	9.42325	8.25613e-07	9.42325	6.48337e-07	9.42325	8.78196e-07	9.42325	-1.01356e-07
	9.43115	-8.94656e-09	9.43115	1.95609e-09	9.43115	8.31117e-07	9.43115	6.55278e-07	9.43115	8.849e-07	9.43115	-1.01199e-07
	9.43904	-8.78944e-09	9.43904	1.56689e-09	9.43904	8.37205e-07	9.43904	6.62523e-07	9.43904	8.91349e-07	9.43904	-1.0121e-07
	9.44694	-8.72814e-09	9.44694	1.86076e-09	9.44694	8.4398e-07	9.44694	6.7077e-07	9.44694	8.96385e-07	9.44694	-1.01221e-07
	9.45483	-9.08284e-09	9.45483	1.94215e-09	9.45483	8.50347e-07	9.45483	6.79855e-07	9.45483	9.01218e-07	9.45483	-1.01116e-07
	9.46273	-9.43754e-09	9.46273	2.0136e-09	9.46273	8.55409e-07	9.46273	6.88905e-07	9.46272	9.06784e-07	9.46273	-1.00529e-07
	9.47062	-9.54532e-09	9.47062	2.02903e-09	9.47062	8.60119e-07	9.47062	6.97382e-07	9.47062	9.12963e-07	9.47062	-9.96158e-08
	9.47852	-9.78505e-09	9.47852	2.04447e-09	9.47852	8.65192e-07	9.47852	7.04805e-07	9.47851	9.19768e-07	9.47852	-9.93662e-08
	9.48641	-8.51045e-09	9.48641	1.26356e-09	9.48641	8.7077e-07	9.48641	7.12893e-07	9.48641	9.26685e-07	9.48641	-9.94413e-08
	9.49431	-6.66165e-09	9.49431	1.27581e-09	9.49431	8.7668e-07	9.49431	7.2126e-07	9.4943	9.32882e-07	9.49431	-9.98728e-08
	9.5022	-6.59534e-09	9.5022	2.3546e-09	9.5022	8.82818e-07	9.5022	7.28548e-07	9.5022	9.38416e-07	9.5022	-1.00304e-07
	9.51009	-6.61307e-09	9.5101	3.07811e-09	9.5101	8.88371e-07	9.51009	7.36763e-07	9.51009	9.43874e-07	9.5101	-1.00015e-07
	9.51799	-6.62497e-09	9.51799	3.15084e-09	9.51799	8.92913e-07	9.51799	7.45754e-07	9.51799	9.49192e-07	9.51799	-9.88726e-08
	9.52588	-6.6456e-09	9.52589	3.21833e-09	9.52589	8.97086e-07	9.52588	7.54161e-07	9.52588	9.55047e-07	9.52589	-9.85705e-08
	9.53378	-6.66622e-09	9.53378	3.28582e-09	9.53378	9.02029e-07	9.53378	7.62524e-07	9.53378	9.61258e-07	9.53378	-9.89772e-08
	9.54167	-6.32915e-09	9.54168	3.12274e-09	9.54168	9.08118e-07	9.54167	7.70075e-07	9.54167	9.66894e-07	9.54168	-9.9384e-08
	9.54957	-6.00903e-09	9.54957	3.20048e-09	9.54957	9.15156e-07	9.54957	7.76923e-07	9.54957	9.72465e-07	9.54957	-1.00034e-07
	9.55746	-6.01177e-09	9.55747	3.27259e-09	9.55747	9.20918e-07	9.55746	7.84276e-07	9.55746	9.7762e-07	9.55747	-1.00759e-07
	9.56536	-6.18446e-09	9.56536	3.30176e-09	9.56536	9.25409e-07	9.56536	7.93301e-07	9.56536	9.82311e-07	9.56536	-1.00719e-07
	9.57325	-6.35714e-09	9.57326	3.33094e-09	9.57326	9.29683e-07	9.57325	8.02413e-07	9.57325	9.87858e-07	9.57326	-1.00042e-07
	9.58115	-6.68953e-09	9.58115	3.02108e-09	9.58115	9.33799e-07	9.58115	8.10457e-07	9.58115	9.93727e-07	9.58115	-1.00284e-07
	9.58904	-6.17173e-09	9.58904	2.81553e-09	9.58904	9.38179e-07	9.58904	8.18483e-07	9.58904	9.99116e-07	9.58904	-1.00527e-07
	9.59694	-5.328e-09	9.59694	2.57873e-09	9.59694	9.44095e-07	9.59694	8.26167e-07	9.59694	1.00417e-06	9.59694	-1.01116e-07
	9.60483	-4.92901e-09	9.60483	2.70842e-09	9.60483	9.50829e-07	9.60483	8.32441e-07	9.60483	1.00825e-06	9.60483	-1.01719e-07
	9.61273	-4.90843e-09	9.61273	2.803e-09	9.61273	9.56257e-07	9.61273	8.40105e-07	9.61273	1.01246e-06	9.61273	-1.01439e-07
	9.62062	-4.95357e-09	9.62062	2.87385e-09	9.62062	9.61106e-07	9.62062	8.48697e-07	9.62062	1.0176e-06	9.62062	-1.00995e-07
	9.62852	-4.9987e-09	9.62852	2.56453e-09	9.62852	9.66194e-07	9.62852	8.58037e-07	9.62852	1.02289e-06	9.62852	-9.96413e-08
	9.63641	-5.22337e-09	9.63641	2.25521e-09	9.63641	9.71213e-07	9.63641	8.70375e-07	9.63641	1.02911e-06	9.63641	-9.84425e-08
	9.64431	-4.92261e-09	9.64431	1.50851e-09	9.64431	9.75629e-07	9.64431	8.80556e-07	9.64431	1.03555e-06	9.64431	-9.82233e-08
	9.6522	-4.87857e-09	9.6522	1.6824e-09	9.6522	9.81447e-07	9.6522	8.88204e-07	9.6522	1.0411e-06	9.6522	-9.84052e-08
	9.6601	-4.86836e-09	9.6601	1.95641e-09	9.6601	9.87913e-07	9.6601	8.96659e-07	9.66009	1.04669e-06	9.6601	-9.8587e-08
	9.66799	-4.88144e-09	9.66799	2.52824e-09	9.66799	9.93047e-07	9.66799	9.06253e-07	9.66799	1.05181e-06	9.66799	-9.89133e-08
	9.67589	-4.89451e-09	9.67589	2.97783e-09	9.67589	9.9743e-07	9.67589	9.1614e-07	9.67588	1.05719e-06	9.67589	-9.79768e-08
	9.68378	-4.81714e-09	9.68378	3.22542e-09	9.68378	1.00189e-06	9.68378	9.25029e-07	9.68378	1.06351e-06	9.68378	-9.67695e-08
	9.69168	-4.7991e-09	9.69168	3.32454e-09	9.69168	1.00662e-06	9.69168	9.33931e-07	9.69167	1.06957e-06	9.69168	-9.63969e-08
	9.69957	-4.82448e-09	9.69957	3.42367e-09	9.69957	1.01124e-06	9.69957	9.42918e-07	9.69957	1.07536e-06	9.69957	-9.57347e-08
	9.70746	-4.84986e-09	9.70747	3.5506e-09	9.70747	1.01724e-06	9.70746	9.51862e-07	9.70746	1.08065e-06	9.70747	-9.54868e-08
	9.71536	-5.10551e-09	9.71536	4.22641e-09	9.71536	1.02352e-06	9.71536	9.61477e-07	9.71536	1.08536e-06	9.71536	-9.5544e-08
	9.72325	-5.74354e-09	9.72326	4.35259e-09	9.72326	1.0285e-06	9.72325	9.72153e-07	9.72325	1.09014e-06	9.72326	-9.52339e-08
	9.73115	-6.44186e-09	9.73115	4.42903e-09	9.73115	1.03286e-06	9.73115	9.83451e-07	9.73115	1.09498e-06	9.73115	-9.41001e-08
	9.73904	-7.05973e-09	9.73905	4.4412e-09	9.73905	1.03687e-06	9.73904	9.94072e-07	9.73904	1.10059e-06	9.73905	-9.31714e-08
	9.74694	-6.87472e-09	9.74694	4.45338e-09	9.74694	1.04166e-06	9.74694	1.004e-06	9.74694	1.10701e-06	9.74694	-9.31879e-08
	9.75483	-6.73292e-09	9.75484	4.04619e-09	9.75484	1.04708e-06	9.75483	1.01371e-06	9.75483	1.11257e-06	9.75484	-9.3343e-08
	9.76273	-6.73685e-09	9.76273	3.96646e-09	9.76273	1.05304e-06	9.76273	1.02345e-06	9.76273	1.11726e-06	9.76273	-9.34982e-08
	9.77062	-6.76757e-09	9.77063	4.95179e-09	9.77063	1.0587e-06	9.77062	1.03415e-06	9.77062	1.12216e-06	9.77063	-9.35839e-08
	9.77852	-6.79829e-09	9.77852	5.36521e-09	9.77852	1.06328e-06	9.77852	1.04551e-06	9.77852	1.12792e-06	9.77852	-9.35429e-08
	9.78641	-7.37993e-09	9.78641	5.60525e-09	9.78641	1.06773e-06	9.78641	1.05698e-06	9.78641	1.13383e-06	9.78641	-9.26556e-08
	9.79431	-7.41273e-09	9.79431	5.67099e-09	9.79431	1.072e-06	9.79431	1.06999e-06	9.79431	1.14055e-06	9.79431	-9.27901e-08
	9.8022	-7.35034e-09	9.8022	5.73674e-09	9.8022	1.07708e-06	9.8022	1.08162e-06	9.8022	1.1481e-06	9.8022	-9.3046e-08
	9.8101	-6.52595e-09	9.8101	5.79071e-09	9.8101	1.08344e-06	9.8101	1.09218e-06	9.8101	1.15407e-06	9.8101	-9.33019e-08
	9.81799	-6.44227e-09	9.81799	6.37614e-09	9.81799	1.08956e-06	9.81799	1.10362e-06	9.81799	1.15887e-06	9.81799	-9.40907e-08
	9.82589	-6.35858e-09	9.82589	6.821e-09	9.82589	1.09507e-06	9.82589	1.11497e-06	9.82589	1.16371e-06	9.82589	-9.35668e-08
	9.83378	-6.28596e-09	9.83378	6.90586e-09	9.83378	1.10044e-06	9.83378	1.12727e-06	9.83378	1.16926e-06	9.83378	-9.24759e-08
	9.84168	-5.52387e-09	9.84168	6.98219e-09	9.84168	1.10582e-06	9.84168	1.13935e-06	9.84168	1.17618e-06	9.84168	-9.13352e-08
	9.84957	-4.78568e-09	9.84957	6.99646e-09	9.84957	1.11072e-06	9.84957	1.15075e-06	9.84957	1.18341e-06	9.84957	-9.07493e-08
	9.85747	-4.18378e-09	9.85747	7.01073e-09	9.85747	1.11599e-06	9.85747	1.16233e-06	9.85746	1.19041e-06	9.85747	-9.04672e-08
	9.86536	-3.90074e-09	9.86536	6.82757e-09	9.86536	1.12281e-06	9.86536	1.17383e-06	9.86536	1.19628e-06	9.86536	-9.01515e-08
	9.87326	-3.91851e-09	9.87326	6.54435e-09	9.87326	1.12983e-06	9.87326	1.1857e-06	9.87325	1.20143e-06	9.87326	-8.95343e-08
	9.88115	-3.9385e-09	9.88115	6.60032e-09	9.88115	1.13602e-06	9.88115	1.1986e-06	9.88115	1.20758e-06	9.88115	-8.8862e-08
	9.88905	-4.08662e-09	9.88905	6.65629e-09	9.88905	1.14205e-06	9.88905	1.21163e-06	9.88904	1.21448e-06	9.88905	-8.77664e-08
	9.89694	-4.23473e-09	9.89694	6.69533e-09	9.89694	1.14836e-06	9.89694	1.22432e-06	9.89694	1.22153e-06	9.89694	-8.62262e-08
	9.90483	-4.21811e-09	9.90484	6.21582e-09	9.90484	1.15498e-06	9.90483	1.23753e-06	9.90483	1.22859e-06	9.90484	-8.6529e-08
	9.91273	-4.25446e-09	9.91273	5.85053e-09	9.91273	1.16222e-06	9.91273	1.2502e-06	9.91273	1.23575e-06	9.91273	-8.68318e-08
	9.92062	-4.29081e-09	9.92063	6.47861e-09	9.92063	1.16981e-06	9.92062	1.26325e-06	9.92062	1.24232e-06	9.92063	-8.73148e-08
	9.92852	-4.46971e-09	9.92852	6.58146e-09	9.92852	1.17713e-06	9.92852	1.27707e-06	9.92852	1.24834e-06	9.92852	-8.73784e-08
	9.93641	-5.35532e-09	9.93642	6.59177e-09	9.93642	1.18331e-06	9.93641	1.29162e-06	9.93641	1.25545e-06	9.93642	-8.75081e-08
	9.94431	-5.64552e-09	9.94431	6.60208e-09	9.94431	1.18893e-06	9.94431	1.30641e-06	9.94431	1.26342e-06	9.94431	-8.68799e-08
	9.9522	-5.7691e-09	9.95221	6.54357e-09	9.95221	1.19493e-06	9.9522	1.32063e-06	9.9522	1.27118e-06	9.95221	-8.67623e-08
	9.9601	-5.60692e-09	9.9601	5.91566e-09	9.9601	1.20133e-06	9.9601	1.33437e-06	9.9601	1.27844e-06	9.9601	-8.68899e-08
	9.96799	-5.3814e-09	9.968	5.73853e-09	9.968	1.20905e-06	9.96799	1.34879e-06	9.96799	1.28527e-06	9.968	-8.70175e-08
	9.97589	-5.33692e-09	9.97589	5.86915e-09	9.97589	1.21695e-06	9.97589	1.3642e-06	9.97589	1.29273e-06	9.97589	-8.70534e-08
	9.98378	-5.32688e-09	9.98378	6.16132e-09	9.98378	1.2243e-06	9.98378	1.38023e-06	9.98378	1.30034e-06	9.98378	-8.68536e-08
	9.99168	-5.33955e-09	9.99168	6.38713e-09	9.99168	1.23189e-06	9.99168	1.39732e-06	9.99168	1.3079e-06	9.99168	-8.674e-08
	9.99957	-5.35223e-09	9.99957	6.46994e-09	9.99957	1.23957e-06	9.99957	1.41279e-06	9.99957	1.31671e-06	9.99957	-8.61955e-08
	10.0075	-5.11516e-09	10.0075	6.527e-09	10.0075	1.24696e-06	10.0075	1.42524e-06	10.0075	1.32652e-06	10.0075	-8.58369e-08
	10.0154	-3.95978e-09	10.0154	6.58405e-09	10.0154	1.25513e-06	10.0154	1.44001e-06	10.0154	1.33565e-06	10.0154	-8.58846e-08
	10.0233	-3.58165e-09	10.0233	6.89062e-09	10.0233	1.2646e-06	10.0233	1.46058e-06	10.0233	1.34454e-06	10.0233	-8.59322e-08
	10.0312	-3.60244e-09	10.0312	7.79252e-09	10.0312	1.27339e-06	10.0312	1.4804e-06	10.0312	1.35334e-06	10.0312	-8.58307e-08
	10.039	-3.62701e-09	10.039	8.51266e-09	10.039	1.28214e-06	10.039	1.49825e-06	10.039	1.36163e-06	10.039	-8.43638e-08
	10.0469	-3.65157e-09	10.0469	8.9035e-09	10.0469	1.29053e-06	10.0469	1.51664e-06	10.0469	1.37057e-06	10.0469	-8.2423e-08
	10.0548	-4.10539e-09	10.0548	9.12116e-09	10.0548	1.29802e-06	10.0548	1.53454e-06	10.0548	1.38024e-06	10.0548	-8.10851e-08
	10.0627	-3.98487e-09	10.0627	9.06841e-09	10.0627	1.30654e-06	10.0627	1.55237e-06	10.0627	1.39063e-06	10.0627	-8.02631e-08
	10.0706	-3.98067e-09	10.0706	9.01566e-09	10.0706	1.31574e-06	10.0706	1.57028e-06	10.0706	1.40051e-06	10.0706	-8.00529e-08
	10.0785	-4.12133e-09	10.0785	9.32813e-09	10.0785	1.32573e-06	10.0785	1.58854e-06	10.0785	1.40965e-06	10.0785	-7.99533e-08
	10.0864	-4.26199e-09	10.0864	9.51435e-09	10.0864	1.33597e-06	10.0864	1.60659e-06	10.0864	1.41951e-06	10.0864	-7.9255e-08
	10.0943	-4.52959e-09	10.0943	9.61676e-09	10.0943	1.34538e-06	10.0943	1.62594e-06	10.0943	1.42942e-06	10.0943	-7.7862e-08
	10.1022	-5.05472e-09	10.1022	9.64571e-09	10.1022	1.35411e-06	10.1022	1.64678e-06	10.1022	1.43908e-06	10.1022	-7.62093e-08
	10.1101	-5.71168e-09	10.1101	9.67466e-09	10.1101	1.36351e-06	10.1101	1.66714e-06	10.1101	1.44999e-06	10.1101	-7.52342e-08
	10.118	-5.70568e-09	10.118	9.35431e-09	10.118	1.37428e-06	10.118	1.68691e-06	10.118	1.46188e-06	10.118	-7.47853e-08
	10.1259	-4.31014e-09	10.1259	9.54328e-09	10.1259	1.3861e-06	10.1259	1.70651e-06	10.1259	1.47294e-06	10.1259	-7.48357e-08
	10.1338	-3.82429e-09	10.1338	1.07387e-08	10.1338	1.39823e-06	10.1338	1.72679e-06	10.1338	1.48346e-06	10.1338	-7.49706e-08
	10.1417	-3.75396e-09	10.1417	1.20485e-08	10.1417	1.41025e-06	10.1417	1.74799e-06	10.1417	1.49449e-06	10.1417	-7.49197e-08
	10.1496	-3.75624e-09	10.1496	1.21935e-08	10.1496	1.42139e-06	10.1496	1.76914e-06	10.1496	1.50647e-06	10.1496	-7.40604e-08
	10.1575	-3.77466e-09	10.1575	1.23385e-08	10.1575	1.43228e-06	10.1575	1.79051e-06	10.1575	1.51908e-06	10.1575	-7.23687e-08
	10.1654	-3.79307e-09	10.1654	1.27999e-08	10.1654	1.44437e-06	10.1654	1.81221e-06	10.1654	1.53221e-06	10.1654	-7.16729e-08
	10.1733	-2.7727e-09	10.1733	1.338e-08	10.1733	1.45641e-06	10.1733	1.83398e-06	10.1733	1.54532e-06	10.1733	-7.14323e-08
	10.1812	-2.66458e-09	10.1812	1.36822e-08	10.1812	1.46957e-06	10.1812	1.85647e-06	10.1812	1.55849e-06	10.1812	-7.08618e-08
	10.189	-2.55646e-09	10.189	1.41138e-08	10.189	1.484e-06	10.189	1.87896e-06	10.189	1.57158e-06	10.189	-6.97074e-08
	10.1969	-2.55365e-09	10.1969	1.43457e-08	10.1969	1.49749e-06	10.1969	1.90249e-06	10.1969	1.58475e-06	10.1969	-6.88439e-08
	10.2048	-2.4517e-09	10.2048	1.44145e-08	10.2048	1.5098e-06	10.2048	1.92697e-06	10.2048	1.59846e-06	10.2048	-6.79159e-08
	10.2127	-2.43923e-09	10.2127	1.44834e-08	10.2127	1.52248e-06	10.2127	1.95111e-06	10.2127	1.61253e-06	10.2127	-6.63782e-08
	10.2206	-1.83985e-09	10.2206	1.44851e-08	10.2206	1.53579e-06	10.2206	1.97564e-06	10.2206	1.62706e-06	10.2206	-6.56361e-08
	10.2285	-1.02174e-09	10.2285	1.3928e-08	10.2285	1.55032e-06	10.2285	2.00003e-06	10.2285	1.64167e-06	10.2285	-6.52568e-08
	10.2364	-6.82867e-10	10.2364	1.39918e-08	10.2364	1.56585e-06	10.2364	2.0248e-06	10.2364	1.65683e-06	10.2364	-6.4806e-08
	10.2443	-6.08691e-10	10.2443	1.49962e-08	10.2443	1.58079e-06	10.2443	2.05069e-06	10.2443	1.67127e-06	10.2443	-6.39899e-08
	10.2522	-5.87192e-10	10.2522	1.50498e-08	10.2522	1.59586e-06	10.2522	2.0778e-06	10.2522	1.68558e-06	10.2522	-6.31161e-08
	10.2601	-5.9918e-10	10.2601	1.51034e-08	10.2601	1.61016e-06	10.2601	2.10516e-06	10.2601	1.70032e-06	10.2601	-6.16547e-08
	10.268	-6.43055e-10	10.268	1.51283e-08	10.268	1.6236e-06	10.268	2.13164e-06	10.268	1.7154e-06	10.268	-6.00555e-08
	10.2759	-6.86929e-10	10.2759	1.51042e-08	10.2759	1.63861e-06	10.2759	2.15817e-06	10.2759	1.73146e-06	10.2759	-5.93064e-08
	10.2838	-7.93902e-10	10.2838	1.51364e-08	10.2838	1.65469e-06	10.2838	2.18483e-06	10.2838	1.74774e-06	10.2838	-5.90536e-08
	10.2917	-9.00876e-10	10.2917	1.55994e-08	10.2917	1.67117e-06	10.2917	2.21175e-06	10.2917	1.76297e-06	10.2917	-5.88187e-08
	10.2996	-1.21406e-09	10.2996	1.61459e-08	10.2996	1.68792e-06	10.2996	2.2398e-06	10.2996	1.77795e-06	10.2996	-5.80612e-08
	10.3075	-1.87665e-09	10.3075	1.63836e-08	10.3075	1.70469e-06	10.3075	2.26884e-06	10.3075	1.79447e-06	10.3075	-5.68013e-08
	10.3154	-2.74486e-09	10.3154	1.65424e-08	10.3154	1.72071e-06	10.3154	2.29805e-06	10.3154	1.81167e-06	10.3154	-5.50576e-08
	10.3233	-3.44655e-09	10.3233	1.66265e-08	10.3233	1.73694e-06	10.3233	2.32633e-06	10.3233	1.82919e-06	10.3233	-5.33165e-08
	10.3312	-3.42398e-09	10.3312	1.67105e-08	10.3312	1.75417e-06	10.3312	2.35466e-06	10.3312	1.8471e-06	10.3312	-5.23048e-08
	10.339	-3.4234e-09	10.3391	1.71798e-08	10.3391	1.77233e-06	10.339	2.38369e-06	10.339	1.86414e-06	10.3391	-5.16586e-08
	10.3469	-3.43453e-09	10.3469	1.82323e-08	10.3469	1.79132e-06	10.3469	2.41331e-06	10.3469	1.88091e-06	10.3469	-5.11468e-08
	10.3548	-3.6501e-09	10.3548	1.87287e-08	10.3548	1.80923e-06	10.3548	2.44431e-06	10.3548	1.89865e-06	10.3548	-5.03462e-08
	10.3627	-3.86568e-09	10.3627	1.88067e-08	10.3627	1.82661e-06	10.3627	2.47602e-06	10.3627	1.91659e-06	10.3627	-4.86986e-08
	10.3706	-3.99582e-09	10.3706	1.88806e-08	10.3706	1.8446e-06	10.3706	2.50729e-06	10.3706	1.93503e-06	10.3706	-4.7245e-08
	10.3785	-3.83317e-09	10.3785	1.89544e-08	10.3785	1.86274e-06	10.3785	2.53795e-06	10.3785	1.9548e-06	10.3785	-4.65974e-08
	10.3864	-2.48793e-09	10.3864	1.92448e-08	10.3864	1.88144e-06	10.3864	2.56814e-06	10.3864	1.97476e-06	10.3864	-4.6399e-08
	10.3943	-2.30191e-09	10.3943	2.03326e-08	10.3943	1.90137e-06	10.3943	2.59873e-06	10.3943	1.99368e-06	10.3943	-4.54029e-08
	10.4022	-2.22202e-09	10.4022	2.13068e-08	10.4022	1.92095e-06	10.4022	2.63031e-06	10.4022	2.01232e-06	10.4022	-4.37282e-08
	10.4101	-2.23695e-09	10.4101	2.13434e-08	10.4101	1.94018e-06	10.4101	2.66285e-06	10.4101	2.03116e-06	10.4101	-4.11905e-08
	10.418	-2.25188e-09	10.418	2.13799e-08	10.418	1.95947e-06	10.418	2.69629e-06	10.418	2.05045e-06	10.418	-3.7964e-08
	10.4259	-2.04823e-09	10.4259	2.13507e-08	10.4259	1.97855e-06	10.4259	2.72933e-06	10.4259	2.07131e-06	10.4259	-3.51208e-08
	10.4338	-1.19418e-09	10.4338	2.12074e-08	10.4338	1.99837e-06	10.4338	2.76175e-06	10.4338	2.09251e-06	10.4338	-3.26016e-08
	10.4417	-4.307e-10	10.4417	2.14211e-08	10.4417	2.01877e-06	10.4417	2.79423e-06	10.4417	2.11341e-06	10.4417	-3.17238e-08
	10.4496	-4.45866e-10	10.4496	2.15932e-08	10.4496	2.03995e-06	10.4496	2.82655e-06	10.4496	2.13482e-06	10.4496	-3.12749e-08
	10.4575	-6.51433e-10	10.4575	2.18045e-08	10.4575	2.06072e-06	10.4575	2.8598e-06	10.4575	2.15592e-06	10.4575	-3.00438e-08
	10.4654	-8.57e-10	10.4654	2.19174e-08	10.4654	2.08015e-06	10.4654	2.89482e-06	10.4654	2.17658e-06	10.4654	-2.80045e-08
	10.4733	-1.24973e-09	10.4733	2.19898e-08	10.4733	2.09927e-06	10.4733	2.92977e-06	10.4733	2.19809e-06	10.4733	-2.54898e-08
	10.4812	-2.5729e-10	10.4812	2.20147e-08	10.4812	2.11869e-06	10.4812	2.96362e-06	10.4812	2.22096e-06	10.4812	-2.3809e-08
	10.4891	2.02382e-10	10.4891	2.20396e-08	10.4891	2.13881e-06	10.4891	2.997e-06	10.489	2.24376e-06	10.4891	-2.29727e-08
	10.4969	3.82579e-10	10.4969	2.26607e-08	10.4969	2.15978e-06	10.4969	3.03125e-06	10.4969	2.26615e-06	10.4969	-2.25099e-08
	10.5048	3.55078e-10	10.5048	2.40915e-08	10.5048	2.18117e-06	10.5048	3.06683e-06	10.5048	2.28891e-06	10.5048	-2.16985e-08
	10.5127	3.27578e-10	10.5127	2.54316e-08	10.5127	2.20168e-06	10.5127	3.10169e-06	10.5127	2.31177e-06	10.5127	-2.0806e-08
	10.5206	-1.4678e-10	10.5206	2.56693e-08	10.5206	2.22131e-06	10.5206	3.13598e-06	10.5206	2.33497e-06	10.5206	-1.99021e-08
	10.5285	-4.70505e-10	10.5285	2.57387e-08	10.5285	2.24115e-06	10.5285	3.17082e-06	10.5285	2.35866e-06	10.5285	-1.83937e-08
	10.5364	4.89613e-11	10.5364	2.5808e-08	10.5364	2.26103e-06	10.5364	3.20622e-06	10.5364	2.3831e-06	10.5364	-1.70741e-08
	10.5443	8.72918e-10	10.5443	2.58743e-08	10.5443	2.28195e-06	10.5443	3.24146e-06	10.5443	2.40785e-06	10.5443	-1.66307e-08
	10.5522	1.18136e-09	10.5522	2.59388e-08	10.5522	2.30334e-06	10.5522	3.27636e-06	10.5522	2.43273e-06	10.5522	-1.55367e-08
	10.5601	1.30639e-09	10.5601	2.72713e-08	10.5601	2.32452e-06	10.5601	3.31233e-06	10.5601	2.45726e-06	10.5601	-1.32847e-08
	10.568	1.2972e-09	10.568	2.86215e-08	10.568	2.34551e-06	10.568	3.3491e-06	10.568	2.48118e-06	10.568	-1.04332e-08
	10.5759	1.15634e-09	10.5759	2.87306e-08	10.5759	2.36534e-06	10.5759	3.38566e-06	10.5759	2.50576e-06	10.5759	-7.98204e-09
	10.5838	1.01547e-09	10.5838	2.88398e-08	10.5838	2.38465e-06	10.5838	3.42176e-06	10.5838	2.53126e-06	10.5838	-5.02836e-09
	10.5917	1.06422e-09	10.5917	2.90134e-08	10.5917	2.40443e-06	10.5917	3.45646e-06	10.5917	2.55752e-06	10.5917	-2.34218e-09
	10.5996	1.07024e-09	10.5996	2.94035e-08	10.5996	2.42453e-06	10.5996	3.49173e-06	10.5996	2.58394e-06	10.5996	-9.65748e-10
	10.6075	1.02852e-09	10.6075	3.03483e-08	10.6075	2.44536e-06	10.6075	3.52959e-06	10.6075	2.61035e-06	10.6075	9.25269e-10
	10.6154	9.86805e-10	10.6154	3.16574e-08	10.6154	2.4659e-06	10.6154	3.56791e-06	10.6154	2.63678e-06	10.6154	2.81937e-09
	10.6233	5.52332e-10	10.6233	3.25767e-08	10.6233	2.48472e-06	10.6233	3.60596e-06	10.6233	2.66354e-06	10.6233	4.92806e-09
	10.6312	2.91972e-11	10.6312	3.3103e-08	10.6312	2.50382e-06	10.6312	3.64455e-06	10.6312	2.69046e-06	10.6312	7.75851e-09
	10.6391	-2.35052e-11	10.6391	3.35624e-08	10.6391	2.5232e-06	10.6391	3.68319e-06	10.639	2.7181e-06	10.6391	1.01555e-08
	10.6469	7.14388e-11	10.6469	3.4326e-08	10.6469	2.54259e-06	10.6469	3.72105e-06	10.6469	2.74591e-06	10.6469	1.10549e-08
	10.6548	8.46046e-11	10.6548	3.48406e-08	10.6548	2.5633e-06	10.6548	3.75856e-06	10.6548	2.77359e-06	10.6548	1.17745e-08
	10.6627	-3.48777e-11	10.6627	3.58241e-08	10.6627	2.58378e-06	10.6627	3.79591e-06	10.6627	2.80169e-06	10.6627	1.27184e-08
	10.6706	-1.5436e-10	10.6706	3.77816e-08	10.6706	2.60332e-06	10.6706	3.83434e-06	10.6706	2.82976e-06	10.6706	1.46576e-08
	10.6785	-6.46969e-10	10.6785	3.90838e-08	10.6785	2.62209e-06	10.6785	3.87411e-06	10.6785	2.85798e-06	10.6785	1.82753e-08
	10.6864	-1.2918e-09	10.6864	3.96123e-08	10.6864	2.6403e-06	10.6864	3.91305e-06	10.6864	2.88698e-06	10.6864	2.13304e-08
	10.6943	-8.53268e-10	10.6943	3.98907e-08	10.6943	2.65899e-06	10.6943	3.95157e-06	10.6943	2.91612e-06	10.6943	2.36673e-08
	10.7022	1.13976e-10	10.7022	4.01691e-08	10.7022	2.67734e-06	10.7022	3.99042e-06	10.7022	2.94538e-06	10.7022	2.59908e-08
	10.7101	1.04136e-09	10.7101	4.12333e-08	10.7101	2.69634e-06	10.7101	4.02921e-06	10.7101	2.97458e-06	10.7101	2.77124e-08
	10.718	2.00527e-09	10.718	4.30693e-08	10.718	2.71577e-06	10.718	4.06841e-06	10.718	3.00382e-06	10.718	2.91977e-08
	10.7259	2.02142e-09	10.7259	4.53541e-08	10.7259	2.73389e-06	10.7259	4.10823e-06	10.7259	3.03353e-06	10.7259	3.10709e-08
	10.7338	2.01739e-09	10.7338	4.72655e-08	10.7338	2.75165e-06	10.7338	4.14876e-06	10.7338	3.06272e-06	10.7338	3.39662e-08
	10.7417	2.01335e-09	10.7417	4.75523e-08	10.7417	2.76907e-06	10.7417	4.18872e-06	10.7417	3.09202e-06	10.7417	3.67877e-08
	10.7496	2.37545e-09	10.7496	4.79994e-08	10.7496	2.7862e-06	10.7496	4.22773e-06	10.7496	3.12205e-06	10.7496	3.86203e-08
	10.7575	2.53969e-09	10.7575	4.96334e-08	10.7575	2.80425e-06	10.7575	4.2672e-06	10.7575	3.1514e-06	10.7575	4.01479e-08
	10.7654	2.59584e-09	10.7654	5.19404e-08	10.7654	2.82301e-06	10.7654	4.30717e-06	10.7654	3.17979e-06	10.7654	4.23922e-08
	10.7733	2.65199e-09	10.7733	5.51443e-08	10.7733	2.84053e-06	10.7733	4.34785e-06	10.7733	3.20846e-06	10.7733	4.53931e-08
	10.7812	2.71775e-09	10.7812	5.78792e-08	10.7812	2.85774e-06	10.7812	4.38913e-06	10.7812	3.23722e-06	10.7812	4.81845e-08
	10.7891	2.89415e-09	10.7891	5.94168e-08	10.7891	2.87538e-06	10.7891	4.43052e-06	10.7891	3.26611e-06	10.7891	5.14459e-08
	10.7969	3.00307e-09	10.7969	6.10695e-08	10.7969	2.89229e-06	10.7969	4.472e-06	10.7969	3.29655e-06	10.7969	5.48346e-08
	10.8048	3.66558e-09	10.8048	6.29481e-08	10.8048	2.90915e-06	10.8048	4.51359e-06	10.8048	3.3263e-06	10.8048	5.7671e-08
	10.8127	3.9833e-09	10.8127	6.50998e-08	10.8127	2.92638e-06	10.8127	4.55475e-06	10.8127	3.35488e-06	10.8127	6.05139e-08
	10.8206	3.9941e-09	10.8206	6.75287e-08	10.8206	2.94373e-06	10.8206	4.59578e-06	10.8206	3.38365e-06	10.8206	6.26244e-08
	10.8285	3.96132e-09	10.8285	7.06455e-08	10.8285	2.96038e-06	10.8285	4.63832e-06	10.8285	3.4125e-06	10.8285	6.41392e-08
	10.8364	3.92853e-09	10.8364	7.32395e-08	10.8364	2.97659e-06	10.8364	4.68153e-06	10.8364	3.44159e-06	10.8364	6.7774e-08
	10.8443	3.99156e-09	10.8443	7.53757e-08	10.8443	2.99273e-06	10.8443	4.72424e-06	10.8443	3.47117e-06	10.8443	7.14707e-08
	10.8522	4.38766e-09	10.8522	7.79643e-08	10.8522	3.00827e-06	10.8522	4.76696e-06	10.8522	3.50208e-06	10.8522	7.34381e-08
	10.8601	4.89895e-09	10.8601	8.02747e-08	10.8601	3.02411e-06	10.8601	4.80975e-06	10.8601	3.53251e-06	10.8601	7.551e-08
	10.868	5.14105e-09	10.868	8.289e-08	10.868	3.04084e-06	10.868	4.85228e-06	10.868	3.55655e-06	10.868	7.73794e-08
	10.8759	5.1255e-09	10.8759	8.67869e-08	10.8759	3.05699e-06	10.8759	4.89475e-06	10.8759	3.56237e-06	10.8759	7.98502e-08
	10.8838	5.0591e-09	10.8838	9.11334e-08	10.8838	3.07245e-06	10.8838	4.93849e-06	10.8838	3.57176e-06	10.8838	8.4348e-08
	10.8917	4.99271e-09	10.8917	9.46965e-08	10.8917	3.08728e-06	10.8917	4.98311e-06	10.8917	3.60581e-06	10.8917	8.97842e-08
	10.8996	4.86349e-09	10.8996	9.75301e-08	10.8996	3.10211e-06	10.8996	5.02743e-06	10.8996	3.64586e-06	10.8996	9.39363e-08
	10.9075	5.81588e-09	10.9075	1.00337e-07	10.9075	3.11815e-06	10.9075	5.07158e-06	10.9075	3.68246e-06	10.9075	9.78218e-08
	10.9154	5.91175e-09	10.9154	1.03418e-07	10.9154	3.13441e-06	10.9154	5.11555e-06	10.9154	3.71717e-06	10.9154	1.01955e-07
	10.9233	5.94468e-09	10.9233	1.06118e-07	10.9233	3.15027e-06	10.9233	5.16025e-06	10.9233	3.75014e-06	10.9233	1.0466e-07
	10.9312	5.89731e-09	10.9312	1.09855e-07	10.9312	3.16634e-06	10.9312	5.20601e-06	10.9312	3.78118e-06	10.9312	1.06599e-07
	10.9391	5.84994e-09	10.9391	1.14293e-07	10.9391	3.18228e-06	10.9391	5.25232e-06	10.9391	3.81233e-06	10.9391	1.09748e-07
	10.9469	4.87798e-09	10.947	1.17575e-07	10.947	3.19716e-06	10.9469	5.29899e-06	10.9469	3.84321e-06	10.947	1.13739e-07
	10.9548	4.97668e-09	10.9548	1.20327e-07	10.9548	3.21208e-06	10.9548	5.34653e-06	10.9548	3.87492e-06	10.9548	1.17879e-07
	10.9627	5.7198e-09	10.9627	1.23595e-07	10.9627	3.2277e-06	10.9627	5.39394e-06	10.9627	3.90885e-06	10.9627	1.21358e-07
	10.9706	6.4949e-09	10.9706	1.27654e-07	10.9706	3.24384e-06	10.9706	5.44042e-06	10.9706	3.94468e-06	10.9706	1.19657e-07
	10.9785	6.86752e-09	10.9785	1.32395e-07	10.9785	3.26023e-06	10.9785	5.48604e-06	10.9785	3.97923e-06	10.9785	1.17957e-07
	10.9864	6.83024e-09	10.9864	1.37676e-07	10.9864	3.27578e-06	10.9864	5.53228e-06	10.9864	4.01163e-06	10.9864	1.1192e-07
	10.9943	6.79296e-09	10.9943	1.42627e-07	10.9943	3.29076e-06	10.9943	5.58025e-06	10.9943	4.04402e-06	10.9943	8.59868e-08
	11.0022	6.72e-09	11.0022	1.469e-07	11.0022	3.30583e-06	11.0022	5.62893e-06	11.0022	4.07769e-06	11.0022	8.51814e-08
	11.0101	7.00859e-09	11.0101	1.50789e-07	11.0101	3.32152e-06	11.0101	5.67718e-06	11.0101	4.11296e-06	11.0101	9.88308e-08
	11.018	7.13999e-09	11.018	1.55343e-07	11.018	3.33799e-06	11.018	5.72495e-06	11.018	4.14935e-06	11.018	1.07777e-07
	11.0259	7.05484e-09	11.0259	1.60087e-07	11.0259	3.35422e-06	11.0259	5.77328e-06	11.0259	4.18649e-06	11.0259	1.1498e-07
	11.0338	6.96969e-09	11.0338	1.65034e-07	11.0338	3.37052e-06	11.0338	5.82259e-06	11.0338	4.22265e-06	11.0338	1.20995e-07
	11.0417	6.75369e-09	11.0417	1.70435e-07	11.0417	3.38767e-06	11.0417	5.87268e-06	11.0417	4.2576e-06	11.0417	1.26369e-07
	11.0496	6.73264e-09	11.0496	1.75562e-07	11.0496	3.4036e-06	11.0496	5.9237e-06	11.0496	4.29246e-06	11.0496	1.32507e-07
	11.0575	7.54824e-09	11.0575	1.80143e-07	11.0575	3.41938e-06	11.0575	5.97566e-06	11.0575	4.32851e-06	11.0575	1.37997e-07
	11.0654	8.7836e-09	11.0654	1.84494e-07	11.0654	3.43654e-06	11.0654	6.02765e-06	11.0654	4.36471e-06	11.0654	1.427e-07
	11.0733	1.03909e-08	11.0733	1.89539e-07	11.0733	3.45352e-06	11.0733	6.07999e-06	11.0733	4.40035e-06	11.0733	1.47703e-07
	11.0812	1.0643e-08	11.0812	1.95037e-07	11.0812	3.47142e-06	11.0812	6.1327e-06	11.0812	4.43547e-06	11.0812	1.53092e-07
	11.0891	1.08467e-08	11.0891	2.01383e-07	11.0891	3.48985e-06	11.0891	6.18698e-06	11.0891	4.46959e-06	11.0891	1.57656e-07
	11.0969	1.09335e-08	11.097	2.07749e-07	11.097	3.50712e-06	11.0969	6.2422e-06	11.0969	4.50434e-06	11.097	1.61613e-07
	11.1048	1.09216e-08	11.1048	2.13177e-07	11.1048	3.52383e-06	11.1048	6.29728e-06	11.1048	4.54208e-06	11.1048	1.66755e-07
	11.1127	1.08924e-08	11.1127	2.18163e-07	11.1127	3.54067e-06	11.1127	6.35285e-06	11.1127	4.58145e-06	11.1127	1.72024e-07
	11.1206	1.08632e-08	11.1206	2.23357e-07	11.1206	3.55814e-06	11.1206	6.40822e-06	11.1206	4.62068e-06	11.1206	1.76805e-07
	11.1285	1.08252e-08	11.1285	2.28801e-07	11.1285	3.57752e-06	11.1285	6.4642e-06	11.1285	4.65966e-06	11.1285	1.80695e-07
	11.1364	1.06026e-08	11.1364	2.34435e-07	11.1364	3.59751e-06	11.1364	6.52102e-06	11.1364	4.70045e-06	11.1364	1.84688e-07
	11.1443	1.04326e-08	11.1443	2.4073e-07	11.1443	3.61675e-06	11.1443	6.57899e-06	11.1443	4.74123e-06	11.1443	1.89209e-07
	11.1522	1.02625e-08	11.1522	2.46688e-07	11.1522	3.63553e-06	11.1522	6.63749e-06	11.1522	4.78105e-06	11.1522	1.94983e-07
	11.1601	1.02683e-08	11.1601	2.52002e-07	11.1601	3.65428e-06	11.1601	6.69645e-06	11.1601	4.82228e-06	11.1601	2.00805e-07
	11.168	1.03473e-08	11.168	2.56909e-07	11.168	3.67343e-06	11.168	6.7562e-06	11.168	4.86387e-06	11.168	2.04785e-07
	11.1759	1.09873e-08	11.1759	2.61373e-07	11.1759	3.69295e-06	11.1759	6.81721e-06	11.1759	4.90529e-06	11.1759	2.09334e-07
	11.1838	1.10096e-08	11.1838	2.66535e-07	11.1838	3.71339e-06	11.1838	6.87755e-06	11.1838	4.94693e-06	11.1838	2.15697e-07
	11.1917	1.09846e-08	11.1917	2.72512e-07	11.1917	3.73479e-06	11.1917	6.93991e-06	11.1917	4.98792e-06	11.1917	2.20388e-07
	11.1996	1.09596e-08	11.1996	2.79324e-07	11.1996	3.75637e-06	11.1996	7.00367e-06	11.1996	5.02898e-06	11.1996	2.24626e-07
	11.2075	1.09174e-08	11.2075	2.85749e-07	11.2075	3.77697e-06	11.2075	7.06592e-06	11.2075	5.07115e-06	11.2075	2.31002e-07
	11.2154	1.04676e-08	11.2154	2.91134e-07	11.2154	3.79761e-06	11.2154	7.12939e-06	11.2154	5.11372e-06	11.2154	2.3829e-07
	11.2233	1.04766e-08	11.2233	2.96435e-07	11.2233	3.81932e-06	11.2233	7.19388e-06	11.2233	5.15665e-06	11.2233	2.43821e-07
	11.2312	1.10487e-08	11.2312	3.01694e-07	11.2312	3.84206e-06	11.2312	7.25847e-06	11.2312	5.19962e-06	11.2312	2.44692e-07
	11.2391	1.12285e-08	11.2391	3.07957e-07	11.2391	3.86537e-06	11.2391	7.32332e-06	11.2391	5.24254e-06	11.2391	2.48062e-07
	11.247	1.14926e-08	11.247	3.15915e-07	11.247	3.88809e-06	11.247	7.38955e-06	11.2469	5.28634e-06	11.247	2.54618e-07
	11.2548	1.15926e-08	11.2548	3.23657e-07	11.2548	3.91077e-06	11.2548	7.45682e-06	11.2548	5.33021e-06	11.2548	2.607e-07
	11.2627	1.16927e-08	11.2627	3.29653e-07	11.2627	3.93309e-06	11.2627	7.52617e-06	11.2627	5.37316e-06	11.2627	2.66986e-07
	11.2706	1.16893e-08	11.2706	3.35487e-07	11.2706	3.95498e-06	11.2706	7.59678e-06	11.2706	5.41777e-06	11.2706	2.71595e-07
	11.2785	1.20707e-08	11.2785	3.41874e-07	11.2785	3.97797e-06	11.2785	7.66652e-06	11.2785	5.4649e-06	11.2785	2.76719e-07
	11.2864	1.20898e-08	11.2864	3.48269e-07	11.2864	4.00294e-06	11.2864	7.73707e-06	11.2864	5.51102e-06	11.2864	2.82448e-07
	11.2943	1.20643e-08	11.2943	3.55265e-07	11.2943	4.02876e-06	11.2943	7.80882e-06	11.2943	5.55587e-06	11.2943	2.87745e-07
	11.3022	1.20389e-08	11.3022	3.63095e-07	11.3022	4.05356e-06	11.3022	7.88112e-06	11.3022	5.60169e-06	11.3022	2.93234e-07
	11.3101	1.19011e-08	11.3101	3.70798e-07	11.3101	4.07771e-06	11.3101	7.95449e-06	11.3101	5.64807e-06	11.3101	2.99017e-07
	11.318	1.21691e-08	11.318	3.78116e-07	11.318	4.10224e-06	11.318	8.02914e-06	11.318	5.69482e-06	11.318	3.05019e-07
	11.3259	1.27595e-08	11.3259	3.85296e-07	11.3259	4.12692e-06	11.3259	8.1045e-06	11.3259	5.74218e-06	11.3259	3.10845e-07
	11.3338	1.34172e-08	11.3338	3.92451e-07	11.3338	4.15204e-06	11.3338	8.18028e-06	11.3338	5.7899e-06	11.3338	3.16418e-07
	11.3417	1.37176e-08	11.3417	3.99893e-07	11.3417	4.17844e-06	11.3417	8.25699e-06	11.3417	5.83723e-06	11.3417	3.21283e-07
	11.3496	1.38069e-08	11.3496	4.08035e-07	11.3496	4.20521e-06	11.3496	8.33559e-06	11.3496	5.88404e-06	11.3496	3.26595e-07
	11.3575	1.38963e-08	11.3575	4.16473e-07	11.3575	4.23135e-06	11.3575	8.41554e-06	11.3575	5.9318e-06	11.3575	3.32503e-07
	11.3654	1.40794e-08	11.3654	4.24168e-07	11.3654	4.25747e-06	11.3654	8.49659e-06	11.3654	5.9801e-06	11.3654	3.3866e-07
	11.3733	1.42058e-08	11.3733	4.3183e-07	11.3733	4.28371e-06	11.3733	8.57861e-06	11.3733	6.02921e-06	11.3733	3.45603e-07
	11.3812	1.41862e-08	11.3812	4.39647e-07	11.3812	4.31069e-06	11.3812	8.66148e-06	11.3812	6.07897e-06	11.3812	3.52105e-07
	11.3891	1.4161e-08	11.3891	4.47743e-07	11.3891	4.33883e-06	11.3891	8.7447e-06	11.3891	6.12928e-06	11.3891	3.58503e-07
	11.397	1.41357e-08	11.397	4.55714e-07	11.397	4.36756e-06	11.397	8.82833e-06	11.397	6.17944e-06	11.397	3.65319e-07
	11.4048	1.38032e-08	11.4048	4.64378e-07	11.4048	4.39638e-06	11.4048	8.9128e-06	11.4048	6.22811e-06	11.4048	3.72882e-07
	11.4127	1.3317e-08	11.4127	4.72985e-07	11.4127	4.42425e-06	11.4127	9.00068e-06	11.4127	6.27781e-06	11.4127	3.80673e-07
	11.4206	1.28534e-08	11.4206	4.80654e-07	11.4206	4.45113e-06	11.4206	9.09181e-06	11.4206	6.3294e-06	11.4206	3.87598e-07
	11.4285	1.2847e-08	11.4285	4.87988e-07	11.4285	4.47852e-06	11.4285	9.18208e-06	11.4285	6.38151e-06	11.4285	3.93913e-07
	11.4364	1.36343e-08	11.4364	4.94952e-07	11.4364	4.50715e-06	11.4364	9.27669e-06	11.4364	6.4342e-06	11.4364	4.00184e-07
	11.4443	1.44306e-08	11.4443	5.02399e-07	11.4443	4.5364e-06	11.4443	9.37433e-06	11.4443	6.4866e-06	11.4443	4.06241e-07
	11.4522	1.4414e-08	11.4522	5.09895e-07	11.4522	4.5663e-06	11.4522	9.46723e-06	11.4522	6.53876e-06	11.4522	4.12325e-07
	11.4601	1.43916e-08	11.4601	5.17984e-07	11.4601	4.59623e-06	11.4601	9.55889e-06	11.4601	6.59155e-06	11.4601	4.18896e-07
	11.468	1.43692e-08	11.468	5.26389e-07	11.468	4.62533e-06	11.468	9.65243e-06	11.468	6.64404e-06	11.468	4.26149e-07
	11.4759	1.42613e-08	11.4759	5.34474e-07	11.4759	4.65365e-06	11.4759	9.74698e-06	11.4759	6.696e-06	11.4759	4.33987e-07
	11.4838	1.4036e-08	11.4838	5.42121e-07	11.4838	4.68258e-06	11.4838	9.84109e-06	11.4838	6.74859e-06	11.4838	4.40912e-07
	11.4917	1.48579e-08	11.4917	5.49857e-07	11.4917	4.71255e-06	11.4917	9.93623e-06	11.4917	6.80133e-06	11.4917	4.47429e-07
	11.4996	1.54959e-08	11.4996	5.58195e-07	11.4996	4.74357e-06	11.4996	1.00331e-05	11.4996	6.8543e-06	11.4996	4.54485e-07
	11.5075	1.5802e-08	11.5075	5.66093e-07	11.5075	4.77451e-06	11.5075	1.01301e-05	11.5075	6.90691e-06	11.5075	4.61871e-07
	11.5154	1.59154e-08	11.5154	5.74453e-07	11.5154	4.80458e-06	11.5154	1.02286e-05	11.5154	6.95987e-06	11.5154	4.69974e-07
	11.5233	1.58979e-08	11.5233	5.83002e-07	11.5233	4.83374e-06	11.5233	1.03288e-05	11.5233	7.01364e-06	11.5233	4.78761e-07
	11.5312	1.58803e-08	11.5312	5.91017e-07	11.5312	4.86242e-06	11.5312	1.04298e-05	11.5312	7.06816e-06	11.5312	4.87533e-07
	11.5391	1.61229e-08	11.5391	5.99191e-07	11.5391	4.89225e-06	11.5391	1.05304e-05	11.5391	7.12455e-06	11.5391	4.95369e-07
	11.547	1.67874e-08	11.547	6.07175e-07	11.547	4.92257e-06	11.547	1.06311e-05	11.547	7.1811e-06	11.547	5.02439e-07
	11.5548	1.71063e-08	11.5549	6.15312e-07	11.5549	4.95396e-06	11.5548	1.07329e-05	11.5548	7.23615e-06	11.5549	5.09471e-07
	11.5627	1.70755e-08	11.5627	6.24862e-07	11.5627	4.98547e-06	11.5627	1.08357e-05	11.5627	7.29047e-06	11.5627	5.16904e-07
	11.5706	1.70447e-08	11.5706	6.35057e-07	11.5706	5.01537e-06	11.5706	1.09401e-05	11.5706	7.34525e-06	11.5706	5.25028e-07
	11.5785	1.68713e-08	11.5785	6.44019e-07	11.5785	5.0448e-06	11.5785	1.106e-05	11.5785	7.40058e-06	11.5785	5.33843e-07
	11.5864	1.67334e-08	11.5864	6.51342e-07	11.5864	5.07529e-06	11.5864	1.11868e-05	11.5864	7.45757e-06	11.5864	5.42578e-07
	11.5943	1.79937e-08	11.5943	6.58205e-07	11.5943	5.10741e-06	11.5943	1.13029e-05	11.5943	7.51564e-06	11.5943	5.51227e-07
	11.6022	1.87207e-08	11.6022	6.66285e-07	11.6022	5.14003e-06	11.6022	1.14125e-05	11.6022	7.57338e-06	11.6022	5.59239e-07
	11.6101	1.89171e-08	11.6101	6.75122e-07	11.6101	5.17262e-06	11.6101	1.15198e-05	11.6101	7.63125e-06	11.6101	5.65852e-07
	11.618	1.90006e-08	11.618	6.84291e-07	11.618	5.20482e-06	11.618	1.16285e-05	11.618	7.68949e-06	11.618	5.73499e-07
	11.6259	1.90169e-08	11.6259	6.93764e-07	11.6259	5.23631e-06	11.6259	1.17378e-05	11.6259	7.74762e-06	11.6259	5.83443e-07
	11.6338	1.90332e-08	11.6338	7.03089e-07	11.6338	5.26665e-06	11.6338	1.18484e-05	11.6338	7.80574e-06	11.6338	5.93841e-07
	11.6417	1.94032e-08	11.6417	7.11653e-07	11.6417	5.29781e-06	11.6417	1.19596e-05	11.6417	7.86497e-06	11.6417	6.03049e-07
	11.6496	2.05435e-08	11.6496	7.20492e-07	11.6496	5.33057e-06	11.6496	1.207e-05	11.6496	7.9269e-06	11.6496	6.11815e-07
	11.6575	2.09395e-08	11.6575	7.29798e-07	11.6575	5.36384e-06	11.6575	1.21812e-05	11.6575	7.98924e-06	11.6575	6.19553e-07
	11.6654	2.1009e-08	11.6654	7.39026e-07	11.6654	5.39802e-06	11.6654	1.22944e-05	11.6654	8.04942e-06	11.6654	6.27735e-07
	11.6733	2.09825e-08	11.6733	7.4889e-07	11.6733	5.43164e-06	11.6733	1.2409e-05	11.6733	8.10947e-06	11.6733	6.36671e-07
	11.6812	2.09559e-08	11.6812	7.58693e-07	11.6812	5.46469e-06	11.6812	1.25249e-05	11.6812	8.17102e-06	11.6812	6.46415e-07
	11.6891	2.09198e-08	11.6891	7.6781e-07	11.6891	5.49718e-06	11.6891	1.26421e-05	11.6891	8.23652e-06	11.6891	6.56729e-07
	11.697	2.14542e-08	11.697	7.76603e-07	11.697	5.5297e-06	11.697	1.27592e-05	11.697	8.30266e-06	11.697	6.66045e-07
	11.7048	2.27867e-08	11.7049	7.85591e-07	11.7049	5.5638e-06	11.7048	1.28756e-05	11.7048	8.36643e-06	11.7049	6.75151e-07
	11.7127	2.28507e-08	11.7127	7.95057e-07	11.7127	5.59918e-06	11.7127	1.29928e-05	11.7127	8.43036e-06	11.7127	6.84583e-07
	11.7206	2.28378e-08	11.7206	8.05351e-07	11.7206	5.63478e-06	11.7206	1.31109e-05	11.7206	8.49697e-06	11.7206	6.948e-07
	11.7285	2.28112e-08	11.7285	8.15923e-07	11.7285	5.66943e-06	11.7285	1.32306e-05	11.7285	8.56874e-06	11.7285	7.04706e-07
	11.7364	2.27845e-08	11.7364	8.26212e-07	11.7364	5.7043e-06	11.7364	1.33523e-05	11.7364	8.63877e-06	11.7364	7.14987e-07
	11.7443	2.30182e-08	11.7443	8.36192e-07	11.7443	5.73997e-06	11.7443	1.34744e-05	11.7443	8.70543e-06	11.7443	7.25323e-07
	11.7522	2.33733e-08	11.7522	8.45423e-07	11.7522	5.77575e-06	11.7522	1.35969e-05	11.7522	8.77341e-06	11.7522	7.35142e-07
	11.7601	2.41726e-08	11.7601	8.54872e-07	11.7601	5.81248e-06	11.7601	1.37201e-05	11.7601	8.84157e-06	11.7601	7.44838e-07
	11.768	2.44687e-08	11.768	8.64831e-07	11.768	5.85014e-06	11.768	1.38437e-05	11.768	8.91018e-06	11.768	7.5458e-07
	11.7759	2.45853e-08	11.7759	8.75327e-07	11.7759	5.88819e-06	11.7759	1.39688e-05	11.7759	8.979e-06	11.7759	7.63956e-07
	11.7838	2.45879e-08	11.7838	8.85852e-07	11.7838	5.92596e-06	11.7838	1.40959e-05	11.7838	9.0484e-06	11.7838	7.73881e-07
	11.7917	2.45904e-08	11.7917	8.96078e-07	11.7917	5.9629e-06	11.7917	1.42245e-05	11.7917	9.11853e-06	11.7917	7.846e-07
	11.7996	2.53885e-08	11.7996	9.0612e-07	11.7996	6.00069e-06	11.7996	1.43539e-05	11.7996	9.18986e-06	11.7996	7.95226e-07
	11.8075	2.73568e-08	11.8075	9.1598e-07	11.8075	6.04006e-06	11.8075	1.44836e-05	11.8075	9.26247e-06	11.8075	8.05139e-07
	11.8154	2.75382e-08	11.8154	9.26322e-07	11.8154	6.08105e-06	11.8154	1.46146e-05	11.8154	9.33647e-06	11.8154	8.14405e-07
	11.8233	2.75365e-08	11.8233	9.37583e-07	11.8233	6.12257e-06	11.8233	1.47466e-05	11.8233	9.41147e-06	11.8233	8.24922e-07
	11.8312	2.75216e-08	11.8312	9.49168e-07	11.8312	6.16445e-06	11.8312	1.48803e-05	11.8312	9.48582e-06	11.8312	8.35905e-07
	11.8391	2.7486e-08	11.8391	9.60333e-07	11.8391	6.2058e-06	11.8391	1.50155e-05	11.8391	9.56084e-06	11.8391	8.47738e-07
	11.847	2.74505e-08	11.847	9.71266e-07	11.847	6.24661e-06	11.847	1.51512e-05	11.847	9.63808e-06	11.847	8.5979e-07
	11.8549	2.77482e-08	11.8549	9.81316e-07	11.8549	6.28931e-06	11.8549	1.52875e-05	11.8548	9.71658e-06	11.8549	8.70807e-07
	11.8627	2.81346e-08	11.8627	9.91826e-07	11.8627	6.33366e-06	11.8627	1.54245e-05	11.8627	9.79597e-06	11.8627	8.81824e-07
	11.8706	2.80984e-08	11.8706	1.00321e-06	11.8706	6.37914e-06	11.8706	1.55623e-05	11.8706	9.87615e-06	11.8706	8.9349e-07
	11.8785	2.80622e-08	11.8785	1.01548e-06	11.8785	6.42564e-06	11.8785	1.57013e-05	11.8785	9.95732e-06	11.8785	9.04666e-07
	11.8864	2.79337e-08	11.8864	1.02761e-06	11.8864	6.47179e-06	11.8864	1.58411e-05	11.8864	1.00389e-05	11.8864	9.17766e-07
	11.8943	2.76752e-08	11.8943	1.0388e-06	11.8943	6.51827e-06	11.8943	1.59825e-05	11.8943	1.01218e-05	11.8943	9.35698e-07
	11.9022	2.75522e-08	11.9022	1.0501e-06	11.9022	6.56549e-06	11.9022	1.61243e-05	11.9022	1.02067e-05	11.9022	9.51515e-07
	11.9101	2.78679e-08	11.9101	1.06142e-06	11.9101	6.61387e-06	11.9101	1.62655e-05	11.9101	1.03022e-05	11.9101	9.63208e-07
	11.918	2.86094e-08	11.918	1.07252e-06	11.918	6.66443e-06	11.918	1.64074e-05	11.918	1.04079e-05	11.918	9.74018e-07
	11.9259	2.90694e-08	11.9259	1.08391e-06	11.9259	6.71576e-06	11.9259	1.65496e-05	11.9259	1.0507e-05	11.9259	9.85156e-07
	11.9338	2.94128e-08	11.9338	1.09626e-06	11.9338	6.76788e-06	11.9338	1.6693e-05	11.9338	1.05967e-05	11.9338	9.96476e-07
	11.9417	2.94357e-08	11.9417	1.10783e-06	11.9417	6.81966e-06	11.9417	1.68376e-05	11.9417	1.06847e-05	11.9417	1.00857e-06
	11.9496	2.95741e-08	11.9496	1.11877e-06	11.9496	6.87159e-06	11.9496	1.69836e-05	11.9496	1.07743e-05	11.9496	1.02197e-06
	11.9575	3.02594e-08	11.9575	1.13053e-06	11.9575	6.92457e-06	11.9575	1.71294e-05	11.9575	1.0865e-05	11.9575	1.03425e-06
	11.9654	3.09121e-08	11.9654	1.14259e-06	11.9654	6.97856e-06	11.9654	1.72741e-05	11.9654	1.09574e-05	11.9654	1.0463e-06
	11.9733	3.17372e-08	11.9733	1.15503e-06	11.9733	7.03389e-06	11.9733	1.74196e-05	11.9733	1.1051e-05	11.9733	1.05819e-06
	11.9812	3.17215e-08	11.9812	1.16781e-06	11.9812	7.09039e-06	11.9812	1.75648e-05	11.9812	1.11441e-05	11.9812	1.07036e-06
	11.9891	3.16891e-08	11.9891	1.18153e-06	11.9891	7.1478e-06	11.9891	1.77098e-05	11.9891	1.1238e-05	11.9891	1.08298e-06
	11.997	3.16566e-08	11.997	1.19549e-06	11.997	7.20552e-06	11.997	1.7856e-05	11.997	1.13327e-05	11.997	1.09555e-06
	12.0049	3.15684e-08	12.0049	1.20769e-06	12.0049	7.2633e-06	12.0049	1.79981e-05	12.0049	1.14281e-05	12.0049	1.1089e-06
	12.0127	3.21534e-08	12.0127	1.21973e-06	12.0127	7.32143e-06	12.0127	1.8137e-05	12.0127	1.15259e-05	12.0127	1.12228e-06
	12.0206	3.30723e-08	12.0206	1.23184e-06	12.0206	7.38059e-06	12.0206	1.82808e-05	12.0206	1.16254e-05	12.0206	1.13563e-06
	12.0285	3.37432e-08	12.0285	1.2372e-06	12.0285	7.44111e-06	12.0285	1.84274e-05	12.0285	1.17243e-05	12.0285	1.1484e-06
	12.0364	3.38695e-08	12.0364	1.23816e-06	12.0364	7.50179e-06	12.0364	1.8574e-05	12.0364	1.18232e-05	12.0364	1.1611e-06
	12.0443	3.3912e-08	12.0443	1.23853e-06	12.0443	7.56248e-06	12.0443	1.87206e-05	12.0443	1.19234e-05	12.0443	1.17404e-06
	12.0522	3.39546e-08	12.0522	1.23891e-06	12.0522	7.62391e-06	12.0522	1.88673e-05	12.0522	1.20234e-05	12.0522	1.18747e-06
	12.0601	3.40418e-08	12.0601	1.24333e-06	12.0601	7.68536e-06	12.0601	1.90137e-05	12.0601	1.21236e-05	12.0601	1.20143e-06
	12.068	3.52699e-08	12.068	1.26766e-06	12.068	7.7475e-06	12.068	1.91597e-05	12.068	1.22256e-05	12.068	1.21468e-06
	12.0759	3.52516e-08	12.0759	1.28737e-06	12.0759	7.81086e-06	12.0759	1.93049e-05	12.0759	1.23278e-05	12.0759	1.22773e-06
	12.0838	3.52317e-08	12.0838	1.30582e-06	12.0838	7.87455e-06	12.0838	1.94489e-05	12.0838	1.24289e-05	12.0838	1.24124e-06
	12.0917	3.50663e-08	12.0917	1.32327e-06	12.0917	7.93835e-06	12.0917	1.95925e-05	12.0917	1.25305e-05	12.0917	1.25488e-06
	12.0996	3.49009e-08	12.0996	1.34014e-06	12.0996	8.00157e-06	12.0996	1.97365e-05	12.0996	1.26329e-05	12.0996	1.26853e-06
	12.1075	3.4161e-08	12.1075	1.35415e-06	12.1075	8.06468e-06	12.1075	1.98801e-05	12.1075	1.27361e-05	12.1075	1.28491e-06
	12.1154	3.43889e-08	12.1154	1.36699e-06	12.1154	8.12769e-06	12.1154	2.00226e-05	12.1154	1.284e-05	12.1154	1.30107e-06
	12.1233	3.56731e-08	12.1233	1.38052e-06	12.1233	8.19093e-06	12.1233	2.01636e-05	12.1233	1.29439e-05	12.1233	1.31465e-06
	12.1312	3.69867e-08	12.1312	1.39423e-06	12.1312	8.25518e-06	12.1312	2.03031e-05	12.1312	1.3047e-05	12.1312	1.3289e-06
	12.1391	3.71119e-08	12.1391	1.40922e-06	12.1391	8.31962e-06	12.1391	2.04424e-05	12.1391	1.31494e-05	12.1391	1.34405e-06
	12.147	3.71151e-08	12.147	1.4254e-06	12.147	8.38372e-06	12.147	2.05814e-05	12.147	1.32511e-05	12.147	1.35932e-06
	12.1549	3.71184e-08	12.1549	1.44454e-06	12.1549	8.44787e-06	12.1549	2.07195e-05	12.1549	1.33532e-05	12.1549	1.37511e-06
	12.1627	3.71775e-08	12.1628	1.46389e-06	12.1628	8.51079e-06	12.1627	2.08582e-05	12.1627	1.3455e-05	12.1628	1.39117e-06
	12.1706	3.76023e-08	12.1706	1.47743e-06	12.1706	8.57317e-06	12.1706	2.09961e-05	12.1706	1.35568e-05	12.1706	1.40691e-06
	12.1785	3.84377e-08	12.1785	1.48781e-06	12.1785	8.63605e-06	12.1785	2.11315e-05	12.1785	1.36589e-05	12.1785	1.42286e-06
	12.1864	4.0137e-08	12.1864	1.5019e-06	12.1864	8.69896e-06	12.1864	2.12639e-05	12.1864	1.37608e-05	12.1864	1.43945e-06
	12.1943	4.06459e-08	12.1943	1.51847e-06	12.1943	8.7618e-06	12.1943	2.13953e-05	12.1943	1.38629e-05	12.1943	1.45652e-06
	12.2022	4.08612e-08	12.2022	1.53669e-06	12.2022	8.82529e-06	12.2022	2.1527e-05	12.2022	1.39637e-05	12.2022	1.47401e-06
	12.2101	4.10765e-08	12.2101	1.55467e-06	12.2101	8.88891e-06	12.2101	2.16583e-05	12.2101	1.40624e-05	12.2101	1.4918e-06
	12.218	4.17469e-08	12.218	1.57088e-06	12.218	8.94946e-06	12.218	2.1788e-05	12.218	1.41601e-05	12.218	1.50938e-06
	12.2259	4.19621e-08	12.2259	1.58653e-06	12.2259	9.00752e-06	12.2259	2.1916e-05	12.2259	1.42585e-05	12.2259	1.52648e-06
	12.2338	4.30097e-08	12.2338	1.59914e-06	12.2338	9.06606e-06	12.2338	2.20417e-05	12.2338	1.4357e-05	12.2338	1.54331e-06
	12.2417	4.34398e-08	12.2417	1.61068e-06	12.2417	9.12461e-06	12.2417	2.21635e-05	12.2417	1.44543e-05	12.2417	1.5606e-06
	12.2496	4.36077e-08	12.2496	1.6251e-06	12.2496	9.18119e-06	12.2496	2.22863e-05	12.2496	1.45494e-05	12.2496	1.57948e-06
	12.2575	4.37755e-08	12.2575	1.64116e-06	12.2575	9.24261e-06	12.2575	2.2409e-05	12.2575	1.46415e-05	12.2575	1.59921e-06
	12.2654	4.39452e-08	12.2654	1.65727e-06	12.2654	9.30418e-06	12.2654	2.25284e-05	12.2654	1.47329e-05	12.2654	1.61942e-06
	12.2733	4.40028e-08	12.2733	1.67433e-06	12.2733	9.35834e-06	12.2733	2.26465e-05	12.2733	1.48255e-05	12.2733	1.63986e-06
	12.2812	4.4961e-08	12.2812	1.69175e-06	12.2812	9.41036e-06	12.2812	2.27627e-05	12.2812	1.49181e-05	12.2812	1.65994e-06
	12.2891	4.49718e-08	12.2891	1.70835e-06	12.2891	9.46147e-06	12.2891	2.28779e-05	12.2891	1.50091e-05	12.2891	1.68059e-06
	12.297	4.49229e-08	12.297	1.72536e-06	12.297	9.51186e-06	12.297	2.29911e-05	12.297	1.5098e-05	12.297	1.70174e-06
	12.3049	4.4874e-08	12.3049	1.74221e-06	12.3049	9.5601e-06	12.3049	2.31034e-05	12.3049	1.51842e-05	12.3049	1.72401e-06
	12.3127	4.46703e-08	12.3128	1.75984e-06	12.3128	9.60656e-06	12.3127	2.32149e-05	12.3127	1.52696e-05	12.3128	1.74749e-06
	12.3206	4.44311e-08	12.3206	1.77773e-06	12.3206	9.65103e-06	12.3206	2.3325e-05	12.3206	1.53557e-05	12.3206	1.77208e-06
	12.3285	4.44018e-08	12.3285	1.79355e-06	12.3285	9.69378e-06	12.3285	2.34334e-05	12.3285	1.5441e-05	12.3285	1.79703e-06
	12.3364	4.55902e-08	12.3364	1.80895e-06	12.3364	9.73591e-06	12.3364	2.35399e-05	12.3364	1.55243e-05	12.3364	1.82157e-06
	12.3443	4.62243e-08	12.3443	1.82538e-06	12.3443	9.7775e-06	12.3443	2.36451e-05	12.3443	1.5605e-05	12.3443	1.84648e-06
	12.3522	4.65271e-08	12.3522	1.84243e-06	12.3522	9.81768e-06	12.3522	2.37482e-05	12.3522	1.56826e-05	12.3522	1.87211e-06
	12.3601	4.65686e-08	12.3601	1.86019e-06	12.3601	9.85449e-06	12.3601	2.38504e-05	12.3601	1.57582e-05	12.3601	1.89894e-06
	12.368	4.66101e-08	12.368	1.87708e-06	12.368	9.88894e-06	12.368	2.39526e-05	12.368	1.58324e-05	12.368	1.92732e-06
	12.3759	4.68016e-08	12.3759	1.89386e-06	12.3759	9.92271e-06	12.3759	2.4053e-05	12.3759	1.59055e-05	12.3759	1.95672e-06
	12.3838	4.76186e-08	12.3838	1.91172e-06	12.3838	9.9554e-06	12.3838	2.41522e-05	12.3838	1.59776e-05	12.3838	1.98661e-06
	12.3917	4.93427e-08	12.3917	1.92905e-06	12.3917	9.98638e-06	12.3917	2.42507e-05	12.3917	1.60483e-05	12.3917	2.01699e-06
	12.3996	5.0585e-08	12.3996	1.94692e-06	12.3996	1.00163e-05	12.3996	2.4348e-05	12.3996	1.61167e-05	12.3996	2.04745e-06
	12.4075	5.13807e-08	12.4075	1.96585e-06	12.4075	1.0044e-05	12.4075	2.44442e-05	12.4075	1.61819e-05	12.4075	2.07812e-06
	12.4154	5.14627e-08	12.4154	1.98501e-06	12.4154	1.00689e-05	12.4154	2.45404e-05	12.4154	1.62441e-05	12.4154	2.11061e-06
	12.4233	5.16719e-08	12.4233	2.00298e-06	12.4233	1.00962e-05	12.4233	2.46377e-05	12.4233	1.63059e-05	12.4233	2.14477e-06
	12.4312	5.25149e-08	12.4312	2.0207e-06	12.4312	1.01282e-05	12.4312	2.47348e-05	12.4312	1.63672e-05	12.4312	2.17977e-06
	12.4391	5.39482e-08	12.4391	2.0394e-06	12.4391	1.01522e-05	12.4391	2.48318e-05	12.4391	1.64268e-05	12.4391	2.21515e-06
	12.447	5.4233e-08	12.447	2.05916e-06	12.447	1.01773e-05	12.447	2.49291e-05	12.447	1.64855e-05	12.447	2.25074e-06
	12.4549	5.43565e-08	12.4549	2.07836e-06	12.4549	1.02056e-05	12.4549	2.50274e-05	12.4549	1.65427e-05	12.4549	2.2872e-06
	12.4627	5.43264e-08	12.4628	2.09679e-06	12.4628	1.02234e-05	12.4627	2.51281e-05	12.4627	1.65977e-05	12.4628	2.32366e-06
	12.4706	5.42964e-08	12.4706	2.11614e-06	12.4706	1.02373e-05	12.4706	2.52316e-05	12.4706	1.66504e-05	12.4706	2.36113e-06
	12.4785	5.42244e-08	12.4785	2.13545e-06	12.4785	1.02481e-05	12.4785	2.53387e-05	12.4785	1.67008e-05	12.4785	2.40071e-06
	12.4864	5.4727e-08	12.4864	2.15383e-06	12.4864	1.02571e-05	12.4864	2.54486e-05	12.4864	1.67509e-05	12.4864	2.43938e-06
	12.4943	5.57248e-08	12.4943	2.17252e-06	12.4943	1.02658e-05	12.4943	2.55679e-05	12.4943	1.68006e-05	12.4943	2.47824e-06
	12.5022	5.69648e-08	12.5022	2.19174e-06	12.5022	1.02736e-05	12.5022	2.56927e-05	12.5022	1.68483e-05	12.5022	2.51792e-06
	12.5101	5.72563e-08	12.5101	2.21149e-06	12.5101	1.02798e-05	12.5101	2.58179e-05	12.5101	1.68937e-05	12.5101	2.5578e-06
	12.518	5.73244e-08	12.518	2.2321e-06	12.518	1.02841e-05	12.518	2.59505e-05	12.518	1.69371e-05	12.518	2.5986e-06
	12.5259	5.73925e-08	12.5259	2.25163e-06	12.5259	1.02851e-05	12.5259	2.60924e-05	12.5259	1.69803e-05	12.5259	2.64032e-06
	12.5338	5.76525e-08	12.5338	2.27074e-06	12.5338	1.02854e-05	12.5338	2.62443e-05	12.5338	1.70226e-05	12.5338	2.68351e-06
	12.5417	5.83354e-08	12.5417	2.29028e-06	12.5417	1.02849e-05	12.5417	2.6407e-05	12.5417	1.7063e-05	12.5417	2.7266e-06
	12.5496	5.88918e-08	12.5496	2.30914e-06	12.5496	1.02845e-05	12.5496	2.65818e-05	12.5496	1.71011e-05	12.5496	2.76909e-06
	12.5575	5.91568e-08	12.5575	2.32853e-06	12.5575	1.02825e-05	12.5575	2.67698e-05	12.5575	1.71365e-05	12.5575	2.81203e-06
	12.5654	5.9124e-08	12.5654	2.34883e-06	12.5654	1.02788e-05	12.5654	2.69732e-05	12.5654	1.71708e-05	12.5654	2.85581e-06
	12.5733	5.90912e-08	12.5733	2.36888e-06	12.5733	1.02734e-05	12.5733	2.7195e-05	12.5733	1.72044e-05	12.5733	2.90044e-06
	12.5812	5.89675e-08	12.5812	2.38892e-06	12.5812	1.02661e-05	12.5812	2.74371e-05	12.5812	1.72362e-05	12.5812	2.94549e-06
	12.5891	5.8465e-08	12.5891	2.40816e-06	12.5891	1.02575e-05	12.5891	2.76997e-05	12.5891	1.72684e-05	12.5891	2.99085e-06
	12.597	5.93072e-08	12.597	2.4267e-06	12.597	1.02487e-05	12.597	2.7984e-05	12.597	1.73014e-05	12.597	3.0356e-06
	12.6049	5.95825e-08	12.6049	2.44591e-06	12.6049	1.02394e-05	12.6049	2.82926e-05	12.6049	1.73288e-05	12.6049	3.08029e-06
	12.6128	5.98578e-08	12.6128	2.4659e-06	12.6128	1.02292e-05	12.6128	2.86269e-05	12.6127	1.73525e-05	12.6128	3.12594e-06
	12.6206	5.98036e-08	12.6206	2.48694e-06	12.6206	1.02137e-05	12.6206	2.89901e-05	12.6206	1.73739e-05	12.6206	3.17195e-06
	12.6285	5.97495e-08	12.6285	2.50716e-06	12.6285	1.0199e-05	12.6285	2.93862e-05	12.6285	1.73967e-05	12.6285	3.21825e-06
	12.6364	5.93457e-08	12.6364	2.5262e-06	12.6364	1.01851e-05	12.6364	2.98176e-05	12.6364	1.74234e-05	12.6364	3.26557e-06
	12.6443	5.81172e-08	12.6443	2.54609e-06	12.6443	1.0164e-05	12.6443	3.02883e-05	12.6443	1.74495e-05	12.6443	3.31391e-06
	12.6522	5.53164e-08	12.6522	2.56635e-06	12.6522	1.0145e-05	12.6522	3.07951e-05	12.6522	1.7475e-05	12.6522	3.36163e-06
	12.6601	4.83117e-08	12.6601	2.58714e-06	12.6601	1.01201e-05	12.6601	3.1336e-05	12.6601	1.75003e-05	12.6601	3.40892e-06
	12.668	3.38251e-08	12.668	2.60864e-06	12.668	1.00945e-05	12.668	3.19184e-05	12.668	1.7524e-05	12.668	3.45767e-06
	12.6759	8.86379e-09	12.6759	2.6305e-06	12.6759	1.00777e-05	12.6759	3.25472e-05	12.6759	1.75465e-05	12.6759	3.50687e-06
	12.6838	1.45102e-08	12.6838	2.6515e-06	12.6838	1.00603e-05	12.6838	3.32301e-05	12.6838	1.75693e-05	12.6838	3.55495e-06
	12.6917	2.0914e-08	12.6917	2.67133e-06	12.6917	1.00416e-05	12.6917	3.39644e-05	12.6917	1.75913e-05	12.6917	3.60393e-06
	12.6996	2.63984e-08	12.6996	2.69118e-06	12.6996	1.00226e-05	12.6996	3.47402e-05	12.6996	1.76133e-05	12.6996	3.65428e-06
	12.7075	2.99021e-08	12.7075	2.71205e-06	12.7075	1.00044e-05	12.7075	3.55654e-05	12.7075	1.76349e-05	12.7075	3.70446e-06
	12.7154	3.20258e-08	12.7154	2.73359e-06	12.7154	9.98674e-06	12.7154	3.6441e-05	12.7154	1.76554e-05	12.7154	3.75465e-06
	12.7233	3.42939e-08	12.7233	2.75543e-06	12.7233	9.96863e-06	12.7233	3.73705e-05	12.7233	1.76757e-05	12.7233	3.80586e-06
	12.7312	3.63091e-08	12.7312	2.77719e-06	12.7312	9.94904e-06	12.7312	3.83568e-05	12.7312	1.76956e-05	12.7312	3.8589e-06
	12.7391	3.75501e-08	12.7391	2.79829e-06	12.7391	9.92802e-06	12.7391	3.94047e-05	12.7391	1.77156e-05	12.7391	3.91285e-06
	12.747	4.04186e-08	12.747	2.81886e-06	12.747	9.9073e-06	12.747	4.05132e-05	12.747	1.77359e-05	12.747	3.96667e-06
	12.7549	4.55735e-08	12.7549	2.83893e-06	12.7549	9.88713e-06	12.7549	4.1677e-05	12.7549	1.77567e-05	12.7549	4.02091e-06
	12.7628	4.80252e-08	12.7628	2.85935e-06	12.7628	9.86776e-06	12.7628	4.28978e-05	12.7628	1.77772e-05	12.7628	4.07571e-06
	12.7706	4.85508e-08	12.7706	2.88095e-06	12.7706	9.84943e-06	12.7706	4.4188e-05	12.7706	1.77972e-05	12.7706	4.13103e-06
	12.7785	4.86338e-08	12.7785	2.90282e-06	12.7785	9.82989e-06	12.7785	4.55572e-05	12.7785	1.78172e-05	12.7785	4.18763e-06
	12.7864	4.86499e-08	12.7864	2.9241e-06	12.7864	9.80972e-06	12.7864	4.6972e-05	12.7864	1.78375e-05	12.7864	4.24565e-06
	12.7943	4.83801e-08	12.7943	2.94552e-06	12.7943	9.78985e-06	12.7943	4.84309e-05	12.7943	1.78589e-05	12.7943	4.30478e-06
	12.8022	4.81104e-08	12.8022	2.96628e-06	12.8022	9.77008e-06	12.8022	4.99501e-05	12.8022	1.78808e-05	12.8022	4.36417e-06
	12.8101	4.90322e-08	12.8101	2.98694e-06	12.8101	9.75078e-06	12.8101	5.15193e-05	12.8101	1.79026e-05	12.8101	4.42397e-06
	12.818	4.90498e-08	12.818	3.00841e-06	12.818	9.73276e-06	12.818	5.31382e-05	12.818	1.79236e-05	12.818	4.48425e-06
	12.8259	4.90299e-08	12.8259	3.03002e-06	12.8259	9.71516e-06	12.8259	5.48126e-05	12.8259	1.79442e-05	12.8259	4.54512e-06
	12.8338	4.901e-08	12.8338	3.05207e-06	12.8338	9.69717e-06	12.8338	5.65553e-05	12.8338	1.79661e-05	12.8338	4.60681e-06
	12.8417	4.9217e-08	12.8417	3.07473e-06	12.8417	9.67934e-06	12.8417	5.83555e-05	12.8417	1.7989e-05	12.8417	4.67084e-06
	12.8496	5.02288e-08	12.8496	3.09723e-06	12.8496	9.66088e-06	12.8496	6.02189e-05	12.8496	1.80125e-05	12.8496	4.73616e-06
	12.8575	5.10988e-08	12.8575	3.11841e-06	12.8575	9.64319e-06	12.8575	6.21326e-05	12.8575	1.8038e-05	12.8575	4.8004e-06
	12.8654	5.18979e-08	12.8654	3.13993e-06	12.8654	9.62708e-06	12.8654	6.40846e-05	12.8654	1.80641e-05	12.8654	4.86363e-06
	12.8733	5.26418e-08	12.8733	3.16282e-06	12.8733	9.61254e-06	12.8733	6.60744e-05	12.8733	1.80894e-05	12.8733	4.92714e-06
	12.8812	5.29381e-08	12.8812	3.18577e-06	12.8812	9.59788e-06	12.8812	6.81046e-05	12.8812	1.81148e-05	12.8812	4.99265e-06
	12.8891	5.35286e-08	12.8891	3.20884e-06	12.8891	9.58245e-06	12.8891	7.01698e-05	12.8891	1.81413e-05	12.8891	5.05795e-06
	12.897	5.4219e-08	12.897	3.2319e-06	12.897	9.56818e-06	12.897	7.22739e-05	12.897	1.81691e-05	12.897	5.12273e-06
	12.9049	5.46611e-08	12.9049	3.25514e-06	12.9049	9.55502e-06	12.9049	7.44163e-05	12.9049	1.8198e-05	12.9049	5.18945e-06
	12.9128	5.60355e-08	12.9128	3.27819e-06	12.9128	9.54251e-06	12.9128	7.65785e-05	12.9128	1.8228e-05	12.9128	5.25618e-06
	12.9206	5.99951e-08	12.9207	3.3009e-06	12.9207	9.53087e-06	12.9206	7.87835e-05	12.9206	1.82589e-05	12.9207	5.32264e-06
	12.9285	6.02342e-08	12.9285	3.32468e-06	12.9285	9.52054e-06	12.9285	8.1011e-05	12.9285	1.82901e-05	12.9285	5.38941e-06
	12.9364	6.02741e-08	12.9364	3.34971e-06	12.9364	9.51068e-06	12.9364	8.32314e-05	12.9364	1.83217e-05	12.9364	5.45525e-06
	12.9443	6.02823e-08	12.9443	3.37459e-06	12.9443	9.49972e-06	12.9443	8.54574e-05	12.9443	1.83541e-05	12.9443	5.52187e-06
	12.9522	6.02511e-08	12.9522	3.39862e-06	12.9522	9.48934e-06	12.9522	8.76972e-05	12.9522	1.83876e-05	12.9522	5.58958e-06
	12.9601	6.02199e-08	12.9601	3.4216e-06	12.9601	9.48069e-06	12.9601	8.99628e-05	12.9601	1.84224e-05	12.9601	5.65673e-06
	12.968	6.08847e-08	12.968	3.44438e-06	12.968	9.47289e-06	12.968	9.22402e-05	12.968	1.84579e-05	12.968	5.72392e-06
	12.9759	6.10042e-08	12.9759	3.46809e-06	12.9759	9.46742e-06	12.9759	9.45196e-05	12.9759	1.84939e-05	12.9759	5.79081e-06
	12.9838	6.10261e-08	12.9838	3.49327e-06	12.9838	9.46287e-06	12.9838	9.67972e-05	12.9838	1.85306e-05	12.9838	5.85775e-06
	12.9917	6.09043e-08	12.9917	3.51999e-06	12.9917	9.4574e-06	12.9917	9.90768e-05	12.9917	1.8569e-05	12.9917	5.92487e-06
	12.9996	6.07825e-08	12.9996	3.54711e-06	12.9996	9.45238e-06	12.9996	0.00010136	12.9996	1.86086e-05	12.9996	5.99236e-06
	13.0075	6.01659e-08	13.0075	3.57413e-06	13.0075	9.4478e-06	13.0075	0.000103648	13.0075	1.86485e-05	13.0075	6.06093e-06
	13.0154	5.98202e-08	13.0154	3.60135e-06	13.0154	9.44419e-06	13.0154	0.000105921	13.0154	1.86903e-05	13.0154	6.12931e-06
	13.0233	6.12415e-08	13.0233	3.62908e-06	13.0233	9.44218e-06	13.0233	0.000108181	13.0233	1.87332e-05	13.0233	6.19663e-06
	13.0312	6.25157e-08	13.0312	3.65579e-06	13.0312	9.44145e-06	13.0312	0.000110416	13.0312	1.87756e-05	13.0312	6.26343e-06
	13.0391	6.29215e-08	13.0391	3.68274e-06	13.0391	9.44221e-06	13.0391	0.000112641	13.0391	1.88183e-05	13.0391	6.32976e-06
	13.047	6.38322e-08	13.047	3.7108e-06	13.047	9.44326e-06	13.047	0.00011487	13.047	1.88629e-05	13.047	6.39695e-06
	13.0549	6.52335e-08	13.0549	3.73861e-06	13.0549	9.44396e-06	13.0549	0.000117068	13.0549	1.89095e-05	13.0549	6.46563e-06
	13.0628	6.68919e-08	13.0628	3.76661e-06	13.0628	9.44549e-06	13.0628	0.000119237	13.0628	1.89563e-05	13.0628	6.53389e-06
	13.0706	6.70552e-08	13.0707	3.79422e-06	13.0707	9.44775e-06	13.0706	0.000121379	13.0706	1.90041e-05	13.0707	6.60118e-06
	13.0785	6.72185e-08	13.0785	3.82309e-06	13.0785	9.45182e-06	13.0785	0.000123487	13.0785	1.90527e-05	13.0785	6.6684e-06
	13.0864	6.73886e-08	13.0864	3.85342e-06	13.0864	9.45769e-06	13.0864	0.000125569	13.0864	1.9101e-05	13.0864	6.73502e-06
	13.0943	6.74206e-08	13.0943	3.88434e-06	13.0943	9.46324e-06	13.0943	0.000127633	13.0943	1.91503e-05	13.0943	6.80181e-06
	13.1022	6.74238e-08	13.1022	3.91577e-06	13.1022	9.46882e-06	13.1022	0.000129676	13.1022	1.92009e-05	13.1022	6.8693e-06
	13.1101	6.74079e-08	13.1101	3.94711e-06	13.1101	9.47464e-06	13.1101	0.000131701	13.1101	1.9252e-05	13.1101	6.93752e-06
	13.118	6.7392e-08	13.118	3.97819e-06	13.118	9.48149e-06	13.118	0.000133706	13.118	1.93046e-05	13.118	7.00583e-06
	13.1259	6.86129e-08	13.1259	4.00901e-06	13.1259	9.48915e-06	13.1259	0.000135675	13.1259	1.93587e-05	13.1259	7.0732e-06
	13.1338	6.89985e-08	13.1338	4.04023e-06	13.1338	9.49837e-06	13.1338	0.000137606	13.1338	1.94122e-05	13.1338	7.14083e-06
	13.1417	6.93841e-08	13.1417	4.06966e-06	13.1417	9.50859e-06	13.1417	0.000139492	13.1417	1.94659e-05	13.1417	7.20825e-06
	13.1496	6.95105e-08	13.1496	4.10162e-06	13.1496	9.51885e-06	13.1496	0.000141349	13.1496	1.95216e-05	13.1496	7.27572e-06
	13.1575	6.95646e-08	13.1575	4.13608e-06	13.1575	9.52982e-06	13.1575	0.000143178	13.1575	1.95807e-05	13.1575	7.34379e-06
	13.1654	6.99759e-08	13.1654	4.17132e-06	13.1654	9.5404e-06	13.1654	0.00014498	13.1654	1.96417e-05	13.1654	7.41197e-06
	13.1733	7.03892e-08	13.1733	4.2055e-06	13.1733	9.55221e-06	13.1733	0.000146754	13.1733	1.97023e-05	13.1733	7.48055e-06
	13.1812	7.14363e-08	13.1812	4.23691e-06	13.1812	9.56574e-06	13.1812	0.000148505	13.1812	1.97637e-05	13.1812	7.54869e-06
	13.1891	7.28954e-08	13.1891	4.27125e-06	13.1891	9.58043e-06	13.1891	0.000150212	13.1891	1.98256e-05	13.1891	7.61663e-06
	13.197	7.3284e-08	13.197	4.30666e-06	13.197	9.59514e-06	13.197	0.000151861	13.197	1.98878e-05	13.197	7.68541e-06
	13.2049	7.39097e-08	13.2049	4.34244e-06	13.2049	9.6093e-06	13.2049	0.000153469	13.2049	1.99507e-05	13.2049	7.75512e-06
	13.2128	7.47015e-08	13.2128	4.37843e-06	13.2128	9.6242e-06	13.2128	0.000155049	13.2128	2.00142e-05	13.2128	7.82501e-06
	13.2207	7.52564e-08	13.2207	4.41383e-06	13.2207	9.64018e-06	13.2207	0.000156601	13.2206	2.00796e-05	13.2207	7.89473e-06
	13.2285	7.59119e-08	13.2285	4.44902e-06	13.2285	9.65729e-06	13.2285	0.000158113	13.2285	2.01472e-05	13.2285	7.96439e-06
	13.2364	7.7257e-08	13.2364	4.48432e-06	13.2364	9.67458e-06	13.2364	0.000159595	13.2364	2.02162e-05	13.2364	8.03376e-06
	13.2443	7.83195e-08	13.2443	4.52056e-06	13.2443	9.69224e-06	13.2443	0.000161038	13.2443	2.02866e-05	13.2443	8.1032e-06
	13.2522	7.83969e-08	13.2522	4.55853e-06	13.2522	9.70993e-06	13.2522	0.000162444	13.2522	2.03567e-05	13.2522	8.17302e-06
	13.2601	7.85092e-08	13.2601	4.59689e-06	13.2601	9.72861e-06	13.2601	0.000163823	13.2601	2.04266e-05	13.2601	8.24358e-06
	13.268	7.90283e-08	13.268	4.63516e-06	13.268	9.74688e-06	13.268	0.00016517	13.268	2.04988e-05	13.268	8.31446e-06
	13.2759	7.93483e-08	13.2759	4.67343e-06	13.2759	9.76555e-06	13.2759	0.000166485	13.2759	2.05729e-05	13.2759	8.3861e-06
	13.2838	8.12738e-08	13.2838	4.71162e-06	13.2838	9.7862e-06	13.2838	0.000167758	13.2838	2.06485e-05	13.2838	8.45711e-06
	13.2917	8.25935e-08	13.2917	4.75082e-06	13.2917	9.80726e-06	13.2917	0.000168996	13.2917	2.07244e-05	13.2917	8.52858e-06
	13.2996	8.32387e-08	13.2996	4.79115e-06	13.2996	9.82967e-06	13.2996	0.000170197	13.2996	2.08012e-05	13.2996	8.6029e-06
	13.3075	8.34279e-08	13.3075	4.83266e-06	13.3075	9.85144e-06	13.3075	0.00017136	13.3075	2.08796e-05	13.3075	8.67608e-06
	13.3154	8.36171e-08	13.3154	4.87346e-06	13.3154	9.87283e-06	13.3154	0.000172491	13.3154	2.09591e-05	13.3154	8.74801e-06
	13.3233	8.38632e-08	13.3233	4.91328e-06	13.3233	9.89486e-06	13.3233	0.00017359	13.3233	2.10403e-05	13.3233	8.82133e-06
	13.3312	8.53063e-08	13.3312	4.95329e-06	13.3312	9.91701e-06	13.3312	0.000174651	13.3312	2.11235e-05	13.3312	8.90109e-06
	13.3391	8.60444e-08	13.3391	4.99309e-06	13.3391	9.94005e-06	13.3391	0.000175672	13.3391	2.12091e-05	13.3391	8.97976e-06
	13.347	8.67025e-08	13.347	5.03357e-06	13.347	9.96464e-06	13.347	0.000176653	13.347	2.12967e-05	13.347	9.05115e-06
	13.3549	8.70752e-08	13.3549	5.0748e-06	13.3549	9.98894e-06	13.3549	0.000177593	13.3549	2.13864e-05	13.3549	9.12298e-06
	13.3628	8.71994e-08	13.3628	5.11636e-06	13.3628	1.00123e-05	13.3628	0.0001785	13.3628	2.14781e-05	13.3628	9.19528e-06
	13.3707	8.73236e-08	13.3707	5.15648e-06	13.3707	1.00354e-05	13.3707	0.000179375	13.3707	2.15722e-05	13.3707	9.26831e-06
	13.3785	8.74639e-08	13.3785	5.19632e-06	13.3785	1.00585e-05	13.3785	0.000180219	13.3785	2.16706e-05	13.3785	9.34217e-06
	13.3864	8.90452e-08	13.3864	5.23723e-06	13.3864	1.00829e-05	13.3864	0.000181025	13.3864	2.17735e-05	13.3864	9.41601e-06
	13.3943	9.0779e-08	13.3943	5.27786e-06	13.3943	1.01171e-05	13.3943	0.000181792	13.3943	2.18807e-05	13.3943	9.48999e-06
	13.4022	9.14878e-08	13.4022	5.31867e-06	13.4022	1.01576e-05	13.4022	0.000182522	13.4022	2.1993e-05	13.4022	9.56363e-06
	13.4101	9.15831e-08	13.4101	5.3602e-06	13.4101	1.01909e-05	13.4101	0.000183218	13.4101	2.21118e-05	13.4101	9.63618e-06
	13.418	9.16785e-08	13.418	5.40186e-06	13.418	1.022e-05	13.418	0.000183883	13.418	2.22378e-05	13.418	9.7094e-06
	13.4259	9.20082e-08	13.4259	5.44276e-06	13.4259	1.02466e-05	13.4259	0.000184509	13.4259	2.23732e-05	13.4259	9.78446e-06
	13.4338	9.31099e-08	13.4338	5.48313e-06	13.4338	1.02709e-05	13.4338	0.00018509	13.4338	2.25208e-05	13.4338	9.85898e-06
	13.4417	9.51217e-08	13.4417	5.52295e-06	13.4417	1.02959e-05	13.4417	0.000185622	13.4417	2.26817e-05	13.4417	9.93182e-06
	13.4496	9.64458e-08	13.4496	5.56244e-06	13.4496	1.03222e-05	13.4496	0.000186113	13.4496	2.28581e-05	13.4496	1.00046e-05
	13.4575	9.71711e-08	13.4575	5.60224e-06	13.4575	1.035e-05	13.4575	0.000186564	13.4575	2.30528e-05	13.4575	1.00771e-05
	13.4654	9.72914e-08	13.4654	5.64377e-06	13.4654	1.03764e-05	13.4654	0.000186977	13.4654	2.32679e-05	13.4654	1.01489e-05
	13.4733	9.74117e-08	13.4733	5.68466e-06	13.4733	1.04019e-05	13.4733	0.000187353	13.4733	2.35073e-05	13.4733	1.02221e-05
	13.4812	9.79116e-08	13.4812	5.72276e-06	13.4812	1.04276e-05	13.4812	0.00018769	13.4812	2.3776e-05	13.4812	1.02968e-05
	13.4891	9.81132e-08	13.4891	5.76059e-06	13.4891	1.04532e-05	13.4891	0.000187987	13.4891	2.40782e-05	13.4891	1.03708e-05
	13.497	9.9094e-08	13.497	5.798e-06	13.497	1.04794e-05	13.497	0.000188241	13.497	2.44184e-05	13.497	1.04444e-05
	13.5049	1.01123e-07	13.5049	5.83504e-06	13.5049	1.05062e-05	13.5049	0.000188453	13.5049	2.48065e-05	13.5049	1.05175e-05
	13.5128	1.02458e-07	13.5128	5.87296e-06	13.5128	1.0533e-05	13.5128	0.000188623	13.5128	2.52398e-05	13.5128	1.05997e-05
	13.5207	1.02824e-07	13.5207	5.91084e-06	13.5207	1.05592e-05	13.5207	0.000188753	13.5207	2.57171e-05	13.5207	1.06898e-05
	13.5285	1.03019e-07	13.5286	5.9479e-06	13.5286	1.05848e-05	13.5285	0.000188844	13.5285	2.62482e-05	13.5286	1.07739e-05
	13.5364	1.04187e-07	13.5364	5.98393e-06	13.5364	1.06093e-05	13.5364	0.000188896	13.5364	2.68408e-05	13.5364	1.08517e-05
	13.5443	1.06102e-07	13.5443	6.01973e-06	13.5443	1.0635e-05	13.5443	0.000188905	13.5443	2.75007e-05	13.5443	1.09253e-05
	13.5522	1.08163e-07	13.5522	6.05599e-06	13.5522	1.06619e-05	13.5522	0.000188871	13.5522	2.82333e-05	13.5522	1.09961e-05
	13.5601	1.0958e-07	13.5601	6.09247e-06	13.5601	1.06888e-05	13.5601	0.000188797	13.5601	2.90441e-05	13.5601	1.10669e-05
	13.568	1.0969e-07	13.568	6.12902e-06	13.568	1.07147e-05	13.568	0.000188681	13.568	2.99345e-05	13.568	1.11387e-05
	13.5759	1.09799e-07	13.5759	6.16422e-06	13.5759	1.07392e-05	13.5759	0.000188525	13.5759	3.09018e-05	13.5759	1.12113e-05
	13.5838	1.09975e-07	13.5838	6.19913e-06	13.5838	1.07634e-05	13.5838	0.000188328	13.5838	3.19575e-05	13.5838	1.12837e-05
	13.5917	1.10464e-07	13.5917	6.23309e-06	13.5917	1.07877e-05	13.5917	0.000188089	13.5917	3.31048e-05	13.5917	1.13555e-05
	13.5996	1.11391e-07	13.5996	6.26595e-06	13.5996	1.08132e-05	13.5996	0.000187808	13.5996	3.43446e-05	13.5996	1.14261e-05
	13.6075	1.13304e-07	13.6075	6.29879e-06	13.6075	1.08393e-05	13.6075	0.000187486	13.6075	3.56807e-05	13.6075	1.14961e-05
	13.6154	1.14423e-07	13.6154	6.33131e-06	13.6154	1.08651e-05	13.6154	0.000187122	13.6154	3.7109e-05	13.6154	1.15657e-05
	13.6233	1.14405e-07	13.6233	6.36466e-06	13.6233	1.08904e-05	13.6233	0.000186719	13.6233	3.86327e-05	13.6233	1.16353e-05
	13.6312	1.14384e-07	13.6312	6.39692e-06	13.6312	1.09151e-05	13.6312	0.000186275	13.6312	4.02502e-05	13.6312	1.17056e-05
	13.6391	1.14363e-07	13.6391	6.42785e-06	13.6391	1.09379e-05	13.6391	0.00018579	13.6391	4.19666e-05	13.6391	1.17773e-05
	13.647	1.15031e-07	13.647	6.45806e-06	13.647	1.09607e-05	13.647	0.000185264	13.647	4.38027e-05	13.647	1.18492e-05
	13.6549	1.17092e-07	13.6549	6.4875e-06	13.6549	1.09845e-05	13.6549	0.000184697	13.6549	4.57445e-05	13.6549	1.19202e-05
	13.6628	1.18914e-07	13.6628	6.51729e-06	13.6628	1.10084e-05	13.6628	0.000184084	13.6628	4.77646e-05	13.6628	1.19907e-05
	13.6707	1.19456e-07	13.6707	6.54766e-06	13.6707	1.10318e-05	13.6707	0.000183423	13.6707	4.98604e-05	13.6707	1.20604e-05
	13.6785	1.20467e-07	13.6786	6.57743e-06	13.6786	1.10548e-05	13.6785	0.00018273	13.6785	5.20373e-05	13.6786	1.21311e-05
	13.6864	1.21396e-07	13.6864	6.60582e-06	13.6864	1.1078e-05	13.6864	0.000182001	13.6864	5.43028e-05	13.6864	1.22028e-05
	13.6943	1.22665e-07	13.6943	6.63424e-06	13.6943	1.11028e-05	13.6943	0.000181231	13.6943	5.66643e-05	13.6943	1.22751e-05
	13.7022	1.23995e-07	13.7022	6.66118e-06	13.7022	1.11283e-05	13.7022	0.00018043	13.7022	5.91175e-05	13.7022	1.23479e-05
	13.7101	1.25151e-07	13.7101	6.68696e-06	13.7101	1.11517e-05	13.7101	0.000179594	13.7101	6.16656e-05	13.7101	1.24212e-05
	13.718	1.26484e-07	13.718	6.71296e-06	13.718	1.11742e-05	13.718	0.000178725	13.718	6.42885e-05	13.718	1.24951e-05
	13.7259	1.27333e-07	13.7259	6.73932e-06	13.7259	1.1197e-05	13.7259	0.000177822	13.7259	6.69799e-05	13.7259	1.25711e-05
	13.7338	1.27662e-07	13.7338	6.76568e-06	13.7338	1.12185e-05	13.7338	0.000176886	13.7338	6.97171e-05	13.7338	1.26495e-05
	13.7417	1.27992e-07	13.7417	6.79072e-06	13.7417	1.12389e-05	13.7417	0.000175912	13.7417	7.25026e-05	13.7417	1.27307e-05
	13.7496	1.28959e-07	13.7496	6.81446e-06	13.7496	1.12597e-05	13.7496	0.0001749	13.7496	7.53499e-05	13.7496	1.28163e-05
	13.7575	1.30797e-07	13.7575	6.83707e-06	13.7575	1.12806e-05	13.7575	0.000173858	13.7575	7.82724e-05	13.7575	1.29058e-05
	13.7654	1.32599e-07	13.7654	6.85982e-06	13.7654	1.13023e-05	13.7654	0.000172784	13.7654	8.12512e-05	13.7654	1.30019e-05
	13.7733	1.34452e-07	13.7733	6.88294e-06	13.7733	1.13246e-05	13.7733	0.000171682	13.7733	8.42359e-05	13.7733	1.31039e-05
	13.7812	1.35663e-07	13.7812	6.90643e-06	13.7812	1.13447e-05	13.7812	0.000170553	13.7812	8.72314e-05	13.7812	1.32122e-05
	13.7891	1.35988e-07	13.7891	6.93003e-06	13.7891	1.1364e-05	13.7891	0.000169391	13.7891	9.02543e-05	13.7891	1.3331e-05
	13.797	1.36382e-07	13.797	6.95204e-06	13.797	1.1383e-05	13.797	0.000168193	13.797	9.33166e-05	13.797	1.34606e-05
	13.8049	1.37022e-07	13.8049	6.97264e-06	13.8049	1.14018e-05	13.8049	0.000166966	13.8049	9.64008e-05	13.8049	1.36027e-05
	13.8128	1.38348e-07	13.8128	6.99352e-06	13.8128	1.14219e-05	13.8128	0.000165719	13.8128	9.95104e-05	13.8128	1.37578e-05
	13.8207	1.40582e-07	13.8207	7.01373e-06	13.8207	1.14429e-05	13.8207	0.000164448	13.8207	0.000102635	13.8207	1.3928e-05
	13.8286	1.41726e-07	13.8286	7.03334e-06	13.8286	1.14636e-05	13.8286	0.000163156	13.8285	0.00010574	13.8286	1.41161e-05
	13.8364	1.42817e-07	13.8364	7.05413e-06	13.8364	1.14836e-05	13.8364	0.00016184	13.8364	0.000108832	13.8364	1.43237e-05
	13.8443	1.44584e-07	13.8443	7.07403e-06	13.8443	1.15033e-05	13.8443	0.0001605	13.8443	0.000111914	13.8443	1.45548e-05
	13.8522	1.46174e-07	13.8522	7.09266e-06	13.8522	1.15236e-05	13.8522	0.000159132	13.8522	0.000115004	13.8522	1.48118e-05
	13.8601	1.47706e-07	13.8601	7.11108e-06	13.8601	1.15443e-05	13.8601	0.000157746	13.8601	0.000118062	13.8601	1.50967e-05
	13.868	1.5106e-07	13.868	7.12945e-06	13.868	1.15657e-05	13.868	0.00015635	13.868	0.000121089	13.868	1.5411e-05
	13.8759	1.55053e-07	13.8759	7.14766e-06	13.8759	1.15888e-05	13.8759	0.000154947	13.8759	0.000124102	13.8759	1.57566e-05
	13.8838	1.56924e-07	13.8838	7.16603e-06	13.8838	1.16123e-05	13.8838	0.000153521	13.8838	0.00012709	13.8838	1.61369e-05
	13.8917	1.57423e-07	13.8917	7.18458e-06	13.8917	1.16357e-05	13.8917	0.000152071	13.8917	0.000130042	13.8917	1.65557e-05
	13.8996	1.57523e-07	13.8996	7.20172e-06	13.8996	1.16584e-05	13.8996	0.000150601	13.8996	0.000132957	13.8996	1.70132e-05
	13.9075	1.58187e-07	13.9075	7.21812e-06	13.9075	1.1682e-05	13.9075	0.000149091	13.9075	0.000135838	13.9075	1.75115e-05
	13.9154	1.60505e-07	13.9154	7.23464e-06	13.9154	1.17075e-05	13.9154	0.000147559	13.9154	0.000138682	13.9154	1.80535e-05
	13.9233	1.62924e-07	13.9233	7.25052e-06	13.9233	1.17347e-05	13.9233	0.000146031	13.9233	0.00014149	13.9233	1.86461e-05
	13.9312	1.65682e-07	13.9312	7.26577e-06	13.9312	1.1764e-05	13.9312	0.000144506	13.9312	0.00014424	13.9312	1.92924e-05
	13.9391	1.68477e-07	13.9391	7.28175e-06	13.9391	1.17944e-05	13.9391	0.000142973	13.9391	0.000146951	13.9391	1.99896e-05
	13.947	1.69932e-07	13.947	7.29752e-06	13.947	1.18258e-05	13.947	0.000141425	13.947	0.000149605	13.947	2.07418e-05
	13.9549	1.71724e-07	13.9549	7.31199e-06	13.9549	1.18581e-05	13.9549	0.000139861	13.9549	0.000152176	13.9549	2.15526e-05
	13.9628	1.73478e-07	13.9628	7.32552e-06	13.9628	1.1892e-05	13.9628	0.000138283	13.9628	0.000154685	13.9628	2.24257e-05
	13.9707	1.75806e-07	13.9707	7.33888e-06	13.9707	1.19283e-05	13.9707	0.000136696	13.9707	0.000157138	13.9707	2.33616e-05
	13.9786	1.77929e-07	13.9786	7.35219e-06	13.9786	1.19682e-05	13.9786	0.000135103	13.9785	0.000159553	13.9786	2.4356e-05
	13.9864	1.79156e-07	13.9864	7.36598e-06	13.9864	1.20106e-05	13.9864	0.00013351	13.9864	0.000161911	13.9864	2.54134e-05
	13.9943	1.81379e-07	13.9943	7.38093e-06	13.9943	1.20555e-05	13.9943	0.000131911	13.9943	0.000164201	13.9943	2.65342e-05
	14.0022	1.83138e-07	14.0022	7.39519e-06	14.0022	1.21041e-05	14.0022	0.000130307	14.0022	0.000166418	14.0022	2.77168e-05
	14.0101	1.85197e-07	14.0101	7.4086e-06	14.0101	1.21551e-05	14.0101	0.000128685	14.0101	0.000168569	14.0101	2.89653e-05
	14.018	1.88675e-07	14.018	7.42137e-06	14.018	1.22103e-05	14.018	0.000127061	14.018	0.000170666	14.018	3.02893e-05
	14.0259	1.91714e-07	14.0259	7.43433e-06	14.0259	1.22704e-05	14.0259	0.000125443	14.0259	0.000172706	14.0259	3.1679e-05
	14.0338	1.94595e-07	14.0338	7.4478e-06	14.0338	1.23356e-05	14.0338	0.000123832	14.0338	0.000174677	14.0338	3.31337e-05
	14.0417	1.98075e-07	14.0417	7.46126e-06	14.0417	1.24065e-05	14.0417	0.00012223	14.0417	0.000176566	14.0417	3.46453e-05
	14.0496	2.0122e-07	14.0496	7.47557e-06	14.0496	1.24827e-05	14.0496	0.000120637	14.0496	0.000178379	14.0496	3.62106e-05
	14.0575	2.0397e-07	14.0575	7.48913e-06	14.0575	1.25639e-05	14.0575	0.000119035	14.0575	0.000180115	14.0575	3.78366e-05
	14.0654	2.07529e-07	14.0654	7.50189e-06	14.0654	1.26518e-05	14.0654	0.000117422	14.0654	0.0001818	14.0654	3.95266e-05
	14.0733	2.1231e-07	14.0733	7.51478e-06	14.0733	1.27474e-05	14.0733	0.000115807	14.0733	0.000183425	14.0733	4.12789e-05
	14.0812	2.18223e-07	14.0812	7.5275e-06	14.0812	1.28514e-05	14.0812	0.000114183	14.0812	0.000184972	14.0812	4.30934e-05
	14.0891	2.2335e-07	14.0891	7.54078e-06	14.0891	1.29633e-05	14.0891	0.000112563	14.0891	0.000186427	14.0891	4.49806e-05
	14.097	2.27676e-07	14.097	7.55461e-06	14.097	1.30845e-05	14.097	0.000110958	14.097	0.000187801	14.097	4.69025e-05
	14.1049	2.31842e-07	14.1049	7.56761e-06	14.1049	1.32159e-05	14.1049	0.000109366	14.1049	0.000189096	14.1049	4.88422e-05
	14.1128	2.36449e-07	14.1128	7.58047e-06	14.1128	1.33565e-05	14.1128	0.000107773	14.1128	0.000190311	14.1128	5.08225e-05
	14.1207	2.42354e-07	14.1207	7.59339e-06	14.1207	1.35088e-05	14.1207	0.000106172	14.1207	0.000191457	14.1207	5.28487e-05
	14.1286	2.48879e-07	14.1286	7.6051e-06	14.1286	1.36743e-05	14.1286	0.000104582	14.1286	0.000192541	14.1286	5.49219e-05
	14.1364	2.55561e-07	14.1365	7.61799e-06	14.1365	1.38527e-05	14.1364	0.000103001	14.1364	0.000193555	14.1365	5.70318e-05
	14.1443	2.61725e-07	14.1443	7.6325e-06	14.1443	1.40454e-05	14.1443	0.000101431	14.1443	0.000194492	14.1443	5.91734e-05
	14.1522	2.67343e-07	14.1522	7.64689e-06	14.1522	1.42537e-05	14.1522	9.98651e-05	14.1522	0.000195352	14.1522	6.13389e-05
	14.1601	2.73053e-07	14.1601	7.66096e-06	14.1601	1.44775e-05	14.1601	9.8305e-05	14.1601	0.000196129	14.1601	6.35297e-05
	14.168	2.79943e-07	14.168	7.6747e-06	14.168	1.47173e-05	14.168	9.67488e-05	14.168	0.00019683	14.168	6.57444e-05
	14.1759	2.87119e-07	14.1759	7.68789e-06	14.1759	1.4975e-05	14.1759	9.51963e-05	14.1759	0.00019746	14.1759	6.79822e-05
	14.1838	2.9549e-07	14.1838	7.70126e-06	14.1838	1.52525e-05	14.1838	9.36561e-05	14.1838	0.000198021	14.1838	7.02256e-05
	14.1917	3.0474e-07	14.1917	7.71585e-06	14.1917	1.55513e-05	14.1917	9.21362e-05	14.1917	0.000198506	14.1917	7.24632e-05
	14.1996	3.13496e-07	14.1996	7.73149e-06	14.1996	1.5872e-05	14.1996	9.06273e-05	14.1996	0.000198906	14.1996	7.4698e-05
	14.2075	3.23139e-07	14.2075	7.74712e-06	14.2075	1.62151e-05	14.2075	8.91323e-05	14.2075	0.00019923	14.2075	7.69358e-05
	14.2154	3.3334e-07	14.2154	7.7622e-06	14.2154	1.65818e-05	14.2154	8.76581e-05	14.2154	0.00019948	14.2154	7.91945e-05
	14.2233	3.43764e-07	14.2233	7.77761e-06	14.2233	1.69725e-05	14.2233	8.61903e-05	14.2233	0.000199656	14.2233	8.14512e-05
	14.2312	3.55206e-07	14.2312	7.79343e-06	14.2312	1.73815e-05	14.2312	8.47329e-05	14.2312	0.000199706	14.2312	8.36805e-05
	14.2391	3.67772e-07	14.2391	7.80891e-06	14.2391	1.78198e-05	14.2391	8.3291e-05	14.2391	0.000199729	14.2391	8.58827e-05
	14.247	3.80213e-07	14.247	7.8245e-06	14.247	1.82976e-05	14.247	8.18666e-05	14.247	0.000199682	14.247	8.80617e-05
	14.2549	3.92927e-07	14.2549	7.8415e-06	14.2549	1.88074e-05	14.2549	8.04426e-05	14.2549	0.000199636	14.2549	9.02181e-05
	14.2628	4.05847e-07	14.2628	7.85896e-06	14.2628	1.93488e-05	14.2628	7.90196e-05	14.2628	0.000199449	14.2628	9.23679e-05
	14.2707	4.18722e-07	14.2707	7.87651e-06	14.2707	1.99234e-05	14.2707	7.76108e-05	14.2707	0.000199193	14.2707	9.45059e-05
	14.2786	4.32861e-07	14.2786	7.8944e-06	14.2786	2.05297e-05	14.2786	7.62189e-05	14.2786	0.000198867	14.2786	9.66242e-05
	14.2864	4.47806e-07	14.2865	7.91263e-06	14.2865	2.11738e-05	14.2864	7.48529e-05	14.2864	0.000198473	14.2865	9.87183e-05
	14.2943	4.62358e-07	14.2943	7.93193e-06	14.2943	2.18562e-05	14.2943	7.35069e-05	14.2943	0.000198007	14.2943	0.000100778
	14.3022	4.77039e-07	14.3022	7.95196e-06	14.3022	2.25761e-05	14.3022	7.21854e-05	14.3022	0.000197472	14.3022	0.000102794
	14.3101	4.91957e-07	14.3101	7.97312e-06	14.3101	2.33387e-05	14.3101	7.08817e-05	14.3101	0.000196876	14.3101	0.000104768
	14.318	5.07984e-07	14.318	7.99538e-06	14.318	2.41405e-05	14.318	6.95957e-05	14.318	0.000196218	14.318	0.000106705
	14.3259	5.2488e-07	14.3259	8.01766e-06	14.3259	2.49844e-05	14.3259	6.83123e-05	14.3259	0.000195497	14.3259	0.00010861
	14.3338	5.42282e-07	14.3338	8.04122e-06	14.3338	2.58727e-05	14.3338	6.7041e-05	14.3338	0.000194714	14.3338	0.000110484
	14.3417	5.61658e-07	14.3417	8.06536e-06	14.3417	2.68001e-05	14.3417	6.57945e-05	14.3417	0.000193864	14.3417	0.000112323
	14.3496	5.81289e-07	14.3496	8.09053e-06	14.3496	2.77678e-05	14.3496	6.45662e-05	14.3496	0.000192956	14.3496	0.000114136
	14.3575	5.99946e-07	14.3575	8.11804e-06	14.3575	2.87812e-05	14.3575	6.33637e-05	14.3575	0.000191993	14.3575	0.000115891
	14.3654	6.18894e-07	14.3654	8.14723e-06	14.3654	2.98442e-05	14.3654	6.2187e-05	14.3654	0.000190976	14.3654	0.000117576
	14.3733	6.38298e-07	14.3733	8.1774e-06	14.3733	3.09546e-05	14.3733	6.10265e-05	14.3733	0.000189917	14.3733	0.000119218
	14.3812	6.57503e-07	14.3812	8.20925e-06	14.3812	3.21074e-05	14.3812	5.98758e-05	14.3812	0.000188806	14.3812	0.000120816
	14.3891	6.77949e-07	14.3891	8.243e-06	14.3891	3.33052e-05	14.3891	5.87488e-05	14.3891	0.000187636	14.3891	0.000122375
	14.397	6.9961e-07	14.397	8.27833e-06	14.397	3.45463e-05	14.397	5.76536e-05	14.397	0.00018641	14.397	0.000123888
	14.4049	7.21209e-07	14.4049	8.31554e-06	14.4049	3.58226e-05	14.4049	5.65886e-05	14.4049	0.000185134	14.4049	0.000125353
	14.4128	7.42795e-07	14.4128	8.35576e-06	14.4128	3.71481e-05	14.4128	5.55472e-05	14.4128	0.000183802	14.4128	0.000126767
	14.4207	7.63828e-07	14.4207	8.3986e-06	14.4207	3.85189e-05	14.4207	5.45311e-05	14.4207	0.000182418	14.4207	0.000128135
	14.4286	7.84771e-07	14.4286	8.44282e-06	14.4286	3.99289e-05	14.4286	5.35412e-05	14.4286	0.00018099	14.4286	0.00012946
	14.4364	8.06787e-07	14.4365	8.49049e-06	14.4365	4.1376e-05	14.4364	5.25746e-05	14.4364	0.000179529	14.4365	0.000130741
	14.4443	8.29783e-07	14.4443	8.54458e-06	14.4443	4.28617e-05	14.4443	5.16376e-05	14.4443	0.000178033	14.4443	0.000131971
	14.4522	8.52563e-07	14.4522	8.6014e-06	14.4522	4.44082e-05	14.4522	5.07216e-05	14.4522	0.000176493	14.4522	0.000133149
	14.4601	8.74668e-07	14.4601	8.66075e-06	14.4601	4.59946e-05	14.4601	4.98333e-05	14.4601	0.000174918	14.4601	0.000134278
	14.468	8.96563e-07	14.468	8.72463e-06	14.468	4.75938e-05	14.468	4.89708e-05	14.468	0.000173308	14.468	0.000135353
	14.4759	9.18109e-07	14.4759	8.79584e-06	14.4759	4.92212e-05	14.4759	4.81311e-05	14.4759	0.000171669	14.4759	0.000136379
	14.4838	9.40805e-07	14.4838	8.87683e-06	14.4838	5.08793e-05	14.4838	4.73129e-05	14.4838	0.000170004	14.4838	0.000137356
	14.4917	9.64151e-07	14.4917	8.9577e-06	14.4917	5.25573e-05	14.4917	4.65176e-05	14.4917	0.00016831	14.4917	0.000138283
	14.4996	9.87545e-07	14.4996	9.03888e-06	14.4996	5.42664e-05	14.4996	4.5735e-05	14.4996	0.00016658	14.4996	0.000139162
	14.5075	1.01179e-06	14.5075	9.12706e-06	14.5075	5.6009e-05	14.5075	4.49774e-05	14.5075	0.000164821	14.5075	0.000139985
	14.5154	1.03592e-06	14.5154	9.22278e-06	14.5154	5.77777e-05	14.5154	4.42605e-05	14.5154	0.000163044	14.5154	0.000140756
	14.5233	1.05919e-06	14.5233	9.32664e-06	14.5233	5.95781e-05	14.5233	4.35649e-05	14.5233	0.000161251	14.5233	0.000141476
	14.5312	1.08195e-06	14.5312	9.43689e-06	14.5312	6.13941e-05	14.5312	4.28983e-05	14.5312	0.000159449	14.5312	0.000142145
	14.5391	1.10516e-06	14.5391	9.55561e-06	14.5391	6.32202e-05	14.5391	4.22622e-05	14.5391	0.000157632	14.5391	0.000142767
	14.547	1.12956e-06	14.547	9.68342e-06	14.547	6.50529e-05	14.547	4.16547e-05	14.547	0.000155809	14.547	0.000143342
	14.5549	1.15518e-06	14.5549	9.81979e-06	14.5549	6.68944e-05	14.5549	4.10754e-05	14.5549	0.000153974	14.5549	0.000143865
	14.5628	1.18e-06	14.5628	9.96775e-06	14.5628	6.87403e-05	14.5628	4.05272e-05	14.5628	0.000152121	14.5628	0.000144336
	14.5707	1.20491e-06	14.5707	1.01303e-05	14.5707	7.06056e-05	14.5707	4.0008e-05	14.5707	0.000150254	14.5707	0.000144755
	14.5786	1.23035e-06	14.5786	1.03182e-05	14.5786	7.25077e-05	14.5786	3.95127e-05	14.5786	0.000148369	14.5786	0.000145125
	14.5865	1.25512e-06	14.5865	1.0515e-05	14.5865	7.43403e-05	14.5865	3.90429e-05	14.5864	0.000146471	14.5865	0.000145446
	14.5943	1.28087e-06	14.5943	1.0714e-05	14.5943	7.61431e-05	14.5943	3.85988e-05	14.5943	0.000144586	14.5943	0.00014572
	14.6022	1.30704e-06	14.6022	1.09276e-05	14.6022	7.80078e-05	14.6022	3.81844e-05	14.6022	0.000142707	14.6022	0.000145945
	14.6101	1.33272e-06	14.6101	1.11516e-05	14.6101	7.98827e-05	14.6101	3.77984e-05	14.6101	0.000140815	14.6101	0.000146121
	14.618	1.3587e-06	14.618	1.13911e-05	14.618	8.17099e-05	14.618	3.74416e-05	14.618	0.000138927	14.618	0.000146248
	14.6259	1.38405e-06	14.6259	1.16482e-05	14.6259	8.34738e-05	14.6259	3.71141e-05	14.6259	0.000137047	14.6259	0.000146326
	14.6338	1.40848e-06	14.6338	1.19227e-05	14.6338	8.52305e-05	14.6338	3.68138e-05	14.6338	0.000135177	14.6338	0.000146315
	14.6417	1.43284e-06	14.6417	1.22158e-05	14.6417	8.69509e-05	14.6417	3.65369e-05	14.6417	0.000133312	14.6417	0.000146304
	14.6496	1.45767e-06	14.6496	1.25292e-05	14.6496	8.86027e-05	14.6496	3.62845e-05	14.6496	0.000131452	14.6496	0.000146276
	14.6575	1.48363e-06	14.6575	1.28612e-05	14.6575	9.02466e-05	14.6575	3.60618e-05	14.6575	0.000129598	14.6575	0.000146167
	14.6654	1.51082e-06	14.6654	1.3215e-05	14.6654	9.18891e-05	14.6654	3.58664e-05	14.6654	0.00012775	14.6654	0.00014601
	14.6733	1.53837e-06	14.6733	1.35927e-05	14.6733	9.34937e-05	14.6733	3.56984e-05	14.6733	0.000125926	14.6733	0.000145807
	14.6812	1.56589e-06	14.6812	1.39935e-05	14.6812	9.50706e-05	14.6812	3.55558e-05	14.6812	0.000124122	14.6812	0.00014556
	14.6891	1.59315e-06	14.6891	1.44203e-05	14.6891	9.66075e-05	14.6891	3.54386e-05	14.6891	0.000122346	14.6891	0.000145269
	14.697	1.62069e-06	14.697	1.48723e-05	14.697	9.81075e-05	14.697	3.53432e-05	14.697	0.000120596	14.697	0.000144935
	14.7049	1.64881e-06	14.7049	1.53511e-05	14.7049	9.9559e-05	14.7049	3.52727e-05	14.7049	0.000118866	14.7049	0.000144557
	14.7128	1.67791e-06	14.7128	1.58568e-05	14.7128	0.000100965	14.7128	3.52285e-05	14.7128	0.000117141	14.7128	0.000144136
	14.7207	1.70725e-06	14.7207	1.63904e-05	14.7207	0.000102327	14.7207	3.52086e-05	14.7207	0.000115433	14.7207	0.000143673
	14.7286	1.7371e-06	14.7286	1.69541e-05	14.7286	0.000103643	14.7286	3.52153e-05	14.7286	0.000113736	14.7286	0.00014317
	14.7365	1.76711e-06	14.7365	1.75436e-05	14.7365	0.000104912	14.7365	3.52459e-05	14.7365	0.000112053	14.7365	0.000142628
	14.7443	1.79629e-06	14.7444	1.81686e-05	14.7444	0.000106126	14.7443	3.52968e-05	14.7443	0.00011042	14.7444	0.000142047
	14.7522	1.82589e-06	14.7522	1.88349e-05	14.7522	0.000107288	14.7522	3.5368e-05	14.7522	0.00010882	14.7522	0.000141425
	14.7601	1.85645e-06	14.7601	1.95333e-05	14.7601	0.000108392	14.7601	3.54615e-05	14.7601	0.000107234	14.7601	0.000140764
	14.768	1.88776e-06	14.768	2.02651e-05	14.768	0.000109445	14.768	3.55768e-05	14.768	0.000105666	14.768	0.000140064
	14.7759	1.91909e-06	14.7759	2.1033e-05	14.7759	0.000110445	14.7759	3.57135e-05	14.7759	0.000104125	14.7759	0.000139329
	14.7838	1.9506e-06	14.7838	2.1837e-05	14.7838	0.000111393	14.7838	3.58698e-05	14.7838	0.000102619	14.7838	0.000138561
	14.7917	1.98263e-06	14.7917	2.2681e-05	14.7917	0.000112289	14.7917	3.60459e-05	14.7917	0.000101147	14.7917	0.000137757
	14.7996	2.01529e-06	14.7996	2.35639e-05	14.7996	0.000113145	14.7996	3.62399e-05	14.7996	9.97025e-05	14.7996	0.000136921
	14.8075	2.04838e-06	14.8075	2.4484e-05	14.8075	0.000113949	14.8075	3.64503e-05	14.8075	9.8284e-05	14.8075	0.000136043
	14.8154	2.08259e-06	14.8154	2.54446e-05	14.8154	0.000114681	14.8154	3.66785e-05	14.8154	9.68936e-05	14.8154	0.000135129
	14.8233	2.11697e-06	14.8233	2.6437e-05	14.8233	0.000115353	14.8233	3.69227e-05	14.8233	9.55286e-05	14.8233	0.000134188
	14.8312	2.15114e-06	14.8312	2.74641e-05	14.8312	0.000115973	14.8312	3.71823e-05	14.8312	9.41964e-05	14.8312	0.00013322
	14.8391	2.18563e-06	14.8391	2.85306e-05	14.8391	0.000116539	14.8391	3.7456e-05	14.8391	9.28997e-05	14.8391	0.000132226
	14.847	2.22081e-06	14.847	2.9642e-05	14.847	0.000117047	14.847	3.77416e-05	14.847	9.1645e-05	14.847	0.000131205
	14.8549	2.25677e-06	14.8549	3.07929e-05	14.8549	0.0001175	14.8549	3.80411e-05	14.8549	9.04214e-05	14.8549	0.000130154
	14.8628	2.29339e-06	14.8628	3.19777e-05	14.8628	0.000117898	14.8628	3.83536e-05	14.8628	8.92251e-05	14.8628	0.000129066
	14.8707	2.33006e-06	14.8707	3.31979e-05	14.8707	0.000118242	14.8707	3.86779e-05	14.8707	8.80552e-05	14.8707	0.000127958
	14.8786	2.36652e-06	14.8786	3.44519e-05	14.8786	0.000118537	14.8786	3.90122e-05	14.8786	8.69248e-05	14.8786	0.000126831
	14.8865	2.40388e-06	14.8865	3.57343e-05	14.8865	0.000118781	14.8865	3.93547e-05	14.8865	8.58355e-05	14.8865	0.000125688
	14.8943	2.44009e-06	14.8944	3.7053e-05	14.8944	0.000118975	14.8943	3.97051e-05	14.8943	8.47771e-05	14.8944	0.000124522
	14.9022	2.47583e-06	14.9022	3.84097e-05	14.9022	0.000119116	14.9022	4.00633e-05	14.9022	8.37476e-05	14.9022	0.000123336
	14.9101	2.51303e-06	14.9101	3.97945e-05	14.9101	0.000119207	14.9101	4.04268e-05	14.9101	8.27455e-05	14.9101	0.000122134
	14.918	2.55112e-06	14.918	4.12091e-05	14.918	0.000119209	14.918	4.07948e-05	14.918	8.1771e-05	14.918	0.000120912
	14.9259	2.58907e-06	14.9259	4.26499e-05	14.9259	0.000119203	14.9259	4.1167e-05	14.9259	8.08175e-05	14.9259	0.000119674
	14.9338	2.62712e-06	14.9338	4.41329e-05	14.9338	0.000119197	14.9338	4.154e-05	14.9338	7.98848e-05	14.9338	0.000118419
	14.9417	2.6665e-06	14.9417	4.56461e-05	14.9417	0.000119101	14.9417	4.19144e-05	14.9417	7.89762e-05	14.9417	0.000117152
	14.9496	2.70528e-06	14.9496	4.71619e-05	14.9496	0.000118958	14.9496	4.22913e-05	14.9496	7.81017e-05	14.9496	0.000115872
	14.9575	2.74341e-06	14.9575	4.86933e-05	14.9575	0.000118769	14.9575	4.26683e-05	14.9575	7.72583e-05	14.9575	0.000114562
	14.9654	2.78293e-06	14.9654	5.024e-05	14.9654	0.000118537	14.9654	4.30447e-05	14.9654	7.64442e-05	14.9654	0.000113226
	14.9733	2.82383e-06	14.9733	5.17952e-05	14.9733	0.000118264	14.9733	4.34193e-05	14.9733	7.56615e-05	14.9733	0.000111884
	14.9812	2.86527e-06	14.9812	5.33619e-05	14.9812	0.000117952	14.9812	4.37967e-05	14.9812	7.49002e-05	14.9812	0.000110538
	14.9891	2.90676e-06	14.9891	5.49468e-05	14.9891	0.000117599	14.9891	4.41709e-05	14.9891	7.41656e-05	14.9891	0.000109195
	14.997	2.94701e-06	14.997	5.65449e-05	14.997	0.000117206	14.997	4.45338e-05	14.997	7.34581e-05	14.997	0.000107848
	15.0049	2.98626e-06	15.0049	5.81581e-05	15.0049	0.000116774	15.0049	4.48879e-05	15.0049	7.27746e-05	15.0049	0.000106488
	15.0128	3.02637e-06	15.0128	5.97813e-05	15.0128	0.000116305	15.0128	4.52413e-05	15.0128	7.21125e-05	15.0128	0.000105126
	15.0207	3.06642e-06	15.0207	6.14036e-05	15.0207	0.000115801	15.0207	4.56002e-05	15.0207	7.14704e-05	15.0207	0.000103749
	15.0286	3.10735e-06	15.0286	6.30104e-05	15.0286	0.000115258	15.0286	4.59466e-05	15.0286	7.08462e-05	15.0286	0.000102363
	15.0365	3.14908e-06	15.0365	6.46106e-05	15.0365	0.000114685	15.0365	4.62719e-05	15.0365	7.02418e-05	15.0365	0.000100978
	15.0443	3.18943e-06	15.0444	6.6207e-05	15.0444	0.000114076	15.0443	4.65851e-05	15.0443	6.96594e-05	15.0444	9.95928e-05
	15.0522	3.23014e-06	15.0522	6.77948e-05	15.0522	0.000113415	15.0522	4.68829e-05	15.0522	6.90949e-05	15.0522	9.82072e-05
	15.0601	3.27128e-06	15.0601	6.93724e-05	15.0601	0.000112719	15.0601	4.71677e-05	15.0601	6.85485e-05	15.0601	9.6824e-05
	15.068	3.31207e-06	15.068	7.09293e-05	15.068	0.000112009	15.068	4.74432e-05	15.068	6.80171e-05	15.068	9.54363e-05
	15.0759	3.35306e-06	15.0759	7.2463e-05	15.0759	0.000111278	15.0759	4.77062e-05	15.0759	6.75009e-05	15.0759	9.40394e-05
	15.0838	3.39452e-06	15.0838	7.39703e-05	15.0838	0.000110519	15.0838	4.79544e-05	15.0838	6.69917e-05	15.0838	9.26468e-05
	15.0917	3.43489e-06	15.0917	7.54505e-05	15.0917	0.000109733	15.0917	4.81881e-05	15.0917	6.64967e-05	15.0917	9.12642e-05
	15.0996	3.47407e-06	15.0996	7.69044e-05	15.0996	0.000108919	15.0996	4.84077e-05	15.0996	6.60186e-05	15.0996	8.98901e-05
	15.1075	3.51298e-06	15.1075	7.83515e-05	15.1075	0.000108076	15.1075	4.86126e-05	15.1075	6.55531e-05	15.1075	8.85181e-05
	15.1154	3.55183e-06	15.1154	7.97825e-05	15.1154	0.000107206	15.1154	4.8802e-05	15.1154	6.51008e-05	15.1154	8.71584e-05
	15.1233	3.59082e-06	15.1233	8.11546e-05	15.1233	0.000106314	15.1233	4.89765e-05	15.1233	6.46582e-05	15.1233	8.58068e-05
	15.1312	3.63018e-06	15.1312	8.24731e-05	15.1312	0.0001054	15.1312	4.91354e-05	15.1312	6.42183e-05	15.1312	8.44502e-05
	15.1391	3.66943e-06	15.1391	8.37482e-05	15.1391	0.000104466	15.1391	4.92781e-05	15.1391	6.37812e-05	15.1391	8.3101e-05
	15.147	3.70804e-06	15.147	8.49847e-05	15.147	0.00010351	15.147	4.94041e-05	15.147	6.33579e-05	15.147	8.17611e-05
	15.1549	3.74576e-06	15.1549	8.61787e-05	15.1549	0.000102526	15.1549	4.95135e-05	15.1549	6.29431e-05	15.1549	8.04201e-05
	15.1628	3.78218e-06	15.1628	8.73288e-05	15.1628	0.000101521	15.1628	4.96067e-05	15.1628	6.25377e-05	15.1628	7.9075e-05
	15.1707	3.81902e-06	15.1707	8.84396e-05	15.1707	0.000100495	15.1707	4.96834e-05	15.1707	6.21393e-05	15.1707	7.77338e-05
	15.1786	3.85613e-06	15.1786	8.95077e-05	15.1786	9.94518e-05	15.1786	4.97429e-05	15.1786	6.17427e-05	15.1786	7.64061e-05
	15.1865	3.89301e-06	15.1865	9.05253e-05	15.1865	9.83949e-05	15.1865	4.97848e-05	15.1865	6.1347e-05	15.1865	7.5097e-05
	15.1944	3.92987e-06	15.1944	9.14938e-05	15.1944	9.73263e-05	15.1944	4.98095e-05	15.1943	6.09515e-05	15.1944	7.38013e-05
	15.2022	3.96615e-06	15.2022	9.24113e-05	15.2022	9.62405e-05	15.2022	4.98173e-05	15.2022	6.05615e-05	15.2022	7.25225e-05
	15.2101	4.00188e-06	15.2101	9.32796e-05	15.2101	9.51302e-05	15.2101	4.98092e-05	15.2101	6.01759e-05	15.2101	7.12537e-05
	15.218	4.03619e-06	15.218	9.41035e-05	15.218	9.40006e-05	15.218	4.97844e-05	15.218	5.97927e-05	15.218	6.99951e-05
	15.2259	4.06938e-06	15.2259	9.48759e-05	15.2259	9.28625e-05	15.2259	4.97427e-05	15.2259	5.94048e-05	15.2259	6.87462e-05
	15.2338	4.1025e-06	15.2338	9.55909e-05	15.2338	9.17198e-05	15.2338	4.96841e-05	15.2338	5.90159e-05	15.2338	6.74944e-05
	15.2417	4.13656e-06	15.2417	9.62478e-05	15.2417	9.05611e-05	15.2417	4.96079e-05	15.2417	5.86286e-05	15.2417	6.62587e-05
	15.2496	4.17053e-06	15.2496	9.68512e-05	15.2496	8.9391e-05	15.2496	4.95164e-05	15.2496	5.82419e-05	15.2496	6.50412e-05
	15.2575	4.20321e-06	15.2575	9.74036e-05	15.2575	8.82069e-05	15.2575	4.94099e-05	15.2575	5.78547e-05	15.2575	6.38406e-05
	15.2654	4.2352e-06	15.2654	9.79052e-05	15.2654	8.70153e-05	15.2654	4.92886e-05	15.2654	5.74675e-05	15.2654	6.26561e-05
	15.2733	4.26668e-06	15.2733	9.83574e-05	15.2733	8.58179e-05	15.2733	4.9152e-05	15.2733	5.7081e-05	15.2733	6.14849e-05
	15.2812	4.29817e-06	15.2812	9.8754e-05	15.2812	8.46096e-05	15.2812	4.89996e-05	15.2812	5.66921e-05	15.2812	6.03212e-05
	15.2891	4.3302e-06	15.2891	9.91006e-05	15.2891	8.33943e-05	15.2891	4.88327e-05	15.2891	5.63002e-05	15.2891	5.91645e-05
	15.297	4.36167e-06	15.297	9.93961e-05	15.297	8.21695e-05	15.297	4.86517e-05	15.297	5.5905e-05	15.297	5.80263e-05
	15.3049	4.3925e-06	15.3049	9.96386e-05	15.3049	8.09326e-05	15.3049	4.84597e-05	15.3049	5.55086e-05	15.3049	5.69119e-05
	15.3128	4.42301e-06	15.3128	9.98314e-05	15.3128	7.96726e-05	15.3128	4.82554e-05	15.3128	5.5109e-05	15.3128	5.58155e-05
	15.3207	4.45264e-06	15.3207	9.99766e-05	15.3207	7.83923e-05	15.3207	4.80363e-05	15.3207	5.4708e-05	15.3207	5.47312e-05
	15.3286	4.48262e-06	15.3286	0.000100022	15.3286	7.71196e-05	15.3286	4.78028e-05	15.3286	5.43069e-05	15.3286	5.36613e-05
	15.3365	4.51415e-06	15.3365	0.000100041	15.3365	7.58613e-05	15.3365	4.75564e-05	15.3365	5.39035e-05	15.3365	5.26093e-05
	15.3444	4.54715e-06	15.3444	0.00010004	15.3444	7.46005e-05	15.3444	4.72965e-05	15.3443	5.34943e-05	15.3444	5.15749e-05
	15.3522	4.58083e-06	15.3522	0.00010004	15.3522	7.33379e-05	15.3522	4.70264e-05	15.3522	5.308e-05	15.3522	5.0554e-05
	15.3601	4.61335e-06	15.3601	9.99979e-05	15.3601	7.20694e-05	15.3601	4.67474e-05	15.3601	5.26641e-05	15.3601	4.95491e-05
	15.368	4.64564e-06	15.368	9.98724e-05	15.368	7.07923e-05	15.368	4.64582e-05	15.368	5.22532e-05	15.368	4.85625e-05
	15.3759	4.67865e-06	15.3759	9.97062e-05	15.3759	6.95149e-05	15.3759	4.61574e-05	15.3759	5.18434e-05	15.3759	4.75912e-05
	15.3838	4.71256e-06	15.3838	9.94992e-05	15.3838	6.82363e-05	15.3838	4.58409e-05	15.3838	5.14244e-05	15.3838	4.66315e-05
	15.3917	4.74889e-06	15.3917	9.92481e-05	15.3917	6.6963e-05	15.3917	4.55004e-05	15.3917	5.10008e-05	15.3917	4.56707e-05
	15.3996	4.78808e-06	15.3996	9.89592e-05	15.3996	6.56905e-05	15.3996	4.51521e-05	15.3996	5.05707e-05	15.3996	4.4716e-05
	15.4075	4.82888e-06	15.4075	9.86393e-05	15.4075	6.44198e-05	15.4075	4.48114e-05	15.4075	5.01386e-05	15.4075	4.37833e-05
	15.4154	4.87049e-06	15.4154	9.82864e-05	15.4154	6.31497e-05	15.4154	4.4465e-05	15.4154	4.97042e-05	15.4154	4.28762e-05
	15.4233	4.91351e-06	15.4233	9.79019e-05	15.4233	6.18802e-05	15.4233	4.41107e-05	15.4233	4.92683e-05	15.4233	4.19896e-05
	15.4312	4.95829e-06	15.4312	9.74855e-05	15.4312	6.06101e-05	15.4312	4.37407e-05	15.4312	4.88307e-05	15.4312	4.11243e-05
	15.4391	5.00521e-06	15.4391	9.70348e-05	15.4391	5.9346e-05	15.4391	4.33601e-05	15.4391	4.83903e-05	15.4391	4.02706e-05
	15.447	5.05638e-06	15.447	9.65538e-05	15.447	5.80948e-05	15.447	4.29805e-05	15.447	4.79457e-05	15.447	3.94275e-05
	15.4549	5.11249e-06	15.4549	9.60471e-05	15.4549	5.6856e-05	15.4549	4.25959e-05	15.4549	4.7495e-05	15.4549	3.86025e-05
	15.4628	5.17273e-06	15.4628	9.55137e-05	15.4628	5.56217e-05	15.4628	4.22067e-05	15.4628	4.70442e-05	15.4628	3.77949e-05
	15.4707	5.23729e-06	15.4707	9.49557e-05	15.4707	5.43893e-05	15.4707	4.18118e-05	15.4707	4.65923e-05	15.4707	3.7006e-05
	15.4786	5.3059e-06	15.4786	9.43656e-05	15.4786	5.31682e-05	15.4786	4.14104e-05	15.4786	4.61382e-05	15.4786	3.62318e-05
	15.4865	5.3801e-06	15.4865	9.37492e-05	15.4865	5.19656e-05	15.4865	4.10007e-05	15.4865	4.56817e-05	15.4865	3.54721e-05
	15.4944	5.46119e-06	15.4944	9.31147e-05	15.4944	5.07788e-05	15.4944	4.05857e-05	15.4944	4.52154e-05	15.4944	3.47245e-05
	15.5022	5.54928e-06	15.5023	9.24601e-05	15.5023	4.95978e-05	15.5022	4.01715e-05	15.5022	4.47323e-05	15.5023	3.39877e-05
	15.5101	5.64484e-06	15.5101	9.17861e-05	15.5101	4.84274e-05	15.5101	3.97527e-05	15.5101	4.42517e-05	15.5101	3.32646e-05
	15.518	5.74727e-06	15.518	9.10944e-05	15.518	4.72671e-05	15.518	3.93278e-05	15.518	4.37836e-05	15.518	3.25571e-05
	15.5259	5.85734e-06	15.5259	9.03807e-05	15.5259	4.61068e-05	15.5259	3.88995e-05	15.5259	4.33112e-05	15.5259	3.1868e-05
	15.5338	5.97672e-06	15.5338	8.96453e-05	15.5338	4.4942e-05	15.5338	3.84685e-05	15.5338	4.28308e-05	15.5338	3.11951e-05
	15.5417	6.10636e-06	15.5417	8.88953e-05	15.5417	4.37811e-05	15.5417	3.80311e-05	15.5417	4.23534e-05	15.5417	3.05358e-05
	15.5496	6.24577e-06	15.5496	8.81275e-05	15.5496	4.26523e-05	15.5496	3.75906e-05	15.5496	4.18815e-05	15.5496	2.98827e-05
	15.5575	6.3962e-06	15.5575	8.7347e-05	15.5575	4.15507e-05	15.5575	3.7148e-05	15.5575	4.14054e-05	15.5575	2.92453e-05
	15.5654	6.55985e-06	15.5654	8.6563e-05	15.5654	4.04656e-05	15.5654	3.67028e-05	15.5654	4.09305e-05	15.5654	2.86267e-05
[truncated: 1,170 more rows]

## Sheet: Figure 6B
	x-axis	y-axis-1	x-axis	y-axis-1	x-axis	y-axis-1	x-axis	y-axis-2	x-axis	y-axis-2	x-axis	y-axis-2
	4A-4G-VPg	4A-4G-VPg	4G-4A	4G-4A	4G-VPg	4G-VPg	4A-4G-VPg	4A-4G-VPg	4G-4A	4A-4G	4G-VPg	4G-VPg
	volume (mL)	dRI (RIU)	volume (mL)	dRI (RIU)	volume (mL)	dRI (RIU)	volume (mL)	MW (Da)	volume (mL)	Mw (Da)	volume (mL)	Mw (Da)
	-0.192614	1.803e-05	-0.192614	3.52594e-07	-0.192614	4.72617e-07	13.0493	98050.7	13.9416	63482.5	14.0847	44439
	-0.184719	4.26799e-09	-0.184719	7.58212e-08	-0.184719	2.17958e-07	13.0578	98091.1	13.95	64422.6	14.0931	44440
	-0.176825	5.8254e-09	-0.176825	1.62075e-08	-0.176825	2.20445e-08	13.0662	98123.1	13.9584	64574.8	14.1015	44455
	-0.16893	1.16348e-08	-0.16893	1.58807e-08	-0.16893	2.18394e-08	13.0746	98119.7	13.9668	64725.6	14.1099	44452.1
	-0.161035	1.17426e-08	-0.161035	1.55538e-08	-0.161035	2.16342e-08	13.083	98097.2	13.9752	64887.2	14.1183	44431.4
	-0.15314	7.62665e-09	-0.15314	1.48225e-08	-0.15314	2.0349e-08	13.0914	98083.4	13.9837	65051.8	14.1268	44437.3
	-0.145245	2.26777e-09	-0.145245	1.31643e-08	-0.145245	2.03402e-08	13.0998	98089.5	13.9921	65195.5	14.1352	44504.7
	-0.137351	1.5023e-09	-0.137351	1.24444e-08	-0.137351	2.02956e-08	13.1083	98107	14.0005	65302.6	14.1436	44606
	-0.129456	6.1905e-09	-0.129456	1.18969e-08	-0.129456	2.00921e-08	13.1167	98125.5	14.0089	65382.3	14.152	44702.1
	-0.121561	7.98548e-09	-0.121561	1.18702e-08	-0.121561	1.98886e-08	13.1251	98147.4	14.0173	65456.3	14.1604	44787.2
	-0.113666	6.39726e-09	-0.113666	1.18102e-08	-0.113666	1.85833e-08	13.1335	98186.6	14.0257	65537.1	14.1688	44864.5
	-0.105771	5.77186e-09	-0.105771	1.17501e-08	-0.105771	1.74542e-08	13.1419	98271.2	14.0342	65628.4	14.1773	44912.4
	-0.0978767	5.62698e-09	-0.0978767	1.08712e-08	-0.0978766	1.71586e-08	13.1503	98379.7	14.0426	65728.5	14.1857	44927.8
	-0.0899819	5.4726e-09	-0.0899819	9.90514e-09	-0.0899818	1.75591e-08	13.1588	98466.4	14.051	65827.7	14.1941	44935
	-0.0820871	4.97776e-09	-0.0820871	9.3126e-09	-0.082087	1.75638e-08	13.1672	98502.8	14.0594	65911.8	14.2025	44950.9
	-0.0741923	4.34642e-09	-0.0741923	9.53944e-09	-0.0741922	1.74019e-08	13.1756	98497.8	14.0678	65969.5	14.2109	44976.6
	-0.0662975	3.36047e-09	-0.0662975	9.58463e-09	-0.0662974	1.72179e-08	13.184	98460.6	14.0762	66016.3	14.2193	45021.5
	-0.0584027	2.55943e-09	-0.0584027	9.37014e-09	-0.0584026	1.70339e-08	13.1924	98400.4	14.0847	66069.4	14.2278	45105.9
	-0.0505079	2.66804e-09	-0.0505079	9.15564e-09	-0.0505078	1.6391e-08	13.2009	98331.7	14.0931	66126.9	14.2362	45235.9
	-0.0426131	3.38953e-09	-0.0426131	8.63907e-09	-0.042613	1.53055e-08	13.2093	98273	14.1015	66180.4	14.2446	45400.4
	-0.0347183	3.78961e-09	-0.0347183	8.66262e-09	-0.0347182	1.48658e-08	13.2177	98233	14.1099	66233.6	14.253	45563.3
	-0.0268235	4.09848e-09	-0.0268235	8.72122e-09	-0.0268234	1.46828e-08	13.2261	98206.3	14.1183	66290.1	14.2614	45669.2
	-0.0189287	4.5036e-09	-0.0189287	9.63212e-09	-0.0189286	1.44997e-08	13.2345	98178.3	14.1268	66345.6	14.2698	45699.9
	-0.0110339	4.0489e-09	-0.0110339	9.89028e-09	-0.0110338	1.36031e-08	13.2429	98148	14.1352	66396.8	14.2783	45684.3
	-0.00313905	3.54557e-09	-0.00313908	9.79099e-09	-0.00313901	1.27635e-08	13.2514	98122.6	14.1436	66441.3	14.2867	45666.1
	0.00475575	3.52674e-09	0.00475572	9.69169e-09	0.00475579	1.22758e-08	13.2598	98105.5	14.152	66476.3	14.2951	45673.3
	0.0126505	4.88088e-09	0.0126505	9.48822e-09	0.0126506	1.19883e-08	13.2682	98095.3	14.1604	66505.7	14.3035	45700.9
	0.0205453	6.35667e-09	0.0205453	9.08793e-09	0.0205454	1.23479e-08	13.2766	98077.7	14.1688	66531.2	14.3119	45731.5
	0.0284401	6.19209e-09	0.0284401	9.71989e-09	0.0284402	1.25597e-08	13.285	98039.1	14.1773	66554.5	14.3204	45761.1
	0.0363349	5.68532e-09	0.0363349	9.58653e-09	0.036335	1.24646e-08	13.2934	97971	14.1857	66575.2	14.3288	45797.5
	0.0442297	5.01239e-09	0.0442297	9.45317e-09	0.0442298	1.24626e-08	13.3019	97896.3	14.1941	66593.8	14.3372	45839.2
	0.0521245	3.99277e-09	0.0521245	9.08898e-09	0.0521246	1.25326e-08	13.3103	97844.3	14.2025	66612.3	14.3456	45872.3
	0.0600193	4.0648e-09	0.0600193	8.11725e-09	0.0600194	1.23936e-08	13.3187	97815.9	14.2109	66630.6	14.354	45896.1
	0.0679141	5.18047e-09	0.0679141	8.39225e-09	0.0679142	1.22547e-08	13.3271	97791.6	14.2193	66648.8	14.3624	45925.5
	0.0758089	4.97326e-09	0.0758089	8.48292e-09	0.075809	1.21874e-08	13.3355	97759.7	14.2278	66672.5	14.3709	45960.6
	0.0837037	4.00527e-09	0.0837037	8.69922e-09	0.0837038	1.22645e-08	13.3439	97718.1	14.2362	66686	14.3793	45997.6
	0.0915985	3.68877e-09	0.0915985	8.77812e-09	0.0915986	1.21163e-08	13.3524	97663.9	14.2446	66686.2	14.3877	46032.2
	0.0994933	3.34214e-09	0.0994933	8.63982e-09	0.0994934	1.19567e-08	13.3608	97594.6	14.253	66670.3	14.3961	46064.8
	0.107388	3.48556e-09	0.107388	8.50152e-09	0.107388	1.17774e-08	13.3692	97518.8	14.2614	66668.4	14.4045	46098
	0.115283	4.30696e-09	0.115283	8.42809e-09	0.115283	1.15982e-08	13.3776	97443.1	14.2698	66665.8	14.4129	46135.7
	0.123178	4.67891e-09	0.123178	8.39718e-09	0.123178	1.23094e-08	13.386	97365.4	14.2783	66653.2	14.4214	46181.9
	0.131073	3.9702e-09	0.131073	8.95561e-09	0.131073	1.27734e-08	13.3944	97273	14.2867	66637.7	14.4298	46241.7
	0.138967	3.90497e-09	0.138967	9.40221e-09	0.138967	1.23635e-08	13.4029	97157.5	14.2951	66628.1	14.4382	46312.2
	0.146862	3.99129e-09	0.146862	9.23805e-09	0.146862	1.19535e-08	13.4113	97026.5	14.3035	66615	14.4466	46381.2
	0.154757	3.33793e-09	0.154757	9.0739e-09	0.154757	1.12389e-08	13.4197	96902.3	14.3119	66581.4	14.455	46431.9
	0.162652	3.50205e-09	0.162652	8.70145e-09	0.162652	1.04034e-08	13.4281	96806.5	14.3204	66526.1	14.4634	46457.2
	0.170547	4.63747e-09	0.170546	7.84278e-09	0.170547	9.82061e-09	13.4365	96737.3	14.3288	66462.9	14.4719	46465.3
	0.178441	5.72537e-09	0.178441	7.39723e-09	0.178441	9.85368e-09	13.445	96676.1	14.3372	66402.7	14.4803	46467.2
	0.186336	5.87757e-09	0.186336	7.56803e-09	0.186336	9.80882e-09	13.4534	96611.1	14.3456	66344.4	14.4887	46470.4
	0.194231	5.13753e-09	0.194231	7.5001e-09	0.194231	9.567e-09	13.4618	96548.9	14.354	66285.9	14.4971	46477.6
	0.202126	4.67167e-09	0.202126	7.43217e-09	0.202126	9.32519e-09	13.4702	96495.9	14.3624	66231.5	14.5055	46490.9
	0.210021	4.61818e-09	0.21002	6.90491e-09	0.210021	8.75695e-09	13.4786	96442	14.3709	66180.7	14.5139	46510.4
	0.217915	4.79075e-09	0.217915	6.20489e-09	0.217915	8.45054e-09	13.487	96368.9	14.3793	66129.3	14.5224	46536.1
	0.22581	5.74265e-09	0.22581	5.10247e-09	0.22581	8.42822e-09	13.4955	96275.3	14.3877	66074.3	14.5308	46565.6
	0.233705	6.23751e-09	0.233705	4.48769e-09	0.233705	8.84556e-09	13.5039	96177.2	14.3961	66016	14.5392	46589.7
	0.2416	6.19315e-09	0.2416	5.18943e-09	0.2416	8.89003e-09	13.5123	96087	14.4045	65960.1	14.5476	46597.4
	0.249495	5.73236e-09	0.249494	5.41195e-09	0.249495	8.36944e-09	13.5207	96003.9	14.4129	65909.1	14.556	46586.5
	0.257389	5.71346e-09	0.257389	5.3287e-09	0.257389	7.84884e-09	13.5291	95928	14.4214	65847.1	14.5645	46566.6
	0.265284	5.44821e-09	0.265284	5.24545e-09	0.265284	7.6931e-09	13.5375	95855	14.4298	65760.6	14.5729	46549.5
	0.273179	5.21034e-09	0.273179	5.09715e-09	0.273179	8.2498e-09	13.546	95773.3	14.4382	65657.4	14.5813	46537.1
	0.281074	5.81242e-09	0.281074	5.22917e-09	0.281074	8.68281e-09	13.5544	95671.1	14.4466	65551.4	14.5897	46525.4
	0.288969	5.7e-09	0.288968	5.30597e-09	0.288969	9.1668e-09	13.5628	95552.2	14.455	65441.6	14.5981	46511.2
	0.296863	4.53258e-09	0.296863	5.86924e-09	0.296863	9.26257e-09	13.5712	95431.7	14.4634	65323.6	14.6065	46495.6
	0.304758	3.49315e-09	0.304758	6.19695e-09	0.304758	9.07657e-09	13.5796	95314.3	14.4719	65210.5	14.615	46482
	0.312653	3.19078e-09	0.312653	6.27887e-09	0.312653	8.89056e-09	13.588	95200.5	14.4803	65117.2	14.6234	46474.8
	0.320548	3.16549e-09	0.320548	5.89698e-09	0.320548	8.45151e-09	13.5965	95096.6	14.4887	65043.3	14.6318	46486.4
	0.328443	3.39645e-09	0.328442	5.51509e-09	0.328443	8.09101e-09	13.6049	95004.5	14.4971	64974.1	14.6402	46495.9
	0.336337	3.98069e-09	0.336337	5.19402e-09	0.336337	8.75125e-09	13.6133	94910.5	14.5055	64891.7	14.6486	46492.5
	0.344232	4.53764e-09	0.344232	5.50191e-09	0.344232	9.94049e-09	13.6217	94800	14.5139	64788.9	14.657	46493
	0.352127	3.8032e-09	0.352127	5.48943e-09	0.352127	9.77645e-09	13.6301	94675.2	14.5224	64676.4	14.6655	46489.5
	0.360022	2.57664e-09	0.360022	5.37462e-09	0.360022	9.52164e-09	13.6386	94548.2	14.5308	64557.9	14.6739	46480.5
	0.367917	1.94791e-09	0.367916	5.25982e-09	0.367917	9.26683e-09	13.647	94429.1	14.5392	64430.3	14.6823	46468.4
	0.375811	2.00013e-09	0.375811	4.34562e-09	0.375811	8.72852e-09	13.6554	94322.5	14.5476	64231.8	14.6907	46456.5
	0.383706	2.83723e-09	0.383706	4.23646e-09	0.383706	9.26856e-09	13.6638	94214.2			14.6991	46443.1
	0.391601	3.09257e-09	0.391601	4.82746e-09	0.391601	9.14993e-09	13.6722	94088.6			14.7075	46427.2
	0.399496	2.57285e-09	0.399496	5.05775e-09	0.399496	8.93558e-09	13.6806	93947.9			14.716	46410.3
	0.407391	2.07489e-09	0.40739	5.17747e-09	0.407391	8.72123e-09	13.6891	93808.9			14.7244	46391.9
	0.415285	1.68879e-09	0.415285	5.01821e-09	0.415285	8.02962e-09	13.6975	93671.7			14.7328	46370.6
	0.42318	2.0646e-09	0.42318	4.85896e-09	0.42318	6.92932e-09	13.7059	93528.7			14.7412	46347.7
	0.431075	3.05341e-09	0.431075	4.5535e-09	0.431075	6.34793e-09	13.7143	93383.5			14.7496	46330.6
	0.43897	4.11036e-09	0.43897	4.0349e-09	0.43897	6.28677e-09	13.7227	93239.7			14.758	46329.8
	0.446865	3.72346e-09	0.446864	4.05216e-09	0.446865	5.95429e-09	13.7311	93099.8			14.7665	46348.1
	0.454759	3.12226e-09	0.454759	4.10065e-09	0.454759	5.62182e-09	13.7396	92972			14.7749	46370.5
	0.462654	3.14914e-09	0.462654	4.41265e-09	0.462654	5.08094e-09	13.748	92866.8			14.7833	46375.5
	0.470549	2.10777e-09	0.470549	4.52569e-09	0.470549	3.71568e-09	13.7564	92778.6			14.7917	46359.2
	0.478444	1.09971e-09	0.478444	4.14169e-09	0.478444	3.01747e-09	13.7648	92691.1			14.8001	46337.3
	0.486339	1.17779e-09	0.486338	3.75768e-09	0.486339	3.07253e-09	13.7732	92588.2			14.8086	46325.3
	0.494233	1.70522e-09	0.494233	2.88174e-09	0.494233	2.9941e-09	13.7816	92466.7			14.817	46317.8
	0.502128	2.12536e-09	0.502128	2.42461e-09	0.502128	2.82188e-09	13.7901	92336.6			14.8254	46300.8
	0.510023	2.13998e-09	0.510023	2.47324e-09	0.510023	2.26567e-09	13.7985	92218.6			14.8338	46266.1
	0.517918	1.87392e-09	0.517918	2.44993e-09	0.517918	1.70945e-09	13.8069	92127.3			14.8422	46212.6
	0.525813	1.65408e-09	0.525812	2.13831e-09	0.525813	1.28038e-09	13.8153	92059.2			14.8506	46148
	0.533707	2.39012e-09	0.533707	1.82669e-09	0.533707	1.61094e-09	13.8237	91992.3			14.8591	46084.7
	0.541602	3.42161e-09	0.541602	9.84382e-10	0.541602	2.40989e-09	13.8321	91906			14.8675	46035
	0.549497	3.9476e-09	0.549497	9.42778e-10	0.549497	2.33426e-09	13.8406	91805.1			14.8759	46010.8
	0.557392	3.46678e-09	0.557392	1.68354e-09	0.557392	2.25862e-09	13.849	91704.1			14.8843	46010.9
	0.565287	1.70338e-09	0.565286	2.21445e-09	0.565287	2.01772e-09	13.8574	91603.8			14.8927	46011.6
	0.573181	8.92971e-10	0.573181	2.45163e-09	0.573181	1.77681e-09	13.8658	91498.9			14.9011	45988.5
	0.581076	5.92931e-10	0.581076	2.19372e-09	0.581076	1.45955e-09	13.8742	91390.8			14.9096	45946.2
	0.588971	6.09662e-10	0.588971	1.93582e-09	0.588971	1.09204e-09	13.8827	91288.1			14.918	45907.3
	0.596866	8.82646e-10	0.596866	1.78642e-09	0.596866	1.5501e-09	13.8911	91184.8			14.9264	45875.8
	0.604761	5.26673e-10	0.60476	2.38799e-09	0.604761	2.65964e-09	13.8995	91076.8			14.9348	45838.1
	0.612655	1.46417e-10	0.612655	2.82335e-09	0.612656	2.74271e-09	13.9079	90991.3			14.9432	45779.1
	0.62055	-4.99249e-10	0.62055	2.99015e-09	0.62055	2.81899e-09	13.9163	90928.3			14.9516	45700.6
	0.628445	-6.9379e-10	0.628445	2.94152e-09	0.628445	2.99857e-09	13.9247	90863.9			14.9601	45618.5
	0.63634	8.95358e-11	0.63634	2.888e-09	0.63634	2.91632e-09	13.9332	90782.1			14.9685	45544.3
	0.644235	1.29592e-09	0.644234	2.83447e-09	0.644235	3.1575e-09	13.9416	90683.6			14.9769	45485.6
	0.652129	1.99463e-09	0.652129	2.19517e-09	0.65213	3.56145e-09					14.9853	45449.4
	0.660024	2.03559e-09	0.660024	2.30149e-09	0.660024	3.78682e-09					14.9937	45438.4
	0.667919	1.67653e-09	0.667919	2.74278e-09	0.667919	3.83895e-09					15.0022	45443.6
	0.675814	1.49176e-09	0.675814	2.92533e-09	0.675814	3.6724e-09					15.0106	45436.4
	0.683709	1.47149e-09	0.683708	2.87057e-09	0.683709	3.57567e-09					15.019	45403.5
	0.691603	1.61961e-09	0.691603	2.81581e-09	0.691604	3.50514e-09					15.0274	45351.3
	0.699498	2.82524e-09	0.699498	1.60252e-09	0.699498	3.62206e-09					15.0358	45283.6
	0.707393	3.45655e-09	0.707393	1.57164e-11	0.707393	4.96219e-09					15.0442	45207.2
	0.715288	2.99108e-09	0.715288	-8.21393e-10	0.715288	4.78314e-09					15.0527	45131
	0.723183	2.49261e-09	0.723182	-3.17996e-10	0.723183	4.6041e-09					15.0611	45061.6
	0.731077	1.78624e-09	0.731077	-2.85938e-10	0.731078	4.30083e-09					15.0695	45002.9
	0.738972	1.6712e-09	0.738972	-3.77002e-10	0.738972	3.89617e-09					15.0779	44955.1
	0.746867	2.35503e-09	0.746867	-4.68065e-10	0.746867	3.13734e-09					15.0863	44903
	0.754762	3.13864e-09	0.754762	-7.36283e-10	0.754762	2.30075e-09					15.0947	44823.2
	0.762657	3.27655e-09	0.762656	-4.0576e-10	0.762657	2.72559e-09					15.1032	44715.9
	0.770551	2.63235e-09	0.770551	3.22327e-10	0.770552	2.32283e-09					15.1116	44612.5
	0.778446	1.99976e-09	0.778446	9.31129e-10	0.778446	1.92006e-09					15.12	44537.5
	0.786341	2.03544e-09	0.786341	9.16181e-10	0.786341	1.22263e-09					15.1284	44483.7
	0.794236	2.20712e-09	0.794236	7.84152e-10	0.794236	1.36346e-10					15.1368	44419.3
	0.802131	2.43264e-09	0.80213	6.52122e-10	0.802131	-5.0047e-10					15.1452	44331.1
	0.810025	2.90213e-09	0.810025	6.44976e-11	0.810026	-5.98873e-10					15.1537	44238.1
	0.81792	2.43128e-09	0.81792	3.04659e-10	0.81792	-1.79101e-10					15.1621	44167
	0.825815	1.31618e-09	0.825815	1.15578e-09	0.825815	-4.04184e-10					15.1705	44133.4
	0.83371	7.60444e-10	0.83371	1.22744e-09	0.83371	-6.29266e-10					15.1789	44133.9
	0.841605	2.28384e-10	0.841604	1.20827e-09	0.841605	-9.30737e-10					15.1873	44151
	0.849499	-2.78296e-10	0.849499	8.76346e-10	0.8495	-8.01445e-10					15.1957	44156.4
	0.857394	2.80618e-10	0.857394	5.44421e-10	0.857394	4.45197e-10					15.2042	44120.6
	0.865289	6.61749e-10	0.865289	3.35428e-10	0.865289	7.2394e-10					15.2126	44063.8
	0.873184	1.16224e-10	0.873184	2.45875e-10	0.873184	6.6905e-10					15.221	44030.1
	0.881079	2.75592e-11	0.881078	1.56321e-10	0.881079	4.47344e-10					15.2294	44036.3
	0.888973	-2.56127e-10	0.888973	-1.27795e-10	0.888974	2.25638e-10					15.2378	44069
	0.896868	-1.65744e-10	0.896868	-1.36193e-09	0.896868	-1.20511e-09
	0.904763	9.07762e-10	0.904763	-2.49654e-09	0.904763	-1.82491e-09
	0.912658	1.41293e-09	0.912658	-3.06498e-09	0.912658	-1.91669e-09
	0.920553	1.03512e-09	0.920552	-3.10261e-09	0.920553	-1.76908e-09
	0.928447	1.11555e-10	0.928447	-3.14024e-09	0.928448	-1.8171e-09
	0.936342	-5.31864e-10	0.936342	-3.10604e-09	0.936342	-2.23306e-09
	0.944237	-1.23367e-09	0.944237	-3.19306e-09	0.944237	-2.64901e-09
	0.952132	-1.9278e-09	0.952132	-3.28009e-09	0.952132	-3.74346e-09
	0.960027	-1.33619e-09	0.960026	-3.62881e-09	0.960027	-3.87388e-09
	0.967921	-1.20248e-09	0.967921	-4.57968e-09	0.967922	-3.26661e-09
	0.975816	-1.58905e-09	0.975816	-4.23651e-09	0.975816	-3.41925e-09
	0.983711	-1.63251e-09	0.983711	-3.26757e-09	0.983711	-3.87197e-09
	0.991606	-2.43924e-09	0.991606	-3.40154e-09	0.991606	-4.32469e-09
	0.999501	-2.94073e-09	0.9995	-3.5355e-09	0.999501	-5.0775e-09
	1.0074	-2.99598e-09	1.0074	-3.76243e-09	1.0074	-5.87927e-09
	1.01529	-2.28968e-09	1.01529	-3.82114e-09	1.01529	-5.573e-09
	1.02318	-1.54949e-09	1.02318	-4.09101e-09	1.02319	-4.85027e-09
	1.03108	-1.38784e-09	1.03108	-4.15119e-09	1.03108	-4.55453e-09
	1.03897	-2.26795e-09	1.03897	-3.54075e-09	1.03897	-4.73783e-09
	1.04687	-3.03326e-09	1.04687	-3.33081e-09	1.04687	-4.92114e-09
	1.05476	-2.36111e-09	1.05476	-3.44124e-09	1.05476	-5.2403e-09
	1.06266	-1.9988e-09	1.06266	-3.55167e-09	1.06266	-5.91453e-09
	1.07055	-1.65348e-09	1.07055	-4.10324e-09	1.07055	-5.19547e-09
	1.07845	-8.39216e-10	1.07845	-3.68494e-09	1.07845	-5.44282e-09
	1.08634	-9.46802e-10	1.08634	-3.59768e-09	1.08634	-5.69017e-09
	1.09424	-1.92776e-09	1.09424	-3.61737e-09	1.09424	-6.07606e-09
	1.10213	-2.91666e-09	1.10213	-3.98015e-09	1.10213	-6.88346e-09
	1.11003	-3.29589e-09	1.11003	-4.34294e-09	1.11003	-7.72455e-09
	1.11792	-3.05927e-09	1.11792	-4.57816e-09	1.11792	-7.66796e-09
	1.12582	-3.36384e-09	1.12582	-4.65273e-09	1.12582	-7.01714e-09
	1.13371	-4.19424e-09	1.13371	-4.93697e-09	1.13371	-7.21557e-09
	1.14161	-5.46363e-09	1.14161	-4.8082e-09	1.14161	-7.41399e-09
	1.1495	-6.16595e-09	1.1495	-5.04167e-09	1.1495	-7.8191e-09
	1.1574	-6.63512e-09	1.1574	-5.27515e-09	1.1574	-8.50175e-09
	1.16529	-6.92183e-09	1.16529	-5.79962e-09	1.16529	-9.08885e-09
	1.17319	-6.01998e-09	1.17319	-6.56614e-09	1.17319	-9.86192e-09
	1.18108	-5.36318e-09	1.18108	-6.83105e-09	1.18108	-9.47618e-09
	1.18898	-5.44072e-09	1.18898	-6.27531e-09	1.18898	-8.41493e-09
	1.19687	-6.60932e-09	1.19687	-5.88278e-09	1.19687	-8.62474e-09
	1.20477	-7.23101e-09	1.20477	-5.80557e-09	1.20477	-8.83454e-09
	1.21266	-7.20028e-09	1.21266	-5.87726e-09	1.21266	-9.23293e-09
	1.22055	-7.58391e-09	1.22055	-5.94896e-09	1.22056	-9.84119e-09
	1.22845	-7.06413e-09	1.22845	-6.16957e-09	1.22845	-1.00623e-08
	1.23634	-6.96296e-09	1.23634	-6.52254e-09	1.23634	-1.02857e-08
	1.24424	-7.5026e-09	1.24424	-6.36115e-09	1.24424	-1.05091e-08
	1.25213	-8.31085e-09	1.25213	-5.98424e-09	1.25213	-1.11216e-08
	1.26003	-9.81914e-09	1.26003	-5.89649e-09	1.26003	-1.21794e-08
	1.26792	-1.1235e-08	1.26792	-5.89954e-09	1.26792	-1.34329e-08
	1.27582	-1.16277e-08	1.27582	-6.03981e-09	1.27582	-1.40955e-08
	1.28371	-1.10713e-08	1.28371	-6.18008e-09	1.28371	-1.41489e-08
	1.29161	-1.08206e-08	1.29161	-5.43687e-09	1.29161	-1.41471e-08
	1.2995	-1.12602e-08	1.2995	-5.37666e-09	1.2995	-1.41453e-08
	1.3074	-1.22266e-08	1.3074	-5.41207e-09	1.3074	-1.41978e-08
	1.31529	-1.33068e-08	1.31529	-5.49529e-09	1.31529	-1.43348e-08
	1.32319	-1.38842e-08	1.32319	-5.57851e-09	1.32319	-1.44719e-08
	1.33108	-1.32741e-08	1.33108	-7.07753e-09	1.33108	-1.43482e-08
	1.33898	-1.27708e-08	1.33898	-7.87391e-09	1.33898	-1.30704e-08
	1.34687	-1.34879e-08	1.34687	-7.1802e-09	1.34687	-1.27044e-08
	1.35477	-1.38815e-08	1.35477	-6.48348e-09	1.35477	-1.31313e-08
	1.36266	-1.37332e-08	1.36266	-6.77713e-09	1.36266	-1.35582e-08
	1.37056	-1.38172e-08	1.37056	-7.07078e-09	1.37056	-1.42829e-08
	1.37845	-1.35867e-08	1.37845	-7.62255e-09	1.37845	-1.51696e-08
	1.38635	-1.26735e-08	1.38635	-8.4033e-09	1.38635	-1.50016e-08
	1.39424	-1.26606e-08	1.39424	-8.50455e-09	1.39424	-1.50193e-08
	1.40214	-1.31185e-08	1.40214	-7.91866e-09	1.40214	-1.53121e-08
	1.41003	-1.37357e-08	1.41003	-7.30939e-09	1.41003	-1.5605e-08
	1.41792	-1.46648e-08	1.41792	-7.55254e-09	1.41793	-1.60884e-08
	1.42582	-1.53944e-08	1.42582	-7.79569e-09	1.42582	-1.64208e-08
	1.43371	-1.53248e-08	1.43371	-8.29949e-09	1.43371	-1.6614e-08
	1.44161	-1.50866e-08	1.44161	-8.74628e-09	1.44161	-1.54621e-08
	1.4495	-1.55196e-08	1.4495	-8.69858e-09	1.4495	-1.41495e-08
	1.4574	-1.63371e-08	1.4574	-7.94698e-09	1.4574	-1.45206e-08
	1.46529	-1.73838e-08	1.46529	-7.94672e-09	1.46529	-1.48917e-08
	1.47319	-1.81421e-08	1.47319	-7.98572e-09	1.47319	-1.55992e-08
	1.48108	-1.85861e-08	1.48108	-8.04434e-09	1.48108	-1.65848e-08
	1.48898	-1.81622e-08	1.48898	-8.10297e-09	1.48898	-1.64613e-08
	1.49687	-1.75223e-08	1.49687	-8.28488e-09	1.49687	-1.54975e-08
	1.50477	-1.78231e-08	1.50477	-7.86602e-09	1.50477	-1.51092e-08
	1.51266	-1.86294e-08	1.51266	-7.87541e-09	1.51266	-1.53252e-08
	1.52056	-1.91987e-08	1.52056	-7.94935e-09	1.52056	-1.55412e-08
	1.52845	-1.98464e-08	1.52845	-8.0233e-09	1.52845	-1.60685e-08
	1.53635	-2.03325e-08	1.53635	-9.12665e-09	1.53635	-1.68407e-08
	1.54424	-1.99454e-08	1.54424	-9.69557e-09	1.54424	-1.74811e-08
	1.55214	-2.00015e-08	1.55214	-9.79352e-09	1.55214	-1.77157e-08
	1.56003	-2.09879e-08	1.56003	-9.91153e-09	1.56003	-1.79291e-08
	1.56793	-2.1902e-08	1.56793	-9.71795e-09	1.56793	-1.81425e-08
	1.57582	-2.3476e-08	1.57582	-9.75821e-09	1.57582	-1.87462e-08
	1.58372	-2.49203e-08	1.58372	-1.05815e-08	1.58372	-1.92717e-08
	1.59161	-2.46869e-08	1.59161	-1.14048e-08	1.59161	-1.92723e-08
	1.59951	-2.41776e-08	1.59951	-1.25434e-08	1.59951	-1.94111e-08
	1.6074	-2.44312e-08	1.6074	-1.35171e-08	1.6074	-1.97335e-08
	1.61529	-2.55204e-08	1.61529	-1.34748e-08	1.6153	-2.0056e-08
	1.62319	-2.66156e-08	1.62319	-1.32223e-08	1.62319	-2.0529e-08
	1.63108	-2.65625e-08	1.63108	-1.33269e-08	1.63108	-2.13178e-08
	1.63898	-2.71156e-08	1.63898	-1.34314e-08	1.63898	-2.16336e-08
	1.64687	-2.77127e-08	1.64687	-1.35911e-08	1.64687	-2.2058e-08
	1.65477	-2.71341e-08	1.65477	-1.3687e-08	1.65477	-2.10365e-08
	1.66266	-2.71349e-08	1.66266	-1.32607e-08	1.66266	-2.05229e-08
	1.67056	-2.74561e-08	1.67056	-1.20931e-08	1.67056	-2.07082e-08
	1.67845	-2.81516e-08	1.67845	-1.17274e-08	1.67845	-2.08936e-08
	1.68635	-2.8694e-08	1.68635	-1.16578e-08	1.68635	-2.11578e-08
	1.69424	-2.83008e-08	1.69424	-1.17434e-08	1.69424	-2.14422e-08
	1.70214	-2.74439e-08	1.70214	-1.18289e-08	1.70214	-2.13433e-08
	1.71003	-2.66884e-08	1.71003	-1.1954e-08	1.71003	-2.14697e-08
	1.71793	-2.69479e-08	1.71793	-1.15217e-08	1.71793	-2.17504e-08
	1.72582	-2.81443e-08	1.72582	-1.11726e-08	1.72582	-2.2031e-08
	1.73372	-2.92404e-08	1.73372	-1.10467e-08	1.73372	-2.3192e-08
	1.74161	-2.96473e-08	1.74161	-1.15188e-08	1.74161	-2.45553e-08
	1.74951	-2.95729e-08	1.74951	-1.19908e-08	1.74951	-2.54494e-08
	1.7574	-2.96269e-08	1.7574	-1.22129e-08	1.7574	-2.5313e-08
	1.7653	-3.06874e-08	1.7653	-1.25211e-08	1.7653	-2.45182e-08
	1.77319	-3.17136e-08	1.77319	-1.27089e-08	1.77319	-2.44237e-08
	1.78109	-3.28078e-08	1.78109	-1.29415e-08	1.78109	-2.44849e-08
	1.78898	-3.38393e-08	1.78898	-1.31741e-08	1.78898	-2.47531e-08
	1.79688	-3.43669e-08	1.79688	-1.34956e-08	1.79688	-2.50213e-08
	1.80477	-3.41021e-08	1.80477	-1.36515e-08	1.80477	-2.53833e-08
	1.81266	-3.40149e-08	1.81266	-1.38073e-08	1.81267	-2.53899e-08
	1.82056	-3.4533e-08	1.82056	-1.35626e-08	1.82056	-2.53213e-08
	1.82845	-3.51253e-08	1.82845	-1.36137e-08	1.82845	-2.55389e-08
	1.83635	-3.59479e-08	1.83635	-1.37003e-08	1.83635	-2.57565e-08
	1.84424	-3.66404e-08	1.84424	-1.37868e-08	1.84424	-2.70469e-08
	1.85214	-3.68937e-08	1.85214	-1.40397e-08	1.85214	-2.69172e-08
	1.86003	-3.66627e-08	1.86003	-1.47104e-08	1.86003	-2.63646e-08
	1.86793	-3.6652e-08	1.86793	-1.49886e-08	1.86793	-2.51153e-08
	1.87582	-3.70966e-08	1.87582	-1.46427e-08	1.87582	-2.47945e-08
	1.88372	-3.80074e-08	1.88372	-1.42255e-08	1.88372	-2.5048e-08
	1.89161	-3.85701e-08	1.89161	-1.3982e-08	1.89161	-2.53015e-08
	1.89951	-3.88613e-08	1.89951	-1.38951e-08	1.89951	-2.57832e-08
	1.9074	-3.86621e-08	1.9074	-1.38082e-08	1.9074	-2.69798e-08
	1.9153	-3.77004e-08	1.9153	-1.32198e-08	1.9153	-2.7341e-08
	1.92319	-3.69061e-08	1.92319	-1.26184e-08	1.92319	-2.74871e-08
	1.93109	-3.68038e-08	1.93109	-1.21796e-08	1.93109	-2.76789e-08
	1.93898	-3.77983e-08	1.93898	-1.19315e-08	1.93898	-2.78708e-08
	1.94688	-3.88294e-08	1.94688	-1.2007e-08	1.94688	-2.80702e-08
	1.95477	-3.91271e-08	1.95477	-1.20826e-08	1.95477	-2.7943e-08
	1.96267	-3.8988e-08	1.96267	-1.23577e-08	1.96267	-2.79732e-08
	1.97056	-3.93036e-08	1.97056	-1.22723e-08	1.97056	-2.74666e-08
	1.97846	-3.96999e-08	1.97846	-1.22109e-08	1.97846	-2.74306e-08
	1.98635	-4.04067e-08	1.98635	-1.23068e-08	1.98635	-2.75525e-08
	1.99425	-4.12639e-08	1.99425	-1.24027e-08	1.99425	-2.78639e-08
	2.00214	-4.16826e-08	2.00214	-1.26865e-08	2.00214	-2.81753e-08
	2.01003	-4.21855e-08	2.01003	-1.31526e-08	2.01004	-2.8531e-08
	2.01793	-4.207e-08	2.01793	-1.42787e-08	2.01793	-2.86972e-08
	2.02582	-4.19909e-08	2.02582	-1.44082e-08	2.02582	-2.78127e-08
	2.03372	-4.20733e-08	2.03372	-1.37708e-08	2.03372	-2.74889e-08
	2.04161	-4.30703e-08	2.04161	-1.29799e-08	2.04161	-2.74431e-08
	2.04951	-4.5055e-08	2.04951	-1.27999e-08	2.04951	-2.79038e-08
	2.0574	-4.60115e-08	2.0574	-1.28135e-08	2.0574	-2.83646e-08
	2.0653	-4.58261e-08	2.0653	-1.30971e-08	2.0653	-2.90877e-08
	2.07319	-4.52363e-08	2.07319	-1.33807e-08	2.07319	-2.93411e-08
	2.08109	-4.46848e-08	2.08109	-1.3527e-08	2.08109	-2.90565e-08
	2.08898	-4.47754e-08	2.08898	-1.3626e-08	2.08898	-2.89046e-08
	2.09688	-4.48777e-08	2.09688	-1.36676e-08	2.09688	-2.8927e-08
	2.10477	-4.54936e-08	2.10477	-1.38472e-08	2.10477	-2.92004e-08
	2.11267	-4.68745e-08	2.11267	-1.40269e-08	2.11267	-2.94738e-08
	2.12056	-4.66511e-08	2.12056	-1.46194e-08	2.12056	-2.9986e-08
	2.12846	-4.60268e-08	2.12846	-1.55286e-08	2.12846	-3.04808e-08
	2.13635	-4.64288e-08	2.13635	-1.56775e-08	2.13635	-3.06388e-08
	2.14425	-4.6492e-08	2.14425	-1.41322e-08	2.14425	-3.08849e-08
	2.15214	-4.73291e-08	2.15214	-1.41503e-08	2.15214	-3.11309e-08
	2.16004	-4.79899e-08	2.16004	-1.42222e-08	2.16004	-3.2029e-08
	2.16793	-4.75436e-08	2.16793	-1.4294e-08	2.16793	-3.22432e-08
	2.17583	-4.71112e-08	2.17583	-1.44195e-08	2.17583	-3.20933e-08
	2.18372	-4.73718e-08	2.18372	-1.4658e-08	2.18372	-3.20015e-08
	2.19162	-4.825e-08	2.19162	-1.44808e-08	2.19162	-3.19184e-08
	2.19951	-4.88597e-08	2.19951	-1.39781e-08	2.19951	-3.19771e-08
	2.2074	-4.94047e-08	2.2074	-1.4082e-08	2.20741	-3.27271e-08
	2.2153	-5.01895e-08	2.2153	-1.41859e-08	2.2153	-3.34772e-08
	2.22319	-5.0531e-08	2.22319	-1.45669e-08	2.2232	-3.42078e-08
	2.23109	-4.98126e-08	2.23109	-1.51464e-08	2.23109	-3.37403e-08
	2.23898	-4.95275e-08	2.23898	-1.49552e-08	2.23898	-3.29067e-08
	2.24688	-5.05507e-08	2.24688	-1.49365e-08	2.24688	-3.26903e-08
	2.25477	-5.18397e-08	2.25477	-1.49897e-08	2.25477	-3.26769e-08
	2.26267	-5.2435e-08	2.26267	-1.50428e-08	2.26267	-3.28608e-08
	2.27056	-5.22425e-08	2.27056	-1.51679e-08	2.27056	-3.30446e-08
	2.27846	-5.19404e-08	2.27846	-1.61391e-08	2.27846	-3.34258e-08
	2.28635	-5.17845e-08	2.28635	-1.63192e-08	2.28635	-3.31352e-08
	2.29425	-5.2153e-08	2.29425	-1.62024e-08	2.29425	-3.31825e-08
	2.30214	-5.29361e-08	2.30214	-1.56006e-08	2.30214	-3.34629e-08
	2.31004	-5.31922e-08	2.31004	-1.53734e-08	2.31004	-3.37433e-08
	2.31793	-5.39913e-08	2.31793	-1.54438e-08	2.31793	-3.45634e-08
	2.32583	-5.42026e-08	2.32583	-1.55142e-08	2.32583	-3.51731e-08
	2.33372	-5.36799e-08	2.33372	-1.64308e-08	2.33372	-3.52601e-08
	2.34162	-5.39672e-08	2.34162	-1.64229e-08	2.34162	-3.47893e-08
	2.34951	-5.4663e-08	2.34951	-1.5685e-08	2.34951	-3.4624e-08
	2.35741	-5.54234e-08	2.35741	-1.45663e-08	2.35741	-3.48131e-08
	2.3653	-5.63756e-08	2.3653	-1.44853e-08	2.3653	-3.50022e-08
	2.3732	-5.74784e-08	2.3732	-1.45097e-08	2.3732	-3.58809e-08
	2.38109	-5.71054e-08	2.38109	-1.4587e-08	2.38109	-3.66128e-08
	2.38899	-5.592e-08	2.38898	-1.46643e-08	2.38899	-3.60385e-08
	2.39688	-5.56075e-08	2.39688	-1.47899e-08	2.39688	-3.47215e-08
	2.40477	-5.56227e-08	2.40477	-1.42938e-08	2.40478	-3.5047e-08
	2.41267	-5.63641e-08	2.41267	-1.32525e-08	2.41267	-3.53725e-08
	2.42056	-5.77218e-08	2.42056	-1.32083e-08	2.42057	-3.58722e-08
	2.42846	-5.81972e-08	2.42846	-1.31642e-08	2.42846	-3.67155e-08
	2.43635	-5.78284e-08	2.43635	-1.31048e-08	2.43635	-3.65951e-08
	2.44425	-5.74513e-08	2.44425	-1.27028e-08	2.44425	-3.63432e-08
	2.45214	-5.78561e-08	2.45214	-1.22079e-08	2.45214	-3.62299e-08
	2.46004	-5.83437e-08	2.46004	-1.16911e-08	2.46004	-3.63564e-08
	2.46793	-5.95259e-08	2.46793	-1.17063e-08	2.46793	-3.65924e-08
	2.47583	-6.0859e-08	2.47583	-1.17554e-08	2.47583	-3.68285e-08
	2.48372	-6.07354e-08	2.48372	-1.22279e-08	2.48372	-3.76087e-08
	2.49162	-5.98092e-08	2.49162	-1.27005e-08	2.49162	-3.75164e-08
	2.49951	-5.91837e-08	2.49951	-1.38694e-08	2.49951	-3.63442e-08
	2.50741	-5.93664e-08	2.50741	-1.40298e-08	2.50741	-3.62549e-08
	2.5153	-5.97827e-08	2.5153	-1.37925e-08	2.5153	-3.66041e-08
	2.5232	-6.0001e-08	2.5232	-1.37172e-08	2.5232	-3.69532e-08
	2.53109	-6.00989e-08	2.53109	-1.38601e-08	2.53109	-3.77435e-08
	2.53899	-6.04462e-08	2.53899	-1.40031e-08	2.53899	-3.77865e-08
	2.54688	-6.01253e-08	2.54688	-1.41511e-08	2.54688	-3.75133e-08
	2.55478	-6.01918e-08	2.55478	-1.37617e-08	2.55478	-3.62586e-08
	2.56267	-6.08089e-08	2.56267	-1.29494e-08	2.56267	-3.62552e-08
	2.57057	-6.14118e-08	2.57057	-1.29609e-08	2.57057	-3.64988e-08
	2.57846	-6.2478e-08	2.57846	-1.30717e-08	2.57846	-3.67424e-08
	2.58636	-6.34176e-08	2.58635	-1.31825e-08	2.58636	-3.77991e-08
	2.59425	-6.35767e-08	2.59425	-1.34137e-08	2.59425	-3.86372e-08
	2.60214	-6.3372e-08	2.60214	-1.37587e-08	2.60215	-3.8688e-08
	2.61004	-6.38531e-08	2.61004	-1.35831e-08	2.61004	-3.88004e-08
	2.61793	-6.40631e-08	2.61793	-1.1651e-08	2.61794	-3.9016e-08
	2.62583	-6.46422e-08	2.62583	-1.14635e-08	2.62583	-3.92317e-08
	2.63372	-6.56655e-08	2.63372	-1.14146e-08	2.63372	-4.00715e-08
	2.64162	-6.61795e-08	2.64162	-1.17856e-08	2.64162	-4.07307e-08
	2.64951	-6.59079e-08	2.64951	-1.21565e-08	2.64951	-4.05942e-08
	2.65741	-6.52532e-08	2.65741	-1.23645e-08	2.65741	-4.02181e-08
	2.6653	-6.57147e-08	2.6653	-1.17074e-08	2.6653	-4.01443e-08
	2.6732	-6.6178e-08	2.6732	-1.16079e-08	2.6732	-4.03485e-08
	2.68109	-6.63544e-08	2.68109	-1.16405e-08	2.68109	-4.05527e-08
	2.68899	-6.71368e-08	2.68899	-1.19912e-08	2.68899	-4.08457e-08
	2.69688	-6.72465e-08	2.69688	-1.23419e-08	2.69688	-4.12159e-08
	2.70478	-6.69539e-08	2.70478	-1.31761e-08	2.70478	-4.13792e-08
	2.71267	-6.7794e-08	2.71267	-1.35823e-08	2.71267	-4.10026e-08
	2.72057	-6.8466e-08	2.72057	-1.31779e-08	2.72057	-4.10156e-08
	2.72846	-6.9105e-08	2.72846	-1.24799e-08	2.72846	-4.12503e-08
	2.73636	-7.00306e-08	2.73636	-1.25045e-08	2.73636	-4.1485e-08
	2.74425	-7.01932e-08	2.74425	-1.25861e-08	2.74425	-4.17975e-08
	2.75215	-7.02672e-08	2.75215	-1.26677e-08	2.75215	-4.16713e-08
	2.76004	-6.98421e-08	2.76004	-1.19744e-08	2.76004	-4.0433e-08
	2.76794	-6.94739e-08	2.76794	-1.16005e-08	2.76794	-3.97243e-08
	2.77583	-6.96948e-08	2.77583	-1.08883e-08	2.77583	-4.00854e-08
	2.78373	-7.03924e-08	2.78372	-1.09675e-08	2.78373	-4.04465e-08
	2.79162	-7.17816e-08	2.79162	-1.10468e-08	2.79162	-4.10075e-08
	2.79951	-7.24409e-08	2.79951	-1.11735e-08	2.79952	-4.10839e-08
	2.80741	-7.12913e-08	2.80741	-1.16435e-08	2.80741	-4.03907e-08
	2.8153	-7.07613e-08	2.8153	-1.19415e-08	2.81531	-3.95789e-08
	2.8232	-7.17088e-08	2.8232	-1.11784e-08	2.8232	-3.97259e-08
	2.83109	-7.23041e-08	2.83109	-1.02669e-08	2.83109	-3.98901e-08
	2.83899	-7.30352e-08	2.83899	-1.00779e-08	2.83899	-4.00938e-08
	2.84688	-7.38206e-08	2.84688	-1.00721e-08	2.84688	-4.02976e-08
	2.85478	-7.40473e-08	2.85478	-1.05275e-08	2.85478	-4.0467e-08
	2.86267	-7.40386e-08	2.86267	-1.0983e-08	2.86267	-4.04194e-08
	2.87057	-7.40589e-08	2.87057	-1.16178e-08	2.87057	-4.03249e-08
	2.87846	-7.46174e-08	2.87846	-1.16825e-08	2.87846	-4.03947e-08
	2.88636	-7.54011e-08	2.88636	-1.12167e-08	2.88636	-4.10533e-08
	2.89425	-7.67896e-08	2.89425	-1.03562e-08	2.89425	-4.17118e-08
	2.90215	-7.81081e-08	2.90215	-1.03254e-08	2.90215	-4.30984e-08
	2.91004	-7.81568e-08	2.91004	-1.03519e-08	2.91004	-4.35985e-08
	2.91794	-7.80809e-08	2.91794	-1.03784e-08	2.91794	-4.39726e-08
	2.92583	-7.79973e-08	2.92583	-1.02736e-08	2.92583	-4.37868e-08
	2.93373	-7.78812e-08	2.93373	-9.61219e-09	2.93373	-4.39029e-08
	2.94162	-7.85695e-08	2.94162	-8.97645e-09	2.94162	-4.41046e-08
	2.94952	-7.89505e-08	2.94952	-9.10771e-09	2.94952	-4.43062e-08
	2.95741	-7.87119e-08	2.95741	-9.23897e-09	2.95741	-4.49459e-08
	2.96531	-7.84904e-08	2.96531	-9.61815e-09	2.96531	-4.42021e-08
	2.9732	-7.81332e-08	2.9732	-1.09012e-08	2.9732	-4.38509e-08
	2.9811	-7.82973e-08	2.98109	-1.10478e-08	2.9811	-4.39341e-08
	2.98899	-7.87638e-08	2.98899	-1.04253e-08	2.98899	-4.42076e-08
	2.99688	-7.94529e-08	2.99688	-1.06107e-08	2.99689	-4.44811e-08
	3.00478	-8.0364e-08	3.00478	-1.0796e-08	3.00478	-4.48768e-08
	3.01267	-8.09188e-08	3.01267	-1.12993e-08	3.01268	-4.54538e-08
	3.02057	-8.05616e-08	3.02057	-1.19221e-08	3.02057	-4.52555e-08
	3.02846	-7.99887e-08	3.02846	-1.22226e-08	3.02846	-4.38063e-08
	3.03636	-8.05926e-08	3.03636	-1.18365e-08	3.03636	-4.32743e-08
	3.04425	-8.14923e-08	3.04425	-1.18466e-08	3.04425	-4.31426e-08
	3.05215	-8.23896e-08	3.05215	-1.20062e-08	3.05215	-4.3358e-08
	3.06004	-8.27687e-08	3.06004	-1.21659e-08	3.06004	-4.35734e-08
	3.06794	-8.25457e-08	3.06794	-1.23977e-08	3.06794	-4.29859e-08
	3.07583	-8.27986e-08	3.07583	-1.26755e-08	3.07583	-4.26714e-08
	3.08373	-8.31349e-08	3.08373	-1.27061e-08	3.08373	-4.25923e-08
	3.09162	-8.32248e-08	3.09162	-1.16726e-08	3.09162	-4.2761e-08
	3.09952	-8.44781e-08	3.09952	-1.04141e-08	3.09952	-4.30183e-08
	3.10741	-8.598e-08	3.10741	-1.04984e-08	3.10741	-4.32757e-08
	3.11531	-8.68339e-08	3.11531	-1.05826e-08	3.11531	-4.34803e-08
	3.1232	-8.75153e-08	3.1232	-1.08623e-08	3.1232	-4.33846e-08
	3.1311	-8.72618e-08	3.1311	-1.09831e-08	3.1311	-4.28373e-08
	3.13899	-8.66448e-08	3.13899	-1.10572e-08	3.13899	-4.27864e-08
	3.14689	-8.67403e-08	3.14689	-1.08023e-08	3.14689	-4.306e-08
	3.15478	-8.70063e-08	3.15478	-1.08295e-08	3.15478	-4.33337e-08
	3.16268	-8.67995e-08	3.16268	-1.09945e-08	3.16268	-4.37099e-08
	3.17057	-8.63314e-08	3.17057	-1.11595e-08	3.17057	-4.39771e-08
	3.17847	-8.50132e-08	3.17846	-1.24004e-08	3.17847	-4.38224e-08
	3.18636	-8.4204e-08	3.18636	-1.26942e-08	3.18636	-4.30103e-08
	3.19425	-8.46931e-08	3.19425	-1.20195e-08	3.19426	-4.29399e-08
	3.20215	-8.58973e-08	3.20215	-1.14492e-08	3.20215	-4.30198e-08
	3.21004	-8.74718e-08	3.21004	-1.05463e-08	3.21005	-4.34012e-08
	3.21794	-8.83795e-08	3.21794	-1.06175e-08	3.21794	-4.37826e-08
	3.22583	-8.84927e-08	3.22583	-1.06887e-08	3.22583	-4.44925e-08
	3.23373	-8.87221e-08	3.23373	-1.09271e-08	3.23373	-4.4943e-08
	3.24162	-8.96969e-08	3.24162	-1.14487e-08	3.24162	-4.52836e-08
	3.24952	-9.029e-08	3.24952	-1.08596e-08	3.24952	-4.56241e-08
	3.25741	-9.01709e-08	3.25741	-1.00994e-08	3.25741	-4.61714e-08
	3.26531	-9.03157e-08	3.26531	-9.95836e-09	3.26531	-4.67358e-08
	3.2732	-9.05924e-08	3.2732	-9.96929e-09	3.2732	-4.71104e-08
	3.2811	-9.10155e-08	3.2811	-1.02774e-08	3.2811	-4.70909e-08
	3.28899	-9.16622e-08	3.28899	-1.05855e-08	3.28899	-4.69152e-08
	3.29689	-9.28535e-08	3.29689	-1.08212e-08	3.29689	-4.69424e-08
	3.30478	-9.44439e-08	3.30478	-9.92495e-09	3.30478	-4.71749e-08
	3.31268	-9.58384e-08	3.31268	-9.79689e-09	3.31268	-4.74074e-08
	3.32057	-9.75621e-08	3.32057	-9.93543e-09	3.32057	-4.76686e-08
	3.32847	-9.87664e-08	3.32847	-1.0074e-08	3.32847	-4.79655e-08
	3.33636	-9.76816e-08	3.33636	-1.03682e-08	3.33636	-4.79252e-08
	3.34426	-9.66404e-08	3.34426	-1.04681e-08	3.34426	-4.6606e-08
	3.35215	-9.68799e-08	3.35215	-1.00773e-08	3.35215	-4.57307e-08
	3.36005	-9.75669e-08	3.36005	-9.3031e-09	3.36005	-4.56138e-08
	3.36794	-9.86139e-08	3.36794	-9.51391e-09	3.36794	-4.56702e-08
	3.37584	-9.91109e-08	3.37583	-9.72471e-09	3.37584	-4.57266e-08
	3.38373	-9.93404e-08	3.38373	-1.01113e-08	3.38373	-4.57496e-08
	3.39162	-9.91889e-08	3.39162	-1.07615e-08	3.39163	-4.52729e-08
	3.39952	-9.91536e-08	3.39952	-1.08016e-08	3.39952	-4.47517e-08
	3.40741	-9.94088e-08	3.40741	-9.8639e-09	3.40742	-4.51557e-08
	3.41531	-1.00194e-07	3.41531	-9.84966e-09	3.41531	-4.55597e-08
	3.4232	-1.01068e-07	3.4232	-9.91585e-09	3.4232	-4.62565e-08
	3.4311	-1.01156e-07	3.4311	-9.98205e-09	3.4311	-4.80443e-08
	3.43899	-1.00738e-07	3.43899	-1.06349e-08	3.43899	-4.94417e-08
	3.44689	-9.98173e-08	3.44689	-1.0671e-08	3.44689	-4.97672e-08
	3.45478	-9.93478e-08	3.45478	-1.00853e-08	3.45478	-4.96781e-08
	3.46268	-9.98351e-08	3.46268	-9.95789e-09	3.46268	-4.99076e-08
	3.47057	-1.00695e-07	3.47057	-9.93799e-09	3.47057	-5.01371e-08
	3.47847	-1.01119e-07	3.47847	-1.04175e-08	3.47847	-5.04575e-08
	3.48636	-1.01734e-07	3.48636	-1.0897e-08	3.48636	-5.0751e-08
	3.49426	-1.01753e-07	3.49426	-1.17902e-08	3.49426	-5.03433e-08
	3.50215	-1.01309e-07	3.50215	-1.16363e-08	3.50215	-4.981e-08
	3.51005	-1.01179e-07	3.51005	-1.0707e-08	3.51005	-4.93896e-08
	3.51794	-1.01418e-07	3.51794	-1.03013e-08	3.51794	-4.9734e-08
	3.52584	-1.02629e-07	3.52584	-1.02728e-08	3.52584	-5.00783e-08
	3.53373	-1.03603e-07	3.53373	-1.06586e-08	3.53373	-5.0739e-08
	3.54163	-1.04006e-07	3.54163	-1.10444e-08	3.54163	-5.12718e-08
	3.54952	-1.03613e-07	3.54952	-1.13326e-08	3.54952	-5.15432e-08
	3.55742	-1.03877e-07	3.55742	-1.14198e-08	3.55742	-5.13711e-08
	3.56531	-1.04583e-07	3.56531	-1.11567e-08	3.56531	-5.14161e-08
	3.57321	-1.0481e-07	3.5732	-1.09822e-08	3.57321	-5.21939e-08
	3.5811	-1.05448e-07	3.5811	-1.11697e-08	3.5811	-5.29718e-08
	3.58899	-1.05823e-07	3.58899	-1.13572e-08	3.589	-5.45856e-08
	3.59689	-1.05387e-07	3.59689	-1.16889e-08	3.59689	-5.50339e-08
	3.60478	-1.05261e-07	3.60478	-1.19106e-08	3.60479	-5.45364e-08
	3.61268	-1.05354e-07	3.61268	-1.23132e-08	3.61268	-5.39893e-08
	3.62057	-1.05546e-07	3.62057	-1.26706e-08	3.62057	-5.3856e-08
	3.62847	-1.06892e-07	3.62847	-1.22943e-08	3.62847	-5.39548e-08
	3.63636	-1.07822e-07	3.63636	-1.21558e-08	3.63636	-5.40537e-08
	3.64426	-1.07582e-07	3.64426	-1.2239e-08	3.64426	-5.39843e-08
	3.65215	-1.07158e-07	3.65215	-1.23221e-08	3.65215	-5.3351e-08
	3.66005	-1.06822e-07	3.66005	-1.23529e-08	3.66005	-5.24882e-08
	3.66794	-1.06934e-07	3.66794	-1.21852e-08	3.66794	-5.18166e-08
	3.67584	-1.07437e-07	3.67584	-1.14743e-08	3.67584	-5.2005e-08
	3.68373	-1.08025e-07	3.68373	-1.12518e-08	3.68373	-5.21933e-08
	3.69163	-1.09117e-07	3.69163	-1.12463e-08	3.69163	-5.27965e-08
	3.69952	-1.10559e-07	3.69952	-1.145e-08	3.69952	-5.39004e-08
	3.70742	-1.10443e-07	3.70742	-1.16537e-08	3.70742	-5.43533e-08
	3.71531	-1.10272e-07	3.71531	-1.20114e-08	3.71531	-5.46143e-08
	3.72321	-1.10952e-07	3.72321	-1.17236e-08	3.72321	-5.48753e-08
	3.7311	-1.11563e-07	3.7311	-1.16462e-08	3.7311	-5.54056e-08
	3.739	-1.12593e-07	3.739	-1.20012e-08	3.739	-5.58843e-08
	3.74689	-1.13182e-07	3.74689	-1.23563e-08	3.74689	-5.63906e-08
	3.75479	-1.12475e-07	3.75479	-1.31583e-08	3.75479	-5.64158e-08
	3.76268	-1.11642e-07	3.76268	-1.3961e-08	3.76268	-5.56867e-08
	3.77058	-1.11916e-07	3.77057	-1.37483e-08	3.77058	-5.54342e-08
	3.77847	-1.12251e-07	3.77847	-1.25762e-08	3.77847	-5.54254e-08
	3.78636	-1.12584e-07	3.78636	-1.14787e-08	3.78637	-5.59999e-08
	3.79426	-1.13383e-07	3.79426	-1.14264e-08	3.79426	-5.65745e-08
	3.80215	-1.1374e-07	3.80215	-1.14918e-08	3.80216	-5.7672e-08
	3.81005	-1.13685e-07	3.81005	-1.15571e-08	3.81005	-5.75451e-08
	3.81794	-1.13689e-07	3.81794	-1.21239e-08	3.81794	-5.70227e-08
	3.82584	-1.13916e-07	3.82584	-1.236e-08	3.82584	-5.62448e-08
	3.83373	-1.14844e-07	3.83373	-1.16075e-08	3.83373	-5.62414e-08
	3.84163	-1.15632e-07	3.84163	-1.047e-08	3.84163	-5.63618e-08
	3.84952	-1.16035e-07	3.84952	-1.05386e-08	3.84952	-5.67351e-08
	3.85742	-1.16122e-07	3.85742	-1.06072e-08	3.85742	-5.71083e-08
	3.86531	-1.15143e-07	3.86531	-1.09876e-08	3.86531	-5.70318e-08
	3.87321	-1.14373e-07	3.87321	-1.13082e-08	3.87321	-5.66057e-08
	3.8811	-1.14696e-07	3.8811	-1.06473e-08	3.8811	-5.68332e-08
	3.889	-1.15382e-07	3.889	-9.96124e-09	3.889	-5.70606e-08
	3.89689	-1.16347e-07	3.89689	-1.01237e-08	3.89689	-5.7567e-08
	3.90479	-1.17661e-07	3.90479	-1.02862e-08	3.90479	-5.84948e-08
	3.91268	-1.18281e-07	3.91268	-1.05631e-08	3.91268	-5.85978e-08
	3.92058	-1.18259e-07	3.92058	-1.11443e-08	3.92058	-5.87008e-08
	3.92847	-1.18317e-07	3.92847	-1.19252e-08	3.92847	-5.86362e-08
	3.93637	-1.18304e-07	3.93637	-1.19797e-08	3.93637	-5.85904e-08
	3.94426	-1.18796e-07	3.94426	-1.13446e-08	3.94426	-5.87381e-08
	3.95216	-1.19504e-07	3.95216	-1.10583e-08	3.95216	-5.92708e-08
	3.96005	-1.20005e-07	3.96005	-1.11783e-08	3.96005	-5.98035e-08
	3.96795	-1.19852e-07	3.96794	-1.12983e-08	3.96795	-6.01483e-08
	3.97584	-1.20192e-07	3.97584	-1.16527e-08	3.97584	-6.0041e-08
	3.98373	-1.20544e-07	3.98373	-1.09365e-08	3.98374	-5.94127e-08
	3.99163	-1.20776e-07	3.99163	-9.27121e-09	3.99163	-5.96499e-08
	3.99952	-1.21552e-07	3.99952	-8.33384e-09	3.99953	-5.98871e-08
	4.00742	-1.21863e-07	4.00742	-8.3951e-09	4.00742	-6.04483e-08
	4.01531	-1.215e-07	4.01531	-8.45636e-09	4.01531	-6.10265e-08
	4.02321	-1.21101e-07	4.02321	-8.57169e-09	4.02321	-6.11166e-08
	4.0311	-1.21622e-07	4.0311	-8.76235e-09	4.0311	-6.06739e-08
	4.039	-1.22468e-07	4.039	-8.96296e-09	4.039	-6.09474e-08
	4.04689	-1.23411e-07	4.04689	-8.69785e-09	4.04689	-6.12208e-08
	4.05479	-1.24736e-07	4.05479	-8.80104e-09	4.05479	-6.2036e-08
	4.06268	-1.25718e-07	4.06268	-8.90424e-09	4.06268	-6.42638e-08
	4.07058	-1.25855e-07	4.07058	-9.05898e-09	4.07058	-6.5686e-08
	4.07847	-1.25221e-07	4.07847	-1.04392e-08	4.07847	-6.60868e-08
	4.08637	-1.2502e-07	4.08637	-1.0412e-08	4.08637	-6.55881e-08
	4.09426	-1.25274e-07	4.09426	-9.52731e-09	4.09426	-6.52215e-08
	4.10216	-1.25636e-07	4.10216	-9.21958e-09	4.10216	-6.51616e-08
	4.11005	-1.25777e-07	4.11005	-9.09835e-09	4.11005	-6.52553e-08
	4.11795	-1.25725e-07	4.11795	-9.27449e-09	4.11795	-6.5349e-08
	4.12584	-1.25259e-07	4.12584	-9.45063e-09	4.12584	-6.50465e-08
	4.13374	-1.2393e-07	4.13374	-9.10935e-09	4.13374	-6.43519e-08
	4.14163	-1.23722e-07	4.14163	-8.51147e-09	4.14163	-6.38487e-08
	4.14953	-1.24089e-07	4.14953	-7.8916e-09	4.14953	-6.4186e-08
	4.15742	-1.24689e-07	4.15742	-7.43102e-09	4.15742	-6.45233e-08
	4.16532	-1.25749e-07	4.16531	-7.26174e-09	4.16532	-6.50518e-08
	4.17321	-1.26589e-07	4.17321	-7.22189e-09	4.17321	-6.53482e-08
	4.1811	-1.2677e-07	4.1811	-7.65269e-09	4.18111	-6.43371e-08
	4.189	-1.26644e-07	4.189	-8.08349e-09	4.189	-6.39701e-08
	4.19689	-1.27706e-07	4.19689	-8.51703e-09	4.1969	-6.40074e-08
	4.20479	-1.28957e-07	4.20479	-8.41736e-09	4.20479	-6.42956e-08
	4.21268	-1.3018e-07	4.21268	-8.5772e-09	4.21269	-6.45838e-08
	4.22058	-1.31238e-07	4.22058	-8.73704e-09	4.22058	-6.47789e-08
	4.22847	-1.31094e-07	4.22847	-8.87785e-09	4.22847	-6.49739e-08
	4.23637	-1.30227e-07	4.23637	-9.02407e-09	4.23637	-6.52149e-08
	4.24426	-1.29793e-07	4.24426	-9.17028e-09	4.24426	-6.53451e-08
	4.25216	-1.30056e-07	4.25216	-8.82535e-09	4.25216	-6.5514e-08
	4.26005	-1.31132e-07	4.26005	-7.96858e-09	4.26005	-6.58109e-08
	4.26795	-1.32154e-07	4.26795	-7.86491e-09	4.26795	-6.61077e-08
	4.27584	-1.32088e-07	4.27584	-7.93975e-09	4.27584	-6.65154e-08
	4.28374	-1.31649e-07	4.28374	-8.01459e-09	4.28374	-6.66063e-08
	4.29163	-1.31334e-07	4.29163	-8.13073e-09	4.29163	-6.62587e-08
	4.29953	-1.31662e-07	4.29953	-8.09361e-09	4.29953	-6.62979e-08
	4.30742	-1.31905e-07	4.30742	-7.55559e-09	4.30742	-6.64642e-08
	4.31532	-1.32336e-07	4.31532	-7.30096e-09	4.31532	-6.6685e-08
	4.32321	-1.33169e-07	4.32321	-7.22004e-09	4.32321	-6.69058e-08
	4.33111	-1.33313e-07	4.33111	-7.22258e-09	4.33111	-6.71811e-08
	4.339	-1.33397e-07	4.339	-7.22511e-09	4.339	-6.77541e-08
	4.3469	-1.33728e-07	4.3469	-7.14955e-09	4.3469	-6.73328e-08
	4.35479	-1.34471e-07	4.35479	-7.06126e-09	4.35479	-6.72277e-08
	4.36269	-1.35449e-07	4.36268	-6.7439e-09	4.36269	-6.74864e-08
	4.37058	-1.36301e-07	4.37058	-6.65793e-09	4.37058	-6.7745e-08
	4.37847	-1.36863e-07	4.37847	-6.57196e-09	4.37848	-6.83674e-08
	4.38637	-1.36297e-07	4.38637	-6.61944e-09	4.38637	-6.97172e-08
	4.39426	-1.35271e-07	4.39426	-6.63478e-09	4.39427	-6.93326e-08
	4.40216	-1.34815e-07	4.40216	-6.65011e-09	4.40216	-6.86129e-08
	4.41005	-1.3505e-07	4.41005	-6.59943e-09	4.41006	-6.88506e-08
	4.41795	-1.36274e-07	4.41795	-6.6922e-09	4.41795	-6.90883e-08
	4.42584	-1.37664e-07	4.42584	-6.78498e-09	4.42584	-6.96092e-08
	4.43374	-1.38037e-07	4.43374	-7.76422e-09	4.43374	-7.02222e-08
	4.44163	-1.37378e-07	4.44163	-8.22196e-09	4.44163	-7.09038e-08
	4.44953	-1.36662e-07	4.44953	-8.16436e-09	4.44953	-7.11034e-08
	4.45742	-1.36238e-07	4.45742	-7.53443e-09	4.45742	-7.13031e-08
	4.46532	-1.36804e-07	4.46532	-6.6416e-09	4.46532	-7.16855e-08
	4.47321	-1.38676e-07	4.47321	-6.36668e-09	4.47321	-7.26544e-08
	4.48111	-1.39868e-07	4.48111	-6.33006e-09	4.48111	-7.40048e-08
	4.489	-1.40297e-07	4.489	-6.73421e-09	4.489	-7.41659e-08
	4.4969	-1.40441e-07	4.4969	-7.13837e-09	4.4969	-7.42057e-08
	4.50479	-1.40162e-07	4.50479	-7.29883e-09	4.50479	-7.40663e-08
	4.51269	-1.40543e-07	4.51269	-7.06289e-09	4.51269	-7.39657e-08
	4.52058	-1.41637e-07	4.52058	-6.89988e-09	4.52058	-7.40134e-08
	4.52848	-1.43008e-07	4.52848	-7.13823e-09	4.52848	-7.42219e-08
	4.53637	-1.44262e-07	4.53637	-7.37658e-09	4.53637	-7.44304e-08
	4.54427	-1.44582e-07	4.54427	-7.82372e-09	4.54427	-7.40328e-08
	4.55216	-1.43569e-07	4.55216	-9.17255e-09	4.55216	-7.36684e-08
	4.56006	-1.4288e-07	4.56005	-9.06279e-09	4.56006	-7.32692e-08
	4.56795	-1.43256e-07	4.56795	-8.45594e-09	4.56795	-7.31408e-08
	4.57584	-1.43256e-07	4.57584	-7.87156e-09	4.57585	-7.32505e-08
	4.58374	-1.43377e-07	4.58374	-7.86448e-09	4.58374	-7.34389e-08
	4.59163	-1.43908e-07	4.59163	-7.98207e-09	4.59164	-7.36272e-08
	4.59953	-1.43576e-07	4.59953	-8.09967e-09	4.59953	-7.31568e-08
	4.60742	-1.42754e-07	4.60742	-8.52236e-09	4.60743	-7.28315e-08
	4.61532	-1.42726e-07	4.61532	-8.33555e-09	4.61532	-7.2214e-08
	4.62321	-1.43225e-07	4.62321	-7.33375e-09	4.62321	-7.23171e-08
	4.63111	-1.43622e-07	4.63111	-7.37131e-09	4.63111	-7.25836e-08
	4.639	-1.44059e-07	4.639	-7.52202e-09	4.639	-7.28501e-08
	4.6469	-1.44281e-07	4.6469	-7.67273e-09	4.6469	-7.34287e-08
	4.65479	-1.4346e-07	4.65479	-8.81791e-09	4.65479	-7.30519e-08
	4.66269	-1.42758e-07	4.66269	-9.06778e-09	4.66269	-7.30664e-08
	4.67058	-1.43167e-07	4.67058	-8.49034e-09	4.67058	-7.3221e-08
	4.67848	-1.43749e-07	4.67848	-7.90041e-09	4.67848	-7.34503e-08
	4.68637	-1.44659e-07	4.68637	-8.04473e-09	4.68637	-7.36796e-08
	4.69427	-1.45603e-07	4.69427	-8.18904e-09	4.69427	-7.42293e-08
	4.70216	-1.45729e-07	4.70216	-8.52468e-09	4.70216	-7.44453e-08
	4.71006	-1.45213e-07	4.71006	-9.21719e-09	4.71006	-7.47126e-08
	4.71795	-1.44799e-07	4.71795	-9.48648e-09	4.71795	-7.44887e-08
	4.72585	-1.452e-07	4.72585	-9.26935e-09	4.72585	-7.48045e-08
	4.73374	-1.4632e-07	4.73374	-8.10888e-09	4.73374	-7.51202e-08
	4.74164	-1.47699e-07	4.74164	-7.19049e-09	4.74164	-7.56304e-08
	4.74953	-1.4843e-07	4.74953	-7.06656e-09	4.74953	-7.70636e-08
	4.75743	-1.48564e-07	4.75742	-6.94263e-09	4.75743	-7.72526e-08
	4.76532	-1.48641e-07	4.76532	-6.93413e-09	4.76532	-7.67688e-08
	4.77321	-1.48962e-07	4.77321	-6.39517e-09	4.77322	-7.66296e-08
	4.78111	-1.49522e-07	4.78111	-6.09809e-09	4.78111	-7.67147e-08
	4.789	-1.50166e-07	4.789	-5.99887e-09	4.78901	-7.68664e-08
	4.7969	-1.51245e-07	4.7969	-6.50461e-09	4.7969	-7.70883e-08
	4.80479	-1.51987e-07	4.80479	-7.01035e-09	4.8048	-7.73101e-08
	4.81269	-1.51671e-07	4.81269	-8.41744e-09	4.81269	-7.77514e-08
	4.82058	-1.50996e-07	4.82058	-9.64953e-09	4.82058	-7.71082e-08
	4.82848	-1.50881e-07	4.82848	-1.01073e-08	4.82848	-7.68063e-08
	4.83637	-1.51282e-07	4.83637	-9.15678e-09	4.83637	-7.70492e-08
	4.84427	-1.5204e-07	4.84427	-8.13695e-09	4.84427	-7.72921e-08
	4.85216	-1.52887e-07	4.85216	-8.20011e-09	4.85216	-7.76854e-08
	4.86006	-1.53337e-07	4.86006	-8.26327e-09	4.86006	-7.79386e-08
	4.86795	-1.53421e-07	4.86795	-8.52681e-09	4.86795	-7.76961e-08
	4.87585	-1.53632e-07	4.87585	-8.68363e-09	4.87585	-7.70218e-08
	4.88374	-1.53803e-07	4.88374	-8.37832e-09	4.88374	-7.66281e-08
	4.89164	-1.54114e-07	4.89164	-8.26833e-09	4.89164	-7.65466e-08
	4.89953	-1.54931e-07	4.89953	-8.27473e-09	4.89953	-7.71556e-08
	4.90743	-1.55318e-07	4.90743	-8.50839e-09	4.90743	-7.77647e-08
	4.91532	-1.55176e-07	4.91532	-8.74204e-09	4.91532	-7.88934e-08
	4.92322	-1.54899e-07	4.92322	-9.15521e-09	4.92322	-7.88297e-08
	4.93111	-1.54703e-07	4.93111	-9.11971e-09	4.93111	-7.86785e-08
	4.93901	-1.54579e-07	4.93901	-8.64113e-09	4.93901	-7.89694e-08
	4.9469	-1.55543e-07	4.9469	-8.0874e-09	4.9469	-7.92604e-08
	4.9548	-1.56519e-07	4.95479	-8.1721e-09	4.9548	-7.97233e-08
	4.96269	-1.56791e-07	4.96269	-8.2568e-09	4.96269	-8.0579e-08
	4.97058	-1.56354e-07	4.97058	-8.47721e-09	4.97059	-8.06272e-08
	4.97848	-1.55584e-07	4.97848	-8.61573e-09	4.97848	-8.02755e-08
	4.98637	-1.5569e-07	4.98637	-8.38582e-09	4.98638	-8.00984e-08
	4.99427	-1.55861e-07	4.99427	-7.70283e-09	4.99427	-7.9515e-08
	5.00216	-1.57245e-07	5.00216	-7.72989e-09	5.00217	-7.94664e-08
	5.01006	-1.58799e-07	5.01006	-7.83795e-09	5.01006	-7.94987e-08
	5.01795	-1.59264e-07	5.01795	-7.946e-09	5.01795	-7.94117e-08
	5.02585	-1.59247e-07	5.02585	-8.05275e-09	5.02585	-7.95112e-08
	5.03374	-1.59188e-07	5.03374	-8.11645e-09	5.03374	-7.87033e-08
	5.04164	-1.59583e-07	5.04164	-7.55123e-09	5.04164	-7.8025e-08
	5.04953	-1.6037e-07	5.04953	-7.00477e-09	5.04953	-7.81501e-08
	5.05743	-1.60951e-07	5.05743	-6.84082e-09	5.05743	-7.83978e-08
	5.06532	-1.61458e-07	5.06532	-6.90618e-09	5.06532	-7.86454e-08
	5.07322	-1.61721e-07	5.07322	-6.97155e-09	5.07322	-7.89705e-08
	5.08111	-1.6108e-07	5.08111	-7.42342e-09	5.08111	-7.92514e-08
	5.08901	-1.602e-07	5.08901	-7.87741e-09	5.08901	-7.95322e-08
	5.0969	-1.59925e-07	5.0969	-8.01665e-09	5.0969	-8.0134e-08
	5.1048	-1.60837e-07	5.1048	-8.01619e-09	5.1048	-8.06309e-08
	5.11269	-1.61645e-07	5.11269	-8.06564e-09	5.11269	-8.11087e-08
	5.12059	-1.61778e-07	5.12059	-8.28933e-09	5.12059	-8.21248e-08
	5.12848	-1.61399e-07	5.12848	-8.51302e-09	5.12848	-8.24775e-08
	5.13638	-1.6108e-07	5.13638	-8.8735e-09	5.13638	-8.18977e-08
	5.14427	-1.61361e-07	5.14427	-9.59017e-09	5.14427	-8.1458e-08
	5.15217	-1.61541e-07	5.15216	-9.88027e-09	5.15217	-8.11954e-08
	5.16006	-1.62016e-07	5.16006	-1.01226e-08	5.16006	-8.1103e-08
	5.16795	-1.62559e-07	5.16795	-1.03649e-08	5.16796	-8.11594e-08
	5.17585	-1.63217e-07	5.17585	-1.09791e-08	5.17585	-8.12158e-08
	5.18374	-1.63245e-07	5.18374	-1.16424e-08	5.18375	-8.13939e-08
	5.19164	-1.62256e-07	5.19164	-1.18953e-08	5.19164	-8.14918e-08
	5.19953	-1.62333e-07	5.19953	-1.11562e-08	5.19954	-8.17545e-08
	5.20743	-1.63282e-07	5.20743	-9.81265e-09	5.20743	-8.20172e-08
	5.21532	-1.64786e-07	5.21532	-9.37564e-09	5.21532	-8.25691e-08
	5.22322	-1.66318e-07	5.22322	-9.23155e-09	5.22322	-8.28993e-08
	5.23111	-1.66929e-07	5.23111	-9.38661e-09	5.23111	-8.32329e-08
	5.23901	-1.66462e-07	5.23901	-9.54167e-09	5.23901	-8.2817e-08
	5.2469	-1.66114e-07	5.2469	-9.50944e-09	5.2469	-8.19776e-08
	5.2548	-1.66123e-07	5.2548	-8.77407e-09	5.2548	-8.2091e-08
	5.26269	-1.66037e-07	5.26269	-8.41899e-09	5.26269	-8.23014e-08
	5.27059	-1.66123e-07	5.27059	-8.29197e-09	5.27059	-8.25118e-08
	5.27848	-1.66072e-07	5.27848	-8.30417e-09	5.27848	-8.27931e-08
	5.28638	-1.6569e-07	5.28638	-8.38598e-09	5.28638	-8.30743e-08
	5.29427	-1.6448e-07	5.29427	-8.46779e-09	5.29427	-8.33136e-08
	5.30217	-1.63774e-07	5.30217	-9.24395e-09	5.30217	-8.24173e-08
	5.31006	-1.64508e-07	5.31006	-8.81642e-09	5.31006	-8.27808e-08
	5.31796	-1.65583e-07	5.31796	-8.90899e-09	5.31796	-8.31444e-08
	5.32585	-1.66215e-07	5.32585	-9.00155e-09	5.32585	-8.38226e-08
	5.33375	-1.66251e-07	5.33374	-9.32339e-09	5.33375	-8.42671e-08
	5.34164	-1.65224e-07	5.34164	-1.00566e-08	5.34164	-8.4336e-08
	5.34954	-1.6477e-07	5.34953	-1.01741e-08	5.34954	-8.4391e-08
	5.35743	-1.64787e-07	5.35743	-9.53554e-09	5.35743	-8.45611e-08
	5.36532	-1.64607e-07	5.36532	-9.49973e-09	5.36533	-8.47777e-08
	5.37322	-1.65861e-07	5.37322	-9.52055e-09	5.37322	-8.49943e-08
	5.38111	-1.66633e-07	5.38111	-9.56969e-09	5.38112	-8.50569e-08
	5.38901	-1.66404e-07	5.38901	-9.80605e-09	5.38901	-8.52142e-08
	5.3969	-1.66357e-07	5.3969	-1.00424e-08	5.39691	-8.53716e-08
	5.4048	-1.67157e-07	5.4048	-9.64037e-09	5.4048	-8.42281e-08
	5.41269	-1.68142e-07	5.41269	-8.50664e-09	5.41269	-8.39396e-08
	5.42059	-1.69498e-07	5.42059	-8.30784e-09	5.42059	-8.39323e-08
	5.42848	-1.71177e-07	5.42848	-8.27026e-09	5.42848	-8.39867e-08
	5.43638	-1.71592e-07	5.43638	-8.83555e-09	5.43638	-8.41364e-08
	5.44427	-1.71429e-07	5.44427	-9.40084e-09	5.44427	-8.45458e-08
	5.45217	-1.70942e-07	5.45217	-9.59354e-09	5.45217	-8.49552e-08
	5.46006	-1.70444e-07	5.46006	-9.45837e-09	5.46006	-8.49032e-08
	5.46796	-1.71086e-07	5.46796	-8.72741e-09	5.46796	-8.50188e-08
	5.47585	-1.71764e-07	5.47585	-8.81541e-09	5.47585	-8.56129e-08
	5.48375	-1.72203e-07	5.48375	-8.9034e-09	5.48375	-8.6207e-08
	5.49164	-1.72928e-07	5.49164	-9.02992e-09	5.49164	-8.72334e-08
	5.49954	-1.72839e-07	5.49954	-9.05499e-09	5.49954	-8.72692e-08
	5.50743	-1.72134e-07	5.50743	-8.60073e-09	5.50743	-8.62866e-08
	5.51533	-1.7168e-07	5.51533	-8.54779e-09	5.51533	-8.6363e-08
	5.52322	-1.7225e-07	5.52322	-8.4405e-09	5.52322	-8.64976e-08
	5.53112	-1.73288e-07	5.53111	-8.36368e-09	5.53112	-8.7061e-08
	5.53901	-1.74234e-07	5.53901	-8.35808e-09	5.53901	-8.76245e-08
	5.54691	-1.74369e-07	5.5469	-8.58104e-09	5.54691	-8.81234e-08
	5.5548	-1.73972e-07	5.5548	-8.804e-09	5.5548	-8.76178e-08
	5.56269	-1.74212e-07	5.56269	-9.02194e-09	5.5627	-8.77318e-08
	5.57059	-1.75005e-07	5.57059	-8.32572e-09	5.57059	-8.79533e-08
	5.57848	-1.76327e-07	5.57848	-7.14168e-09	5.57849	-8.81748e-08
	5.58638	-1.77723e-07	5.58638	-7.41821e-09	5.58638	-8.83233e-08
	5.59427	-1.78675e-07	5.59427	-7.69474e-09	5.59428	-8.85509e-08
	5.60217	-1.77932e-07	5.60217	-8.23557e-09	5.60217	-8.87785e-08
	5.61006	-1.7706e-07	5.61006	-8.68745e-09	5.61006	-8.84345e-08
	5.61796	-1.77267e-07	5.61796	-8.96053e-09	5.61796	-8.76375e-08
	5.62585	-1.77504e-07	5.62585	-8.67411e-09	5.62585	-8.79011e-08
	5.63375	-1.78335e-07	5.63375	-8.6037e-09	5.63375	-8.81647e-08
	5.64164	-1.78928e-07	5.64164	-8.53328e-09	5.64164	-8.8589e-08
	5.64954	-1.78608e-07	5.64954	-8.13945e-09	5.64954	-8.9081e-08
	5.65743	-1.7743e-07	5.65743	-7.89052e-09	5.65743	-8.93469e-08
	5.66533	-1.76257e-07	5.66533	-7.44021e-09	5.66533	-8.94357e-08
	5.67322	-1.76397e-07	5.67322	-6.8114e-09	5.67322	-8.8788e-08
	5.68112	-1.77488e-07	5.68112	-6.81892e-09	5.68112	-8.92319e-08
	5.68901	-1.78975e-07	5.68901	-6.89783e-09	5.68901	-8.96759e-08
	5.69691	-1.79762e-07	5.69691	-6.97674e-09	5.69691	-9.04137e-08
	5.7048	-1.80307e-07	5.7048	-7.50631e-09	5.7048	-9.15557e-08
	5.7127	-1.80704e-07	5.7127	-7.88983e-09	5.7127	-9.17481e-08
	5.72059	-1.80549e-07	5.72059	-7.72142e-09	5.72059	-9.16523e-08
	5.72849	-1.80632e-07	5.72848	-7.09336e-09	5.72849	-9.1711e-08
	5.73638	-1.81597e-07	5.73638	-6.70242e-09	5.73638	-9.22498e-08
	5.74428	-1.83032e-07	5.74427	-5.96318e-09	5.74428	-9.27886e-08
	5.75217	-1.8359e-07	5.75217	-5.41738e-09	5.75217	-9.30392e-08
	5.76006	-1.83561e-07	5.76006	-5.25879e-09	5.76007	-9.34721e-08
	5.76796	-1.82295e-07	5.76796	-4.74839e-09	5.76796	-9.35718e-08
	5.77585	-1.81989e-07	5.77585	-4.43595e-09	5.77586	-9.24138e-08
	5.78375	-1.83011e-07	5.78375	-4.1144e-09	5.78375	-9.23623e-08
	5.79164	-1.83689e-07	5.79164	-4.2025e-09	5.79165	-9.24331e-08
	5.79954	-1.841e-07	5.79954	-4.2906e-09	5.79954	-9.25592e-08
	5.80743	-1.8437e-07	5.80743	-4.56497e-09	5.80743	-9.27578e-08
	5.81533	-1.83213e-07	5.81533	-5.3132e-09	5.81533	-9.29563e-08
	5.82322	-1.81298e-07	5.82322	-5.41011e-09	5.82322	-9.27621e-08
	5.83112	-1.80755e-07	5.83112	-4.398e-09	5.83112	-9.2515e-08
	5.83901	-1.8056e-07	5.83901	-3.14369e-09	5.83901	-9.25577e-08
	5.84691	-1.81148e-07	5.84691	-2.32042e-09	5.84691	-9.28788e-08
	5.8548	-1.81455e-07	5.8548	-2.44454e-09	5.8548	-9.32e-08
	5.8627	-1.81202e-07	5.8627	-2.56866e-09	5.8627	-9.34942e-08
	5.87059	-1.80871e-07	5.87059	-2.77367e-09	5.87059	-9.35197e-08
	5.87849	-1.80987e-07	5.87849	-2.98688e-09	5.87849	-9.24539e-08
	5.88638	-1.82072e-07	5.88638	-2.74054e-09	5.88638	-9.27188e-08
	5.89428	-1.8305e-07	5.89428	-2.70126e-09	5.89428	-9.29838e-08
	5.90217	-1.84108e-07	5.90217	-2.71428e-09	5.90217	-9.35342e-08
	5.91007	-1.84554e-07	5.91007	-2.72731e-09	5.91007	-9.46653e-08
	5.91796	-1.84455e-07	5.91796	-2.64711e-09	5.91796	-9.5223e-08
	5.92586	-1.84335e-07	5.92585	-2.59643e-09	5.92586	-9.4852e-08
	5.93375	-1.8469e-07	5.93375	-2.5346e-09	5.93375	-9.48892e-08
	5.94165	-1.84973e-07	5.94164	-1.70705e-09	5.94165	-9.51778e-08
	5.94954	-1.85951e-07	5.94954	-1.6238e-09	5.94954	-9.54663e-08
	5.95743	-1.8747e-07	5.95743	-1.67457e-09	5.95744	-9.58836e-08
	5.96533	-1.87547e-07	5.96533	-2.16865e-09	5.96533	-9.58604e-08
	5.97322	-1.87452e-07	5.97322	-2.66272e-09	5.97323	-9.58864e-08
	5.98112	-1.87488e-07	5.98112	-3.2046e-09	5.98112	-9.49836e-08
	5.98901	-1.87329e-07	5.98901	-2.46592e-09	5.98902	-9.31688e-08
	5.99691	-1.86853e-07	5.99691	-1.37004e-09	5.99691	-9.33426e-08
	6.0048	-1.86769e-07	6.0048	-1.38215e-09	6.0048	-9.36084e-08
	6.0127	-1.8734e-07	6.0127	-1.50934e-09	6.0127	-9.38742e-08
	6.02059	-1.87549e-07	6.02059	-1.63654e-09	6.02059	-9.41604e-08
	6.02849	-1.86521e-07	6.02849	-2.10688e-09	6.02849	-9.39865e-08
	6.03638	-1.85702e-07	6.03638	-1.74838e-09	6.03638	-9.35752e-08
	6.04428	-1.86152e-07	6.04428	-4.99443e-10	6.04428	-9.37404e-08
	6.05217	-1.86921e-07	6.05217	6.87871e-10	6.05217	-9.40435e-08
	6.06007	-1.87985e-07	6.06007	8.21192e-10	6.06007	-9.43466e-08
	6.06796	-1.89132e-07	6.06796	7.94734e-10	6.06796	-9.47875e-08
	6.07586	-1.89125e-07	6.07586	5.63277e-10	6.07586	-9.58289e-08
	6.08375	-1.88386e-07	6.08375	3.3182e-10	6.08375	-9.6437e-08
	6.09165	-1.88911e-07	6.09165	6.44903e-10	6.09165	-9.6492e-08
	6.09954	-1.89465e-07	6.09954	1.44646e-09	6.09954	-9.66484e-08
	6.10744	-1.89962e-07	6.10744	2.41139e-09	6.10744	-9.71538e-08
	6.11533	-1.90695e-07	6.11533	2.12623e-09	6.11533	-9.76593e-08
	6.12323	-1.9123e-07	6.12322	1.84106e-09	6.12323	-9.85271e-08
	6.13112	-1.90936e-07	6.13112	1.29212e-09	6.13112	-9.90149e-08
	6.13902	-1.89758e-07	6.13901	2.40495e-10	6.13902	-9.84712e-08
	6.14691	-1.89344e-07	6.14691	3.33521e-10	6.14691	-9.82107e-08
	6.1548	-1.89488e-07	6.1548	1.33568e-09	6.15481	-9.81797e-08
	6.1627	-1.89998e-07	6.1627	2.18327e-09	6.1627	-9.85765e-08
	6.17059	-1.90274e-07	6.17059	2.37658e-09	6.1706	-9.89734e-08
	6.17849	-1.90251e-07	6.17849	2.35771e-09	6.17849	-9.92454e-08
	6.18638	-1.89191e-07	6.18638	2.33884e-09	6.18639	-9.91506e-08
	6.19428	-1.88239e-07	6.19428	3.082e-09	6.19428	-9.90857e-08
	6.20217	-1.88613e-07	6.20217	3.52236e-09	6.20217	-9.92443e-08
	6.21007	-1.89442e-07	6.21007	4.43076e-09	6.21007	-9.95426e-08
	6.21796	-1.90103e-07	6.21796	4.39205e-09	6.21796	-9.98409e-08
	6.22586	-1.90369e-07	6.22586	4.26328e-09	6.22586	-1.00609e-07
	6.23375	-1.89901e-07	6.23375	4.13451e-09	6.23375	-1.01468e-07
	6.24165	-1.89062e-07	6.24165	3.91568e-09	6.24165	-1.01887e-07
	6.24954	-1.89369e-07	6.24954	4.2338e-09	6.24954	-1.01281e-07
	6.25744	-1.89843e-07	6.25744	4.89324e-09	6.25744	-1.01669e-07
	6.26533	-1.90436e-07	6.26533	5.11637e-09	6.26533	-1.02057e-07
	6.27323	-1.9106e-07	6.27323	5.15755e-09	6.27323	-1.02737e-07
	6.28112	-1.91065e-07	6.28112	4.93592e-09	6.28112	-1.0374e-07
	6.28902	-1.90724e-07	6.28902	4.71428e-09	6.28902	-1.0372e-07
	6.29691	-1.90421e-07	6.29691	5.44282e-09	6.29691	-1.03453e-07
	6.30481	-1.90877e-07	6.30481	5.78011e-09	6.30481	-1.02884e-07
	6.3127	-1.91367e-07	6.3127	6.11197e-09	6.3127	-1.0221e-07
	6.3206	-1.92453e-07	6.32059	7.35625e-09	6.3206	-1.02081e-07
	6.32849	-1.93225e-07	6.32849	7.50035e-09	6.32849	-1.02005e-07
	6.33639	-1.92735e-07	6.33638	7.50237e-09	6.33639	-1.02034e-07
	6.34428	-1.91563e-07	6.34428	7.24753e-09	6.34428	-1.02062e-07
	6.35217	-1.90705e-07	6.35217	6.99269e-09	6.35218	-1.01714e-07
	6.36007	-1.91123e-07	6.36007	6.44559e-09	6.36007	-1.01161e-07
	6.36796	-1.91312e-07	6.36796	6.62456e-09	6.36797	-1.01433e-07
	6.37586	-1.91837e-07	6.37586	6.59727e-09	6.37586	-1.01706e-07
	6.38375	-1.92991e-07	6.38375	6.56997e-09	6.38376	-1.02116e-07
	6.39165	-1.93056e-07	6.39165	6.68709e-09	6.39165	-1.02464e-07
	6.39954	-1.92172e-07	6.39954	6.6629e-09	6.39955	-1.02726e-07
	6.40744	-1.9124e-07	6.40744	6.82818e-09	6.40744	-1.02368e-07
	6.41533	-1.90715e-07	6.41533	7.6545e-09	6.41533	-1.02662e-07
	6.42323	-1.91179e-07	6.42323	8.96497e-09	6.42323	-1.02955e-07
	6.43112	-1.9216e-07	6.43112	9.34553e-09	6.43112	-1.03502e-07
	6.43902	-1.92539e-07	6.43902	9.42492e-09	6.43902	-1.04688e-07
	6.44691	-1.92235e-07	6.44691	9.34959e-09	6.44691	-1.05092e-07
	6.45481	-1.92386e-07	6.45481	9.27426e-09	6.45481	-1.04602e-07
	6.4627	-1.92543e-07	6.4627	9.56628e-09	6.4627	-1.04301e-07
	6.4706	-1.92177e-07	6.4706	1.04238e-08	6.4706	-1.04259e-07
	6.47849	-1.92605e-07	6.47849	1.05551e-08	6.47849	-1.04812e-07
	6.48639	-1.93361e-07	6.48639	1.05725e-08	6.48639	-1.05364e-07
	6.49428	-1.94044e-07	6.49428	1.02781e-08	6.49428	-1.05946e-07
	6.50218	-1.93787e-07	6.50218	9.98365e-09	6.50218	-1.06466e-07
	6.51007	-1.93142e-07	6.51007	9.2716e-09	6.51007	-1.06629e-07
	6.51797	-1.93468e-07	6.51796	9.70598e-09	6.51797	-1.06971e-07
	6.52586	-1.93257e-07	6.52586	1.11667e-08	6.52586	-1.07313e-07
	6.53376	-1.93533e-07	6.53375	1.23224e-08	6.53376	-1.07911e-07
	6.54165	-1.9394e-07	6.54165	1.2395e-08	6.54165	-1.09765e-07
	6.54954	-1.93552e-07	6.54954	1.24676e-08	6.54955	-1.09869e-07
	6.55744	-1.92888e-07	6.55744	1.24667e-08	6.55744	-1.0909e-07
	6.56533	-1.93067e-07	6.56533	1.32398e-08	6.56534	-1.08238e-07
	6.57323	-1.93965e-07	6.57323	1.38992e-08	6.57323	-1.07134e-07
	6.58112	-1.9517e-07	6.58112	1.50788e-08	6.58113	-1.07221e-07
	6.58902	-1.96699e-07	6.58902	1.53755e-08	6.58902	-1.07307e-07
	6.59691	-1.9673e-07	6.59691	1.54095e-08	6.59692	-1.07458e-07
	6.60481	-1.95946e-07	6.60481	1.53425e-08	6.60481	-1.07269e-07
	6.6127	-1.94916e-07	6.6127	1.52754e-08	6.6127	-1.07125e-07
	6.6206	-1.93647e-07	6.6206	1.51532e-08	6.6206	-1.07103e-07
	6.62849	-1.92958e-07	6.62849	1.5178e-08	6.62849	-1.07355e-07
	6.63639	-1.92733e-07	6.63639	1.5055e-08	6.63639	-1.07607e-07
	6.64428	-1.92697e-07	6.64428	1.49321e-08	6.64428	-1.08103e-07
	6.65218	-1.92527e-07	6.65218	1.49511e-08	6.65218	-1.08392e-07
	6.66007	-1.92188e-07	6.66007	1.48415e-08	6.66007	-1.08847e-07
	6.66797	-1.91839e-07	6.66797	1.47318e-08	6.66797	-1.08743e-07
	6.67586	-1.92585e-07	6.67586	1.49776e-08	6.67586	-1.0852e-07
	6.68376	-1.93736e-07	6.68376	1.57091e-08	6.68376	-1.08821e-07
	6.69165	-1.94479e-07	6.69165	1.63976e-08	6.69165	-1.09122e-07
	6.69955	-1.94217e-07	6.69955	1.65601e-08	6.69955	-1.09553e-07
	6.70744	-1.93292e-07	6.70744	1.67227e-08	6.70744	-1.10496e-07
	6.71534	-1.92894e-07	6.71533	1.6704e-08	6.71534	-1.1091e-07
	6.72323	-1.91907e-07	6.72323	1.73945e-08	6.72323	-1.10801e-07
	6.73113	-1.91587e-07	6.73112	1.90249e-08	6.73113	-1.10886e-07
	6.73902	-1.92143e-07	6.73902	2.07674e-08	6.73902	-1.11404e-07
	6.74691	-1.92596e-07	6.74691	2.14418e-08	6.74692	-1.11923e-07
	6.75481	-1.92619e-07	6.75481	2.15181e-08	6.75481	-1.12384e-07
	6.7627	-1.91963e-07	6.7627	2.1504e-08	6.76271	-1.12157e-07
	6.7706	-1.91058e-07	6.7706	2.17757e-08	6.7706	-1.11194e-07
	6.77849	-1.91057e-07	6.77849	2.21902e-08	6.7785	-1.11092e-07
	6.78639	-1.91437e-07	6.78639	2.30586e-08	6.78639	-1.1117e-07
	6.79428	-1.91419e-07	6.79428	2.38244e-08	6.79429	-1.11557e-07
	6.80218	-1.91446e-07	6.80218	2.42874e-08	6.80218	-1.11943e-07
	6.81007	-1.91135e-07	6.81007	2.46721e-08	6.81007	-1.1195e-07
	6.81797	-1.90565e-07	6.81797	2.47614e-08	6.81797	-1.12033e-07
	6.82586	-1.90004e-07	6.82586	2.5228e-08	6.82586	-1.11823e-07
	6.83376	-1.89974e-07	6.83376	2.55475e-08	6.83376	-1.10631e-07
	6.84165	-1.90427e-07	6.84165	2.67927e-08	6.84165	-1.10624e-07
	6.84955	-1.91573e-07	6.84955	2.78113e-08	6.84955	-1.10723e-07
	6.85744	-1.92924e-07	6.85744	2.82744e-08	6.85744	-1.10908e-07
	6.86534	-1.92801e-07	6.86534	2.83357e-08	6.86534	-1.11094e-07
	6.87323	-1.91636e-07	6.87323	2.8397e-08	6.87323	-1.11277e-07
	6.88113	-1.90163e-07	6.88113	2.86256e-08	6.88113	-1.11063e-07
	6.88902	-1.8929e-07	6.88902	2.95279e-08	6.88902	-1.11432e-07
	6.89692	-1.89372e-07	6.89692	3.07209e-08	6.89692	-1.11802e-07
	6.90481	-1.8992e-07	6.90481	3.104e-08	6.90481	-1.12584e-07
	6.91271	-1.9022e-07	6.9127	3.134e-08	6.91271	-1.13782e-07
	6.9206	-1.89519e-07	6.9206	3.16299e-08	6.9206	-1.14302e-07
	6.9285	-1.88501e-07	6.92849	3.1905e-08	6.9285	-1.15201e-07
	6.93639	-1.87792e-07	6.93639	3.25485e-08	6.93639	-1.15229e-07
	6.94428	-1.87353e-07	6.94428	3.42462e-08	6.94429	-1.14305e-07
	6.95218	-1.87408e-07	6.95218	3.59722e-08	6.95218	-1.14456e-07
	6.96007	-1.87094e-07	6.96007	3.64861e-08	6.96008	-1.14639e-07
	6.96797	-1.85995e-07	6.96797	3.68963e-08	6.96797	-1.14822e-07
	6.97586	-1.84394e-07	6.97586	3.72629e-08	6.97587	-1.15464e-07
	6.98376	-1.82731e-07	6.98376	3.73526e-08	6.98376	-1.15865e-07
	6.99165	-1.81983e-07	6.99165	3.85283e-08	6.99166	-1.16112e-07
	6.99955	-1.81565e-07	6.99955	4.04094e-08	6.99955	-1.16358e-07
	7.00744	-1.81745e-07	7.00744	4.21683e-08	7.00744	-1.16689e-07
	7.01534	-1.81651e-07	7.01534	4.35231e-08	7.01534	-1.17613e-07
	7.02323	-1.80341e-07	7.02323	4.41648e-08	7.02323	-1.17754e-07
	7.03113	-1.78579e-07	7.03113	4.51527e-08	7.03113	-1.1726e-07
	7.03902	-1.77786e-07	7.03902	4.6173e-08	7.03902	-1.16448e-07
	7.04692	-1.77485e-07	7.04692	4.74985e-08	7.04692	-1.16207e-07
	7.05481	-1.76804e-07	7.05481	4.89795e-08	7.05481	-1.16553e-07
	7.06271	-1.7644e-07	7.06271	5.04623e-08	7.06271	-1.169e-07
	7.0706	-1.7624e-07	7.0706	5.13981e-08	7.0706	-1.17496e-07
	7.0785	-1.75387e-07	7.0785	5.21607e-08	7.0785	-1.1854e-07
	7.08639	-1.73833e-07	7.08639	5.35264e-08	7.08639	-1.18347e-07
	7.09429	-1.7246e-07	7.09429	5.44642e-08	7.09429	-1.17835e-07
	7.10218	-1.71291e-07	7.10218	5.568e-08	7.10218	-1.17554e-07
	7.11008	-1.70731e-07	7.11007	5.75815e-08	7.11008	-1.17619e-07
	7.11797	-1.70439e-07	7.11797	5.97036e-08	7.11797	-1.17767e-07
	7.12587	-1.69744e-07	7.12586	6.14342e-08	7.12587	-1.1813e-07
	7.13376	-1.68224e-07	7.13376	6.22417e-08	7.13376	-1.18492e-07
	7.14165	-1.65879e-07	7.14165	6.36229e-08	7.14166	-1.17993e-07
	7.14955	-1.64361e-07	7.14955	6.55326e-08	7.14955	-1.17838e-07
	7.15744	-1.63001e-07	7.15744	6.74377e-08	7.15745	-1.18019e-07
	7.16534	-1.62008e-07	7.16534	6.96567e-08	7.16534	-1.182e-07
	7.17323	-1.61365e-07	7.17323	7.20086e-08	7.17324	-1.18501e-07
	7.18113	-1.5904e-07	7.18113	7.4491e-08	7.18113	-1.18556e-07
	7.18902	-1.56454e-07	7.18902	7.61909e-08	7.18903	-1.17694e-07
	7.19692	-1.54113e-07	7.19692	7.79638e-08	7.19692	-1.16873e-07
	7.20481	-1.52174e-07	7.20481	8.05003e-08	7.20481	-1.15952e-07
	7.21271	-1.50534e-07	7.21271	8.3897e-08	7.21271	-1.16001e-07
	7.2206	-1.49027e-07	7.2206	8.74677e-08	7.2206	-1.16117e-07
	7.2285	-1.46915e-07	7.2285	9.0254e-08	7.2285	-1.16234e-07
	7.23639	-1.42768e-07	7.23639	9.30961e-08	7.23639	-1.16e-07
	7.24429	-1.38001e-07	7.24429	9.60356e-08	7.24429	-1.15314e-07
	7.25218	-1.33969e-07	7.25218	9.92982e-08	7.25218	-1.13685e-07
	7.26008	-1.30283e-07	7.26008	1.03633e-07	7.26008	-1.13175e-07
	7.26797	-1.26251e-07	7.26797	1.07963e-07	7.26797	-1.1328e-07
	7.27587	-1.22133e-07	7.27587	1.12508e-07	7.27587	-1.13452e-07
	7.28376	-1.18987e-07	7.28376	1.17501e-07	7.28376	-1.13623e-07
	7.29166	-1.15205e-07	7.29166	1.22557e-07	7.29166	-1.1364e-07
	7.29955	-1.10056e-07	7.29955	1.27613e-07	7.29955	-1.12718e-07
	7.30745	-1.04549e-07	7.30744	1.32847e-07	7.30745	-1.11081e-07
	7.31534	-9.9128e-08	7.31534	1.3922e-07	7.31534	-1.10252e-07
	7.32324	-9.53902e-08	7.32323	1.46131e-07	7.32324	-1.09809e-07
	7.33113	-9.14253e-08	7.33113	1.52003e-07	7.33113	-1.09877e-07
	7.33902	-8.44384e-08	7.33902	1.5699e-07	7.33903	-1.09944e-07
	7.34692	-7.53727e-08	7.34692	1.62685e-07	7.34692	-1.09441e-07
	7.35481	-8.52359e-08	7.35481	1.68585e-07	7.35482	-1.07969e-07
	7.36271	-1.05767e-07	7.36271	1.74769e-07	7.36271	-1.07302e-07
	7.3706	-1.04775e-07	7.3706	1.81765e-07	7.37061	-1.06521e-07
	7.3785	-9.15996e-08	7.3785	1.88414e-07	7.3785	-1.05566e-07
	7.38639	-8.04773e-08	7.38639	1.94751e-07	7.3864	-1.04738e-07
	7.39429	-7.3682e-08	7.39429	2.01249e-07	7.39429	-1.02934e-07
	7.40218	-6.67866e-08	7.40218	2.07918e-07	7.40218	-1.00672e-07
	7.41008	-5.69774e-08	7.41008	2.14739e-07	7.41008	-9.88722e-08
	7.41797	-4.80313e-08	7.41797	2.21982e-07	7.41797	-9.77177e-08
	7.42587	-4.23981e-08	7.42587	2.29607e-07	7.42587	-9.7375e-08
	7.43376	-3.64843e-08	7.43376	2.36197e-07	7.43376	-9.70324e-08
	7.44166	-2.96861e-08	7.44166	2.41484e-07	7.44166	-9.69691e-08
	7.44955	-1.98443e-08	7.44955	2.46518e-07	7.44955	-9.6443e-08
	7.45745	-9.52514e-09	7.45745	2.5163e-07	7.45745	-9.60431e-08
	7.46534	-4.31224e-09	7.46534	2.56864e-07	7.46534	-9.42928e-08
	7.47324	1.12035e-09	7.47324	2.62729e-07	7.47324	-9.3829e-08
	7.48113	6.27119e-09	7.48113	2.68859e-07	7.48113	-9.36935e-08
	7.48903	1.00662e-08	7.48903	2.74019e-07	7.48903	-9.3558e-08
	7.49692	1.38359e-08	7.49692	2.77452e-07	7.49692	-9.34017e-08
	7.50482	1.84312e-08	7.50481	2.80687e-07	7.50482	-9.31129e-08
	7.51271	2.34875e-08	7.51271	2.84023e-07	7.51271	-9.27053e-08
	7.52061	2.766e-08	7.5206	2.87075e-07	7.52061	-9.13699e-08
	7.5285	2.94629e-08	7.5285	2.90682e-07	7.5285	-9.10196e-08
	7.53639	3.14292e-08	7.53639	2.94308e-07	7.5364	-9.1153e-08
	7.54429	3.28735e-08	7.54429	2.96348e-07	7.54429	-9.13225e-08
	7.55218	3.41414e-08	7.55218	2.97324e-07	7.55219	-9.1492e-08
	7.56008	3.74671e-08	7.56008	2.98531e-07	7.56008	-9.04597e-08
	7.56797	4.02428e-08	7.56797	2.99658e-07	7.56798	-8.84193e-08
	7.57587	4.11316e-08	7.57587	3.01e-07	7.57587	-8.80514e-08
	7.58376	4.09971e-08	7.58376	3.02309e-07	7.58377	-8.81391e-08
	7.59166	4.12742e-08	7.59166	3.03362e-07	7.59166	-8.85746e-08
	7.59955	4.15879e-08	7.59955	3.0339e-07	7.59955	-8.90102e-08
	7.60745	4.15396e-08	7.60745	3.03418e-07	7.60745	-8.94512e-08
	7.61534	4.16722e-08	7.61534	3.03831e-07	7.61534	-8.92607e-08
	7.62324	4.1464e-08	7.62324	3.04634e-07	7.62324	-8.9358e-08
	7.63113	4.07359e-08	7.63113	3.04656e-07	7.63113	-8.96064e-08
	7.63903	3.95339e-08	7.63903	3.04408e-07	7.63903	-8.98548e-08
	7.64692	3.80228e-08	7.64692	3.0416e-07	7.64692	-9.1005e-08
	7.65482	3.70096e-08	7.65482	3.02661e-07	7.65482	-9.14631e-08
	7.66271	3.70887e-08	7.66271	3.00941e-07	7.66271	-9.14278e-08
	7.67061	3.70251e-08	7.67061	2.99548e-07	7.67061	-9.0824e-08
	7.6785	3.56826e-08	7.6785	2.99219e-07	7.6785	-9.10267e-08
	7.6864	3.40712e-08	7.6864	2.98559e-07	7.6864	-9.12294e-08
	7.69429	3.11524e-08	7.69429	2.97345e-07	7.69429	-9.16302e-08
	7.70219	2.83865e-08	7.70218	2.9602e-07	7.70219	-9.30209e-08
	7.71008	2.66537e-08	7.71008	2.94803e-07	7.71008	-9.41882e-08
	7.71798	2.47285e-08	7.71797	2.93133e-07	7.71798	-9.47163e-08
	7.72587	2.18482e-08	7.72587	2.90866e-07	7.72587	-9.48757e-08
	7.73376	1.86985e-08	7.73376	2.90012e-07	7.73377	-9.5053e-08
	7.74166	1.65907e-08	7.74166	2.88761e-07	7.74166	-9.52392e-08
	7.74955	1.47258e-08	7.74955	2.86552e-07	7.74956	-9.54254e-08
	7.75745	1.20769e-08	7.75745	2.84637e-07	7.75745	-9.64286e-08
	7.76534	9.94658e-09	7.76534	2.82066e-07	7.76535	-9.63234e-08
	7.77324	8.53542e-09	7.77324	2.80191e-07	7.77324	-9.57067e-08
	7.78113	6.81531e-09	7.78113	2.787e-07	7.78114	-9.46371e-08
	7.78903	4.0013e-09	7.78903	2.76672e-07	7.78903	-9.49443e-08
	7.79692	8.69952e-10	7.79692	2.75133e-07	7.79692	-9.52514e-08
	7.80482	-1.60452e-09	7.80482	2.73523e-07	7.80482	-9.57984e-08
	7.81271	-4.34168e-09	7.81271	2.71177e-07	7.81271	-9.62014e-08
	7.82061	-5.68047e-09	7.82061	2.68606e-07	7.82061	-9.63005e-08
	7.8285	-6.15823e-09	7.8285	2.66196e-07	7.8285	-9.63997e-08
	7.8364	-7.59826e-09	7.8364	2.64722e-07	7.8364	-9.66382e-08
	7.84429	-9.38311e-09	7.84429	2.64014e-07	7.84429	-9.68768e-08
	7.85219	-1.13316e-08	7.85219	2.62913e-07	7.85219	-9.72574e-08
	7.86008	-1.36303e-08	7.86008	2.61538e-07	7.86008	-9.8238e-08
	7.86798	-1.57786e-08	7.86798	2.5954e-07	7.86798	-9.88263e-08
	7.87587	-1.55805e-08	7.87587	2.58289e-07	7.87587	-9.91572e-08
	7.88377	-1.43823e-08	7.88377	2.57462e-07	7.88377	-9.8887e-08
	7.89166	-1.65085e-08	7.89166	2.56301e-07	7.89166	-9.91307e-08
	7.89956	-2.15512e-08	7.89955	2.56201e-07	7.89956	-9.93743e-08
	7.90745	-2.54023e-08	7.90745	2.55457e-07	7.90745	-9.98621e-08
	7.91535	-2.74738e-08	7.91534	2.53938e-07	7.91535	-1.00341e-07
	7.92324	-2.87555e-08	7.92324	2.52326e-07	7.92324	-1.00275e-07
	7.93113	-2.85991e-08	7.93113	2.50558e-07	7.93114	-1.00148e-07
	7.93903	-2.93053e-08	7.93903	2.49118e-07	7.93903	-1.00108e-07
	7.94692	-3.12959e-08	7.94692	2.49586e-07	7.94693	-1.002e-07
	7.95482	-3.30383e-08	7.95482	2.49535e-07	7.95482	-1.00506e-07
	7.96271	-3.34423e-08	7.96271	2.49437e-07	7.96272	-1.00811e-07
	7.97061	-3.39728e-08	7.97061	2.49339e-07	7.97061	-1.01468e-07
	7.9785	-3.49065e-08	7.9785	2.49193e-07	7.97851	-1.01821e-07
	7.9864	-3.46842e-08	7.9864	2.48698e-07	7.9864	-1.01257e-07
	7.99429	-3.51261e-08	7.99429	2.4901e-07	7.99429	-1.01047e-07
	8.00219	-3.57753e-08	8.00219	2.50519e-07	8.00219	-1.01084e-07
	8.01008	-3.59068e-08	8.01008	2.50392e-07	8.01008	-1.0112e-07
	8.01798	-3.59082e-08	8.01798	2.50264e-07	8.01798	-1.01319e-07
	8.02587	-3.53351e-08	8.02587	2.50049e-07	8.02587	-1.01519e-07
	8.03377	-3.44744e-08	8.03377	2.49306e-07	8.03377	-1.01765e-07
	8.04166	-3.37835e-08	8.04166	2.48867e-07	8.04166	-1.01528e-07
	8.04956	-3.33877e-08	8.04956	2.49042e-07	8.04956	-1.01256e-07
	8.05745	-3.38317e-08	8.05745	2.49971e-07	8.05745	-1.0123e-07
	8.06535	-3.44459e-08	8.06535	2.50914e-07	8.06535	-1.01591e-07
	8.07324	-3.44324e-08	8.07324	2.51976e-07	8.07324	-1.01952e-07
	8.08114	-3.39016e-08	8.08114	2.5259e-07	8.08114	-1.02101e-07
	8.08903	-3.25272e-08	8.08903	2.52977e-07	8.08903	-1.01835e-07
	8.09693	-3.07923e-08	8.09692	2.53549e-07	8.09693	-1.01823e-07
	8.10482	-3.02232e-08	8.10482	2.55086e-07	8.10482	-1.01924e-07
	8.11272	-3.00497e-08	8.11271	2.57429e-07	8.11272	-1.02413e-07
	8.12061	-2.85981e-08	8.12061	2.59068e-07	8.12061	-1.02903e-07
	8.1285	-2.70751e-08	8.1285	2.60289e-07	8.12851	-1.04174e-07
	8.1364	-2.54657e-08	8.1364	2.60871e-07	8.1364	-1.04537e-07
	8.14429	-2.37302e-08	8.14429	2.61755e-07	8.1443	-1.0432e-07
	8.15219	-2.31975e-08	8.15219	2.62837e-07	8.15219	-1.03602e-07
	8.16008	-2.2993e-08	8.16008	2.64706e-07	8.16009	-1.03519e-07
	8.16798	-2.3297e-08	8.16798	2.66927e-07	8.16798	-1.03735e-07
	8.17587	-2.35744e-08	8.17587	2.68178e-07	8.17588	-1.03952e-07
	8.18377	-2.21537e-08	8.18377	2.69147e-07	8.18377	-1.0438e-07
	8.19166	-1.96278e-08	8.19166	2.69677e-07	8.19166	-1.04413e-07
	8.19956	-1.77997e-08	8.19956	2.70725e-07	8.19956	-1.03862e-07
	8.20745	-1.69631e-08	8.20745	2.72318e-07	8.20745	-1.04176e-07
	8.21535	-1.57731e-08	8.21535	2.74191e-07	8.21535	-1.04491e-07
	8.22324	-1.44259e-08	8.22324	2.75942e-07	8.22324	-1.04947e-07
	8.23114	-1.31188e-08	8.23114	2.78243e-07	8.23114	-1.05463e-07
	8.23903	-1.11632e-08	8.23903	2.80053e-07	8.23903	-1.05664e-07
	8.24693	-8.6999e-09	8.24693	2.80895e-07	8.24693	-1.04961e-07
	8.25482	-6.88871e-09	8.25482	2.82751e-07	8.25482	-1.04156e-07
	8.26272	-5.44502e-09	8.26272	2.85116e-07	8.26272	-1.0411e-07
	8.27061	-4.42895e-09	8.27061	2.87614e-07	8.27061	-1.04367e-07
	8.27851	-3.87591e-09	8.2785	2.89679e-07	8.27851	-1.04624e-07
	8.2864	-2.19144e-09	8.2864	2.91004e-07	8.2864	-1.05055e-07
	8.2943	6.49578e-10	8.29429	2.91982e-07	8.2943	-1.0528e-07
	8.30219	3.86372e-09	8.30219	2.93379e-07	8.30219	-1.05104e-07
	8.31009	6.62909e-09	8.31008	2.9616e-07	8.31009	-1.0442e-07
	8.31798	8.40343e-09	8.31798	2.98988e-07	8.31798	-1.04554e-07
	8.32587	9.6638e-09	8.32587	3.0154e-07	8.32588	-1.04688e-07
	8.33377	1.13977e-08	8.33377	3.04187e-07	8.33377	-1.04768e-07
	8.34166	1.3309e-08	8.34166	3.06266e-07	8.34167	-1.04514e-07
	8.34956	1.63213e-08	8.34956	3.07853e-07	8.34956	-1.04418e-07
	8.35745	1.92552e-08	8.35745	3.09408e-07	8.35746	-1.03777e-07
	8.36535	2.05936e-08	8.36535	3.11659e-07	8.36535	-1.03486e-07
	8.37324	2.21223e-08	8.37324	3.14815e-07	8.37325	-1.03477e-07
	8.38114	2.29282e-08	8.38114	3.17867e-07	8.38114	-1.0361e-07
	8.38903	2.41372e-08	8.38903	3.2054e-07	8.38904	-1.03743e-07
	8.39693	2.6934e-08	8.39693	3.2338e-07	8.39693	-1.03815e-07
	8.40482	3.01906e-08	8.40482	3.2565e-07	8.40482	-1.03675e-07
	8.41272	3.34869e-08	8.41272	3.28383e-07	8.41272	-1.03197e-07
	8.42061	3.64114e-08	8.42061	3.32118e-07	8.42061	-1.02656e-07
	8.42851	3.80968e-08	8.42851	3.35724e-07	8.42851	-1.02994e-07
	8.4364	3.94999e-08	8.4364	3.38124e-07	8.4364	-1.03333e-07
	8.4443	4.16952e-08	8.4443	3.40405e-07	8.4443	-1.03914e-07
	8.45219	4.50214e-08	8.45219	3.43195e-07	8.45219	-1.04459e-07
	8.46009	4.86821e-08	8.46009	3.44973e-07	8.46009	-1.03981e-07
	8.46798	5.17948e-08	8.46798	3.46706e-07	8.46798	-1.02587e-07
	8.47588	5.44678e-08	8.47587	3.49625e-07	8.47588	-1.0258e-07
	8.48377	5.66418e-08	8.48377	3.52443e-07	8.48377	-1.02703e-07
	8.49167	5.88243e-08	8.49166	3.55036e-07	8.49167	-1.02739e-07
	8.49956	6.10658e-08	8.49956	3.56902e-07	8.49956	-1.02883e-07
	8.50746	6.42393e-08	8.50745	3.58552e-07	8.50746	-1.03027e-07
	8.51535	6.79477e-08	8.51535	3.61048e-07	8.51535	-1.02479e-07
	8.52324	7.10834e-08	8.52324	3.63896e-07	8.52325	-1.02171e-07
	8.53114	7.34154e-08	8.53114	3.67015e-07	8.53114	-1.0239e-07
	8.53903	7.532e-08	8.53903	3.70017e-07	8.53904	-1.02609e-07
	8.54693	7.73096e-08	8.54693	3.72519e-07	8.54693	-1.02965e-07
	8.55482	7.97145e-08	8.55482	3.74469e-07	8.55483	-1.04016e-07
	8.56272	8.3236e-08	8.56272	3.76882e-07	8.56272	-1.04165e-07
	8.57061	8.66679e-08	8.57061	3.80106e-07	8.57062	-1.03298e-07
	8.57851	8.91045e-08	8.57851	3.83823e-07	8.57851	-1.03461e-07
	8.5864	9.1446e-08	8.5864	3.87451e-07	8.58641	-1.03674e-07
	8.5943	9.38009e-08	8.5943	3.90675e-07	8.5943	-1.03888e-07
	8.60219	9.57836e-08	8.60219	3.93775e-07	8.60219	-1.0385e-07
	8.61009	9.91462e-08	8.61009	3.96309e-07	8.61009	-1.03736e-07
	8.61798	1.03435e-07	8.61798	3.99142e-07	8.61798	-1.0326e-07
	8.62588	1.07616e-07	8.62588	4.02199e-07	8.62588	-1.01881e-07
	8.63377	1.11708e-07	8.63377	4.05728e-07	8.63377	-1.01915e-07
	8.64167	1.16127e-07	8.64167	4.09806e-07	8.64167	-1.02054e-07
	8.64956	1.18118e-07	8.64956	4.12849e-07	8.64956	-1.02445e-07
	8.65746	1.22467e-07	8.65746	4.15952e-07	8.65746	-1.02837e-07
	8.66535	1.29689e-07	8.66535	4.1925e-07	8.66535	-1.02813e-07
	8.67325	1.33529e-07	8.67324	4.22623e-07	8.67325	-1.02453e-07
	8.68114	1.36093e-07	8.68114	4.27026e-07	8.68114	-1.02517e-07
	8.68904	1.38812e-07	8.68903	4.31152e-07	8.68904	-1.02645e-07
	8.69693	1.41942e-07	8.69693	4.34771e-07	8.69693	-1.02972e-07
	8.70483	1.44253e-07	8.70482	4.37731e-07	8.70483	-1.03299e-07
	8.71272	1.47148e-07	8.71272	4.40393e-07	8.71272	-1.03678e-07
	8.72061	1.51227e-07	8.72061	4.43656e-07	8.72062	-1.03807e-07
	8.72851	1.55152e-07	8.72851	4.47148e-07	8.72851	-1.03275e-07
	8.7364	1.5829e-07	8.7364	4.51938e-07	8.73641	-1.02666e-07
	8.7443	1.62091e-07	8.7443	4.56483e-07	8.7443	-1.02731e-07
	8.75219	1.66215e-07	8.75219	4.60217e-07	8.7522	-1.02997e-07
	8.76009	1.70108e-07	8.76009	4.6341e-07	8.76009	-1.03263e-07
	8.76798	1.74635e-07	8.76798	4.66306e-07	8.76799	-1.0368e-07
	8.77588	1.79695e-07	8.77588	4.70228e-07	8.77588	-1.03085e-07
	8.78377	1.84295e-07	8.78377	4.74201e-07	8.78378	-1.02224e-07
	8.79167	1.88492e-07	8.79167	4.77943e-07	8.79167	-1.01942e-07
	8.79956	1.92773e-07	8.79956	4.8201e-07	8.79956	-1.02143e-07
	8.80746	1.96721e-07	8.80746	4.85573e-07	8.80746	-1.02345e-07
	8.81535	2.00382e-07	8.81535	4.88598e-07	8.81535	-1.0265e-07
	8.82325	2.04779e-07	8.82325	4.92131e-07	8.82325	-1.02705e-07
	8.83114	2.09318e-07	8.83114	4.95672e-07	8.83114	-1.01739e-07
	8.83904	2.12874e-07	8.83904	4.99699e-07	8.83904	-1.00548e-07
	8.84693	2.16868e-07	8.84693	5.04124e-07	8.84693	-1.00748e-07
	8.85483	2.2014e-07	8.85483	5.08359e-07	8.85483	-1.00948e-07
	8.86272	2.23522e-07	8.86272	5.12797e-07	8.86272	-1.01247e-07
	8.87062	2.28544e-07	8.87061	5.16483e-07	8.87062	-1.01416e-07
	8.87851	2.34676e-07	8.87851	5.19755e-07	8.87851	-1.01409e-07
	8.88641	2.40279e-07	8.8864	5.23534e-07	8.88641	-1.0097e-07
	8.8943	2.45231e-07	8.8943	5.2785e-07	8.8943	-1.00542e-07
	8.9022	2.5002e-07	8.90219	5.32537e-07	8.9022	-1.0086e-07
	8.91009	2.53864e-07	8.91009	5.36934e-07	8.91009	-1.01178e-07
	8.91798	2.58116e-07	8.91798	5.41751e-07	8.91799	-1.01715e-07
	8.92588	2.63237e-07	8.92588	5.46382e-07	8.92588	-1.02034e-07
	8.93377	2.6878e-07	8.93377	5.50287e-07	8.93378	-1.02219e-07
	8.94167	2.73146e-07	8.94167	5.53786e-07	8.94167	-1.01248e-07
	8.94956	2.77096e-07	8.94956	5.58003e-07	8.94957	-9.99904e-08
	8.95746	2.80572e-07	8.95746	5.63625e-07	8.95746	-9.98885e-08
	8.96535	2.84271e-07	8.96535	5.68738e-07	8.96536	-9.97865e-08
	8.97325	2.88679e-07	8.97325	5.73265e-07	8.97325	-9.995e-08
	8.98114	2.93397e-07	8.98114	5.76898e-07	8.98115	-9.99904e-08
	8.98904	2.99147e-07	8.98904	5.81075e-07	8.98904	-9.93421e-08
	8.99693	3.04482e-07	8.99693	5.86152e-07	8.99693	-9.89075e-08
	9.00483	3.09357e-07	9.00483	5.90822e-07	9.00483	-9.91876e-08
	9.01272	3.13929e-07	9.01272	5.95823e-07	9.01272	-9.94677e-08
	9.02062	3.18448e-07	9.02062	6.01175e-07	9.02062	-9.99334e-08
	9.02851	3.23737e-07	9.02851	6.05663e-07	9.02851	-1.00531e-07
	9.03641	3.30012e-07	9.03641	6.09627e-07	9.03641	-1.01277e-07
	9.0443	3.36359e-07	9.0443	6.14668e-07	9.0443	-1.00971e-07
	9.0522	3.41725e-07	9.0522	6.20515e-07	9.0522	-1.00977e-07
	9.06009	3.47115e-07	9.06009	6.26314e-07	9.06009	-1.01102e-07
	9.06799	3.53047e-07	9.06798	6.31856e-07	9.06799	-1.01287e-07
	9.07588	3.59035e-07	9.07588	6.36884e-07	9.07588	-1.01472e-07
	9.08378	3.65289e-07	9.08377	6.41667e-07	9.08378	-1.02129e-07
	9.09167	3.71994e-07	9.09167	6.4675e-07	9.09167	-1.01993e-07
	9.09957	3.78589e-07	9.09956	6.51391e-07	9.09957	-1.00824e-07
	9.10746	3.84488e-07	9.10746	6.5628e-07	9.10746	-9.91311e-08
	9.11535	3.89502e-07	9.11535	6.61969e-07	9.11536	-9.92118e-08
	9.12325	3.94314e-07	9.12325	6.67531e-07	9.12325	-9.93565e-08
	9.13114	3.99443e-07	9.13114	6.72254e-07	9.13115	-9.95012e-08
	9.13904	4.05545e-07	9.13904	6.7706e-07	9.13904	-9.95846e-08
	9.14693	4.09607e-07	9.14693	6.82575e-07	9.14694	-9.97226e-08
	9.15483	4.14619e-07	9.15483	6.88343e-07	9.15483	-9.98906e-08
	9.16272	4.23939e-07	9.16272	6.94396e-07	9.16273	-1.00124e-07
	9.17062	4.3147e-07	9.17062	7.00463e-07	9.17062	-1.00357e-07
	9.17851	4.36937e-07	9.17851	7.06037e-07	9.17852	-1.00656e-07
	9.18641	4.42766e-07	9.18641	7.10784e-07	9.18641	-1.01038e-07
	9.1943	4.4954e-07	9.1943	7.15052e-07	9.1943	-1.01033e-07
	9.2022	4.56779e-07	9.2022	7.20211e-07	9.2022	-1.0056e-07
	9.21009	4.62689e-07	9.21009	7.26752e-07	9.21009	-1.00741e-07
	9.21799	4.67977e-07	9.21799	7.33325e-07	9.21799	-1.00922e-07
	9.22588	4.73866e-07	9.22588	7.39196e-07	9.22588	-1.01406e-07
	9.23378	4.79709e-07	9.23378	7.45178e-07	9.23378	-1.02399e-07
	9.24167	4.85655e-07	9.24167	7.50012e-07	9.24167	-1.02868e-07
	9.24957	4.92726e-07	9.24957	7.54735e-07	9.24957	-1.02478e-07
	9.25746	4.99434e-07	9.25746	7.60713e-07	9.25746	-1.00765e-07
	9.26536	5.06548e-07	9.26535	7.66286e-07	9.26536	-1.00571e-07
	9.27325	5.1468e-07	9.27325	7.71805e-07	9.27325	-1.00642e-07
	9.28115	5.21266e-07	9.28114	7.7766e-07	9.28115	-1.01069e-07
	9.28904	5.27278e-07	9.28904	7.82954e-07	9.28904	-1.01496e-07
	9.29694	5.3294e-07	9.29693	7.87895e-07	9.29694	-1.0159e-07
	9.30483	5.3968e-07	9.30483	7.93877e-07	9.30483	-1.01311e-07
	9.31272	5.48667e-07	9.31272	7.99934e-07	9.31273	-1.00166e-07
	9.32062	5.56402e-07	9.32062	8.06537e-07	9.32062	-1.0001e-07
	9.32851	5.6272e-07	9.32851	8.1334e-07	9.32852	-1.00199e-07
	9.33641	5.69349e-07	9.33641	8.18656e-07	9.33641	-1.00388e-07
	9.3443	5.75893e-07	9.3443	8.23453e-07	9.34431	-1.00599e-07
	9.3522	5.82617e-07	9.3522	8.28693e-07	9.3522	-1.01164e-07
	9.36009	5.90082e-07	9.36009	8.33548e-07	9.3601	-1.0058e-07
	9.36799	5.96836e-07	9.36799	8.39033e-07	9.36799	-1.00797e-07
	9.37588	6.03218e-07	9.37588	8.45252e-07	9.37589	-1.01014e-07
	9.38378	6.0982e-07	9.38378	8.50924e-07	9.38378	-1.01565e-07
	9.39167	6.16139e-07	9.39167	8.56005e-07	9.39167	-1.02053e-07
	9.39957	6.23487e-07	9.39957	8.61009e-07	9.39957	-1.03024e-07
	9.40746	6.32044e-07	9.40746	8.66654e-07	9.40746	-1.03688e-07
	9.41536	6.40769e-07	9.41536	8.72329e-07	9.41536	-1.02503e-07
	9.42325	6.48337e-07	9.42325	8.78196e-07	9.42325	-1.01356e-07
	9.43115	6.55278e-07	9.43115	8.849e-07	9.43115	-1.01199e-07
	9.43904	6.62523e-07	9.43904	8.91349e-07	9.43904	-1.0121e-07
	9.44694	6.7077e-07	9.44694	8.96385e-07	9.44694	-1.01221e-07
	9.45483	6.79855e-07	9.45483	9.01218e-07	9.45483	-1.01116e-07
	9.46273	6.88905e-07	9.46272	9.06784e-07	9.46273	-1.00529e-07
	9.47062	6.97382e-07	9.47062	9.12963e-07	9.47062	-9.96158e-08
	9.47852	7.04805e-07	9.47851	9.19768e-07	9.47852	-9.93662e-08
	9.48641	7.12893e-07	9.48641	9.26685e-07	9.48641	-9.94413e-08
	9.49431	7.2126e-07	9.4943	9.32882e-07	9.49431	-9.98728e-08
	9.5022	7.28548e-07	9.5022	9.38416e-07	9.5022	-1.00304e-07
	9.51009	7.36763e-07	9.51009	9.43874e-07	9.5101	-1.00015e-07
	9.51799	7.45754e-07	9.51799	9.49192e-07	9.51799	-9.88726e-08
	9.52588	7.54161e-07	9.52588	9.55047e-07	9.52589	-9.85705e-08
	9.53378	7.62524e-07	9.53378	9.61258e-07	9.53378	-9.89772e-08
	9.54167	7.70075e-07	9.54167	9.66894e-07	9.54168	-9.9384e-08
	9.54957	7.76923e-07	9.54957	9.72465e-07	9.54957	-1.00034e-07
	9.55746	7.84276e-07	9.55746	9.7762e-07	9.55747	-1.00759e-07
	9.56536	7.93301e-07	9.56536	9.82311e-07	9.56536	-1.00719e-07
	9.57325	8.02413e-07	9.57325	9.87858e-07	9.57326	-1.00042e-07
	9.58115	8.10457e-07	9.58115	9.93727e-07	9.58115	-1.00284e-07
	9.58904	8.18483e-07	9.58904	9.99116e-07	9.58904	-1.00527e-07
	9.59694	8.26167e-07	9.59694	1.00417e-06	9.59694	-1.01116e-07
	9.60483	8.32441e-07	9.60483	1.00825e-06	9.60483	-1.01719e-07
	9.61273	8.40105e-07	9.61273	1.01246e-06	9.61273	-1.01439e-07
	9.62062	8.48697e-07	9.62062	1.0176e-06	9.62062	-1.00995e-07
	9.62852	8.58037e-07	9.62852	1.02289e-06	9.62852	-9.96413e-08
	9.63641	8.70375e-07	9.63641	1.02911e-06	9.63641	-9.84425e-08
	9.64431	8.80556e-07	9.64431	1.03555e-06	9.64431	-9.82233e-08
	9.6522	8.88204e-07	9.6522	1.0411e-06	9.6522	-9.84052e-08
	9.6601	8.96659e-07	9.66009	1.04669e-06	9.6601	-9.8587e-08
	9.66799	9.06253e-07	9.66799	1.05181e-06	9.66799	-9.89133e-08
	9.67589	9.1614e-07	9.67588	1.05719e-06	9.67589	-9.79768e-08
	9.68378	9.25029e-07	9.68378	1.06351e-06	9.68378	-9.67695e-08
	9.69168	9.33931e-07	9.69167	1.06957e-06	9.69168	-9.63969e-08
	9.69957	9.42918e-07	9.69957	1.07536e-06	9.69957	-9.57347e-08
	9.70746	9.51862e-07	9.70746	1.08065e-06	9.70747	-9.54868e-08
	9.71536	9.61477e-07	9.71536	1.08536e-06	9.71536	-9.5544e-08
	9.72325	9.72153e-07	9.72325	1.09014e-06	9.72326	-9.52339e-08
	9.73115	9.83451e-07	9.73115	1.09498e-06	9.73115	-9.41001e-08
	9.73904	9.94072e-07	9.73904	1.10059e-06	9.73905	-9.31714e-08
	9.74694	1.004e-06	9.74694	1.10701e-06	9.74694	-9.31879e-08
	9.75483	1.01371e-06	9.75483	1.11257e-06	9.75484	-9.3343e-08
	9.76273	1.02345e-06	9.76273	1.11726e-06	9.76273	-9.34982e-08
	9.77062	1.03415e-06	9.77062	1.12216e-06	9.77063	-9.35839e-08
	9.77852	1.04551e-06	9.77852	1.12792e-06	9.77852	-9.35429e-08
	9.78641	1.05698e-06	9.78641	1.13383e-06	9.78641	-9.26556e-08
	9.79431	1.06999e-06	9.79431	1.14055e-06	9.79431	-9.27901e-08
	9.8022	1.08162e-06	9.8022	1.1481e-06	9.8022	-9.3046e-08
	9.8101	1.09218e-06	9.8101	1.15407e-06	9.8101	-9.33019e-08
	9.81799	1.10362e-06	9.81799	1.15887e-06	9.81799	-9.40907e-08
	9.82589	1.11497e-06	9.82589	1.16371e-06	9.82589	-9.35668e-08
	9.83378	1.12727e-06	9.83378	1.16926e-06	9.83378	-9.24759e-08
	9.84168	1.13935e-06	9.84168	1.17618e-06	9.84168	-9.13352e-08
	9.84957	1.15075e-06	9.84957	1.18341e-06	9.84957	-9.07493e-08
	9.85747	1.16233e-06	9.85746	1.19041e-06	9.85747	-9.04672e-08
	9.86536	1.17383e-06	9.86536	1.19628e-06	9.86536	-9.01515e-08
	9.87326	1.1857e-06	9.87325	1.20143e-06	9.87326	-8.95343e-08
	9.88115	1.1986e-06	9.88115	1.20758e-06	9.88115	-8.8862e-08
	9.88905	1.21163e-06	9.88904	1.21448e-06	9.88905	-8.77664e-08
	9.89694	1.22432e-06	9.89694	1.22153e-06	9.89694	-8.62262e-08
	9.90483	1.23753e-06	9.90483	1.22859e-06	9.90484	-8.6529e-08
	9.91273	1.2502e-06	9.91273	1.23575e-06	9.91273	-8.68318e-08
	9.92062	1.26325e-06	9.92062	1.24232e-06	9.92063	-8.73148e-08
	9.92852	1.27707e-06	9.92852	1.24834e-06	9.92852	-8.73784e-08
	9.93641	1.29162e-06	9.93641	1.25545e-06	9.93642	-8.75081e-08
	9.94431	1.30641e-06	9.94431	1.26342e-06	9.94431	-8.68799e-08
	9.9522	1.32063e-06	9.9522	1.27118e-06	9.95221	-8.67623e-08
	9.9601	1.33437e-06	9.9601	1.27844e-06	9.9601	-8.68899e-08
	9.96799	1.34879e-06	9.96799	1.28527e-06	9.968	-8.70175e-08
	9.97589	1.3642e-06	9.97589	1.29273e-06	9.97589	-8.70534e-08
	9.98378	1.38023e-06	9.98378	1.30034e-06	9.98378	-8.68536e-08
	9.99168	1.39732e-06	9.99168	1.3079e-06	9.99168	-8.674e-08
	9.99957	1.41279e-06	9.99957	1.31671e-06	9.99957	-8.61955e-08
	10.0075	1.42524e-06	10.0075	1.32652e-06	10.0075	-8.58369e-08
	10.0154	1.44001e-06	10.0154	1.33565e-06	10.0154	-8.58846e-08
	10.0233	1.46058e-06	10.0233	1.34454e-06	10.0233	-8.59322e-08
	10.0312	1.4804e-06	10.0312	1.35334e-06	10.0312	-8.58307e-08
	10.039	1.49825e-06	10.039	1.36163e-06	10.039	-8.43638e-08
	10.0469	1.51664e-06	10.0469	1.37057e-06	10.0469	-8.2423e-08
	10.0548	1.53454e-06	10.0548	1.38024e-06	10.0548	-8.10851e-08
	10.0627	1.55237e-06	10.0627	1.39063e-06	10.0627	-8.02631e-08
	10.0706	1.57028e-06	10.0706	1.40051e-06	10.0706	-8.00529e-08
	10.0785	1.58854e-06	10.0785	1.40965e-06	10.0785	-7.99533e-08
	10.0864	1.60659e-06	10.0864	1.41951e-06	10.0864	-7.9255e-08
	10.0943	1.62594e-06	10.0943	1.42942e-06	10.0943	-7.7862e-08
	10.1022	1.64678e-06	10.1022	1.43908e-06	10.1022	-7.62093e-08
	10.1101	1.66714e-06	10.1101	1.44999e-06	10.1101	-7.52342e-08
	10.118	1.68691e-06	10.118	1.46188e-06	10.118	-7.47853e-08
	10.1259	1.70651e-06	10.1259	1.47294e-06	10.1259	-7.48357e-08
	10.1338	1.72679e-06	10.1338	1.48346e-06	10.1338	-7.49706e-08
	10.1417	1.74799e-06	10.1417	1.49449e-06	10.1417	-7.49197e-08
	10.1496	1.76914e-06	10.1496	1.50647e-06	10.1496	-7.40604e-08
	10.1575	1.79051e-06	10.1575	1.51908e-06	10.1575	-7.23687e-08
	10.1654	1.81221e-06	10.1654	1.53221e-06	10.1654	-7.16729e-08
	10.1733	1.83398e-06	10.1733	1.54532e-06	10.1733	-7.14323e-08
	10.1812	1.85647e-06	10.1812	1.55849e-06	10.1812	-7.08618e-08
	10.189	1.87896e-06	10.189	1.57158e-06	10.189	-6.97074e-08
	10.1969	1.90249e-06	10.1969	1.58475e-06	10.1969	-6.88439e-08
	10.2048	1.92697e-06	10.2048	1.59846e-06	10.2048	-6.79159e-08
	10.2127	1.95111e-06	10.2127	1.61253e-06	10.2127	-6.63782e-08
	10.2206	1.97564e-06	10.2206	1.62706e-06	10.2206	-6.56361e-08
	10.2285	2.00003e-06	10.2285	1.64167e-06	10.2285	-6.52568e-08
	10.2364	2.0248e-06	10.2364	1.65683e-06	10.2364	-6.4806e-08
	10.2443	2.05069e-06	10.2443	1.67127e-06	10.2443	-6.39899e-08
	10.2522	2.0778e-06	10.2522	1.68558e-06	10.2522	-6.31161e-08
	10.2601	2.10516e-06	10.2601	1.70032e-06	10.2601	-6.16547e-08
	10.268	2.13164e-06	10.268	1.7154e-06	10.268	-6.00555e-08
	10.2759	2.15817e-06	10.2759	1.73146e-06	10.2759	-5.93064e-08
	10.2838	2.18483e-06	10.2838	1.74774e-06	10.2838	-5.90536e-08
	10.2917	2.21175e-06	10.2917	1.76297e-06	10.2917	-5.88187e-08
	10.2996	2.2398e-06	10.2996	1.77795e-06	10.2996	-5.80612e-08
	10.3075	2.26884e-06	10.3075	1.79447e-06	10.3075	-5.68013e-08
	10.3154	2.29805e-06	10.3154	1.81167e-06	10.3154	-5.50576e-08
	10.3233	2.32633e-06	10.3233	1.82919e-06	10.3233	-5.33165e-08
	10.3312	2.35466e-06	10.3312	1.8471e-06	10.3312	-5.23048e-08
	10.339	2.38369e-06	10.339	1.86414e-06	10.3391	-5.16586e-08
	10.3469	2.41331e-06	10.3469	1.88091e-06	10.3469	-5.11468e-08
	10.3548	2.44431e-06	10.3548	1.89865e-06	10.3548	-5.03462e-08
	10.3627	2.47602e-06	10.3627	1.91659e-06	10.3627	-4.86986e-08
	10.3706	2.50729e-06	10.3706	1.93503e-06	10.3706	-4.7245e-08
	10.3785	2.53795e-06	10.3785	1.9548e-06	10.3785	-4.65974e-08
	10.3864	2.56814e-06	10.3864	1.97476e-06	10.3864	-4.6399e-08
	10.3943	2.59873e-06	10.3943	1.99368e-06	10.3943	-4.54029e-08
	10.4022	2.63031e-06	10.4022	2.01232e-06	10.4022	-4.37282e-08
	10.4101	2.66285e-06	10.4101	2.03116e-06	10.4101	-4.11905e-08
	10.418	2.69629e-06	10.418	2.05045e-06	10.418	-3.7964e-08
	10.4259	2.72933e-06	10.4259	2.07131e-06	10.4259	-3.51208e-08
	10.4338	2.76175e-06	10.4338	2.09251e-06	10.4338	-3.26016e-08
	10.4417	2.79423e-06	10.4417	2.11341e-06	10.4417	-3.17238e-08
	10.4496	2.82655e-06	10.4496	2.13482e-06	10.4496	-3.12749e-08
	10.4575	2.8598e-06	10.4575	2.15592e-06	10.4575	-3.00438e-08
	10.4654	2.89482e-06	10.4654	2.17658e-06	10.4654	-2.80045e-08
	10.4733	2.92977e-06	10.4733	2.19809e-06	10.4733	-2.54898e-08
	10.4812	2.96362e-06	10.4812	2.22096e-06	10.4812	-2.3809e-08
	10.4891	2.997e-06	10.489	2.24376e-06	10.4891	-2.29727e-08
	10.4969	3.03125e-06	10.4969	2.26615e-06	10.4969	-2.25099e-08
	10.5048	3.06683e-06	10.5048	2.28891e-06	10.5048	-2.16985e-08
	10.5127	3.10169e-06	10.5127	2.31177e-06	10.5127	-2.0806e-08
	10.5206	3.13598e-06	10.5206	2.33497e-06	10.5206	-1.99021e-08
	10.5285	3.17082e-06	10.5285	2.35866e-06	10.5285	-1.83937e-08
	10.5364	3.20622e-06	10.5364	2.3831e-06	10.5364	-1.70741e-08
	10.5443	3.24146e-06	10.5443	2.40785e-06	10.5443	-1.66307e-08
	10.5522	3.27636e-06	10.5522	2.43273e-06	10.5522	-1.55367e-08
	10.5601	3.31233e-06	10.5601	2.45726e-06	10.5601	-1.32847e-08
	10.568	3.3491e-06	10.568	2.48118e-06	10.568	-1.04332e-08
	10.5759	3.38566e-06	10.5759	2.50576e-06	10.5759	-7.98204e-09
	10.5838	3.42176e-06	10.5838	2.53126e-06	10.5838	-5.02836e-09
	10.5917	3.45646e-06	10.5917	2.55752e-06	10.5917	-2.34218e-09
	10.5996	3.49173e-06	10.5996	2.58394e-06	10.5996	-9.65748e-10
	10.6075	3.52959e-06	10.6075	2.61035e-06	10.6075	9.25269e-10
	10.6154	3.56791e-06	10.6154	2.63678e-06	10.6154	2.81937e-09
	10.6233	3.60596e-06	10.6233	2.66354e-06	10.6233	4.92806e-09
	10.6312	3.64455e-06	10.6312	2.69046e-06	10.6312	7.75851e-09
	10.6391	3.68319e-06	10.639	2.7181e-06	10.6391	1.01555e-08
	10.6469	3.72105e-06	10.6469	2.74591e-06	10.6469	1.10549e-08
	10.6548	3.75856e-06	10.6548	2.77359e-06	10.6548	1.17745e-08
	10.6627	3.79591e-06	10.6627	2.80169e-06	10.6627	1.27184e-08
	10.6706	3.83434e-06	10.6706	2.82976e-06	10.6706	1.46576e-08
	10.6785	3.87411e-06	10.6785	2.85798e-06	10.6785	1.82753e-08
	10.6864	3.91305e-06	10.6864	2.88698e-06	10.6864	2.13304e-08
	10.6943	3.95157e-06	10.6943	2.91612e-06	10.6943	2.36673e-08
	10.7022	3.99042e-06	10.7022	2.94538e-06	10.7022	2.59908e-08
	10.7101	4.02921e-06	10.7101	2.97458e-06	10.7101	2.77124e-08
	10.718	4.06841e-06	10.718	3.00382e-06	10.718	2.91977e-08
	10.7259	4.10823e-06	10.7259	3.03353e-06	10.7259	3.10709e-08
	10.7338	4.14876e-06	10.7338	3.06272e-06	10.7338	3.39662e-08
	10.7417	4.18872e-06	10.7417	3.09202e-06	10.7417	3.67877e-08
	10.7496	4.22773e-06	10.7496	3.12205e-06	10.7496	3.86203e-08
	10.7575	4.2672e-06	10.7575	3.1514e-06	10.7575	4.01479e-08
	10.7654	4.30717e-06	10.7654	3.17979e-06	10.7654	4.23922e-08
	10.7733	4.34785e-06	10.7733	3.20846e-06	10.7733	4.53931e-08
	10.7812	4.38913e-06	10.7812	3.23722e-06	10.7812	4.81845e-08
	10.7891	4.43052e-06	10.7891	3.26611e-06	10.7891	5.14459e-08
	10.7969	4.472e-06	10.7969	3.29655e-06	10.7969	5.48346e-08
	10.8048	4.51359e-06	10.8048	3.3263e-06	10.8048	5.7671e-08
	10.8127	4.55475e-06	10.8127	3.35488e-06	10.8127	6.05139e-08
	10.8206	4.59578e-06	10.8206	3.38365e-06	10.8206	6.26244e-08
	10.8285	4.63832e-06	10.8285	3.4125e-06	10.8285	6.41392e-08
	10.8364	4.68153e-06	10.8364	3.44159e-06	10.8364	6.7774e-08
	10.8443	4.72424e-06	10.8443	3.47117e-06	10.8443	7.14707e-08
	10.8522	4.76696e-06	10.8522	3.50208e-06	10.8522	7.34381e-08
	10.8601	4.80975e-06	10.8601	3.53251e-06	10.8601	7.551e-08
	10.868	4.85228e-06	10.868	3.55655e-06	10.868	7.73794e-08
	10.8759	4.89475e-06	10.8759	3.56237e-06	10.8759	7.98502e-08
	10.8838	4.93849e-06	10.8838	3.57176e-06	10.8838	8.4348e-08
	10.8917	4.98311e-06	10.8917	3.60581e-06	10.8917	8.97842e-08
	10.8996	5.02743e-06	10.8996	3.64586e-06	10.8996	9.39363e-08
	10.9075	5.07158e-06	10.9075	3.68246e-06	10.9075	9.78218e-08
	10.9154	5.11555e-06	10.9154	3.71717e-06	10.9154	1.01955e-07
	10.9233	5.16025e-06	10.9233	3.75014e-06	10.9233	1.0466e-07
	10.9312	5.20601e-06	10.9312	3.78118e-06	10.9312	1.06599e-07
	10.9391	5.25232e-06	10.9391	3.81233e-06	10.9391	1.09748e-07
	10.9469	5.29899e-06	10.9469	3.84321e-06	10.947	1.13739e-07
	10.9548	5.34653e-06	10.9548	3.87492e-06	10.9548	1.17879e-07
	10.9627	5.39394e-06	10.9627	3.90885e-06	10.9627	1.21358e-07
	10.9706	5.44042e-06	10.9706	3.94468e-06	10.9706	1.19657e-07
	10.9785	5.48604e-06	10.9785	3.97923e-06	10.9785	1.17957e-07
	10.9864	5.53228e-06	10.9864	4.01163e-06	10.9864	1.1192e-07
	10.9943	5.58025e-06	10.9943	4.04402e-06	10.9943	8.59868e-08
	11.0022	5.62893e-06	11.0022	4.07769e-06	11.0022	8.51814e-08
	11.0101	5.67718e-06	11.0101	4.11296e-06	11.0101	9.88308e-08
	11.018	5.72495e-06	11.018	4.14935e-06	11.018	1.07777e-07
	11.0259	5.77328e-06	11.0259	4.18649e-06	11.0259	1.1498e-07
	11.0338	5.82259e-06	11.0338	4.22265e-06	11.0338	1.20995e-07
	11.0417	5.87268e-06	11.0417	4.2576e-06	11.0417	1.26369e-07
	11.0496	5.9237e-06	11.0496	4.29246e-06	11.0496	1.32507e-07
	11.0575	5.97566e-06	11.0575	4.32851e-06	11.0575	1.37997e-07
	11.0654	6.02765e-06	11.0654	4.36471e-06	11.0654	1.427e-07
	11.0733	6.07999e-06	11.0733	4.40035e-06	11.0733	1.47703e-07
	11.0812	6.1327e-06	11.0812	4.43547e-06	11.0812	1.53092e-07
	11.0891	6.18698e-06	11.0891	4.46959e-06	11.0891	1.57656e-07
	11.0969	6.2422e-06	11.0969	4.50434e-06	11.097	1.61613e-07
	11.1048	6.29728e-06	11.1048	4.54208e-06	11.1048	1.66755e-07
	11.1127	6.35285e-06	11.1127	4.58145e-06	11.1127	1.72024e-07
	11.1206	6.40822e-06	11.1206	4.62068e-06	11.1206	1.76805e-07
	11.1285	6.4642e-06	11.1285	4.65966e-06	11.1285	1.80695e-07
	11.1364	6.52102e-06	11.1364	4.70045e-06	11.1364	1.84688e-07
	11.1443	6.57899e-06	11.1443	4.74123e-06	11.1443	1.89209e-07
	11.1522	6.63749e-06	11.1522	4.78105e-06	11.1522	1.94983e-07
	11.1601	6.69645e-06	11.1601	4.82228e-06	11.1601	2.00805e-07
	11.168	6.7562e-06	11.168	4.86387e-06	11.168	2.04785e-07
	11.1759	6.81721e-06	11.1759	4.90529e-06	11.1759	2.09334e-07
	11.1838	6.87755e-06	11.1838	4.94693e-06	11.1838	2.15697e-07
	11.1917	6.93991e-06	11.1917	4.98792e-06	11.1917	2.20388e-07
	11.1996	7.00367e-06	11.1996	5.02898e-06	11.1996	2.24626e-07
	11.2075	7.06592e-06	11.2075	5.07115e-06	11.2075	2.31002e-07
	11.2154	7.12939e-06	11.2154	5.11372e-06	11.2154	2.3829e-07
	11.2233	7.19388e-06	11.2233	5.15665e-06	11.2233	2.43821e-07
	11.2312	7.25847e-06	11.2312	5.19962e-06	11.2312	2.44692e-07
	11.2391	7.32332e-06	11.2391	5.24254e-06	11.2391	2.48062e-07
	11.247	7.38955e-06	11.2469	5.28634e-06	11.247	2.54618e-07
	11.2548	7.45682e-06	11.2548	5.33021e-06	11.2548	2.607e-07
	11.2627	7.52617e-06	11.2627	5.37316e-06	11.2627	2.66986e-07
	11.2706	7.59678e-06	11.2706	5.41777e-06	11.2706	2.71595e-07
	11.2785	7.66652e-06	11.2785	5.4649e-06	11.2785	2.76719e-07
	11.2864	7.73707e-06	11.2864	5.51102e-06	11.2864	2.82448e-07
	11.2943	7.80882e-06	11.2943	5.55587e-06	11.2943	2.87745e-07
	11.3022	7.88112e-06	11.3022	5.60169e-06	11.3022	2.93234e-07
	11.3101	7.95449e-06	11.3101	5.64807e-06	11.3101	2.99017e-07
	11.318	8.02914e-06	11.318	5.69482e-06	11.318	3.05019e-07
	11.3259	8.1045e-06	11.3259	5.74218e-06	11.3259	3.10845e-07
	11.3338	8.18028e-06	11.3338	5.7899e-06	11.3338	3.16418e-07
	11.3417	8.25699e-06	11.3417	5.83723e-06	11.3417	3.21283e-07
	11.3496	8.33559e-06	11.3496	5.88404e-06	11.3496	3.26595e-07
	11.3575	8.41554e-06	11.3575	5.9318e-06	11.3575	3.32503e-07
	11.3654	8.49659e-06	11.3654	5.9801e-06	11.3654	3.3866e-07
	11.3733	8.57861e-06	11.3733	6.02921e-06	11.3733	3.45603e-07
	11.3812	8.66148e-06	11.3812	6.07897e-06	11.3812	3.52105e-07
	11.3891	8.7447e-06	11.3891	6.12928e-06	11.3891	3.58503e-07
	11.397	8.82833e-06	11.397	6.17944e-06	11.397	3.65319e-07
	11.4048	8.9128e-06	11.4048	6.22811e-06	11.4048	3.72882e-07
	11.4127	9.00068e-06	11.4127	6.27781e-06	11.4127	3.80673e-07
	11.4206	9.09181e-06	11.4206	6.3294e-06	11.4206	3.87598e-07
	11.4285	9.18208e-06	11.4285	6.38151e-06	11.4285	3.93913e-07
	11.4364	9.27669e-06	11.4364	6.4342e-06	11.4364	4.00184e-07
	11.4443	9.37433e-06	11.4443	6.4866e-06	11.4443	4.06241e-07
	11.4522	9.46723e-06	11.4522	6.53876e-06	11.4522	4.12325e-07
	11.4601	9.55889e-06	11.4601	6.59155e-06	11.4601	4.18896e-07
	11.468	9.65243e-06	11.468	6.64404e-06	11.468	4.26149e-07
	11.4759	9.74698e-06	11.4759	6.696e-06	11.4759	4.33987e-07
	11.4838	9.84109e-06	11.4838	6.74859e-06	11.4838	4.40912e-07
	11.4917	9.93623e-06	11.4917	6.80133e-06	11.4917	4.47429e-07
	11.4996	1.00331e-05	11.4996	6.8543e-06	11.4996	4.54485e-07
	11.5075	1.01301e-05	11.5075	6.90691e-06	11.5075	4.61871e-07
	11.5154	1.02286e-05	11.5154	6.95987e-06	11.5154	4.69974e-07
	11.5233	1.03288e-05	11.5233	7.01364e-06	11.5233	4.78761e-07
	11.5312	1.04298e-05	11.5312	7.06816e-06	11.5312	4.87533e-07
	11.5391	1.05304e-05	11.5391	7.12455e-06	11.5391	4.95369e-07
	11.547	1.06311e-05	11.547	7.1811e-06	11.547	5.02439e-07
	11.5548	1.07329e-05	11.5548	7.23615e-06	11.5549	5.09471e-07
	11.5627	1.08357e-05	11.5627	7.29047e-06	11.5627	5.16904e-07
	11.5706	1.09401e-05	11.5706	7.34525e-06	11.5706	5.25028e-07
	11.5785	1.106e-05	11.5785	7.40058e-06	11.5785	5.33843e-07
	11.5864	1.11868e-05	11.5864	7.45757e-06	11.5864	5.42578e-07
	11.5943	1.13029e-05	11.5943	7.51564e-06	11.5943	5.51227e-07
	11.6022	1.14125e-05	11.6022	7.57338e-06	11.6022	5.59239e-07
	11.6101	1.15198e-05	11.6101	7.63125e-06	11.6101	5.65852e-07
	11.618	1.16285e-05	11.618	7.68949e-06	11.618	5.73499e-07
	11.6259	1.17378e-05	11.6259	7.74762e-06	11.6259	5.83443e-07
	11.6338	1.18484e-05	11.6338	7.80574e-06	11.6338	5.93841e-07
	11.6417	1.19596e-05	11.6417	7.86497e-06	11.6417	6.03049e-07
	11.6496	1.207e-05	11.6496	7.9269e-06	11.6496	6.11815e-07
	11.6575	1.21812e-05	11.6575	7.98924e-06	11.6575	6.19553e-07
	11.6654	1.22944e-05	11.6654	8.04942e-06	11.6654	6.27735e-07
	11.6733	1.2409e-05	11.6733	8.10947e-06	11.6733	6.36671e-07
	11.6812	1.25249e-05	11.6812	8.17102e-06	11.6812	6.46415e-07
	11.6891	1.26421e-05	11.6891	8.23652e-06	11.6891	6.56729e-07
	11.697	1.27592e-05	11.697	8.30266e-06	11.697	6.66045e-07
	11.7048	1.28756e-05	11.7048	8.36643e-06	11.7049	6.75151e-07
	11.7127	1.29928e-05	11.7127	8.43036e-06	11.7127	6.84583e-07
	11.7206	1.31109e-05	11.7206	8.49697e-06	11.7206	6.948e-07
	11.7285	1.32306e-05	11.7285	8.56874e-06	11.7285	7.04706e-07
	11.7364	1.33523e-05	11.7364	8.63877e-06	11.7364	7.14987e-07
	11.7443	1.34744e-05	11.7443	8.70543e-06	11.7443	7.25323e-07
	11.7522	1.35969e-05	11.7522	8.77341e-06	11.7522	7.35142e-07
	11.7601	1.37201e-05	11.7601	8.84157e-06	11.7601	7.44838e-07
	11.768	1.38437e-05	11.768	8.91018e-06	11.768	7.5458e-07
	11.7759	1.39688e-05	11.7759	8.979e-06	11.7759	7.63956e-07
	11.7838	1.40959e-05	11.7838	9.0484e-06	11.7838	7.73881e-07
	11.7917	1.42245e-05	11.7917	9.11853e-06	11.7917	7.846e-07
	11.7996	1.43539e-05	11.7996	9.18986e-06	11.7996	7.95226e-07
	11.8075	1.44836e-05	11.8075	9.26247e-06	11.8075	8.05139e-07
	11.8154	1.46146e-05	11.8154	9.33647e-06	11.8154	8.14405e-07
	11.8233	1.47466e-05	11.8233	9.41147e-06	11.8233	8.24922e-07
	11.8312	1.48803e-05	11.8312	9.48582e-06	11.8312	8.35905e-07
	11.8391	1.50155e-05	11.8391	9.56084e-06	11.8391	8.47738e-07
	11.847	1.51512e-05	11.847	9.63808e-06	11.847	8.5979e-07
	11.8549	1.52875e-05	11.8548	9.71658e-06	11.8549	8.70807e-07
	11.8627	1.54245e-05	11.8627	9.79597e-06	11.8627	8.81824e-07
	11.8706	1.55623e-05	11.8706	9.87615e-06	11.8706	8.9349e-07
	11.8785	1.57013e-05	11.8785	9.95732e-06	11.8785	9.04666e-07
	11.8864	1.58411e-05	11.8864	1.00389e-05	11.8864	9.17766e-07
	11.8943	1.59825e-05	11.8943	1.01218e-05	11.8943	9.35698e-07
	11.9022	1.61243e-05	11.9022	1.02067e-05	11.9022	9.51515e-07
	11.9101	1.62655e-05	11.9101	1.03022e-05	11.9101	9.63208e-07
	11.918	1.64074e-05	11.918	1.04079e-05	11.918	9.74018e-07
	11.9259	1.65496e-05	11.9259	1.0507e-05	11.9259	9.85156e-07
	11.9338	1.6693e-05	11.9338	1.05967e-05	11.9338	9.96476e-07
	11.9417	1.68376e-05	11.9417	1.06847e-05	11.9417	1.00857e-06
	11.9496	1.69836e-05	11.9496	1.07743e-05	11.9496	1.02197e-06
	11.9575	1.71294e-05	11.9575	1.0865e-05	11.9575	1.03425e-06
	11.9654	1.72741e-05	11.9654	1.09574e-05	11.9654	1.0463e-06
	11.9733	1.74196e-05	11.9733	1.1051e-05	11.9733	1.05819e-06
	11.9812	1.75648e-05	11.9812	1.11441e-05	11.9812	1.07036e-06
	11.9891	1.77098e-05	11.9891	1.1238e-05	11.9891	1.08298e-06
	11.997	1.7856e-05	11.997	1.13327e-05	11.997	1.09555e-06
	12.0049	1.79981e-05	12.0049	1.14281e-05	12.0049	1.1089e-06
	12.0127	1.8137e-05	12.0127	1.15259e-05	12.0127	1.12228e-06
	12.0206	1.82808e-05	12.0206	1.16254e-05	12.0206	1.13563e-06
	12.0285	1.84274e-05	12.0285	1.17243e-05	12.0285	1.1484e-06
	12.0364	1.8574e-05	12.0364	1.18232e-05	12.0364	1.1611e-06
	12.0443	1.87206e-05	12.0443	1.19234e-05	12.0443	1.17404e-06
	12.0522	1.88673e-05	12.0522	1.20234e-05	12.0522	1.18747e-06
	12.0601	1.90137e-05	12.0601	1.21236e-05	12.0601	1.20143e-06
	12.068	1.91597e-05	12.068	1.22256e-05	12.068	1.21468e-06
	12.0759	1.93049e-05	12.0759	1.23278e-05	12.0759	1.22773e-06
	12.0838	1.94489e-05	12.0838	1.24289e-05	12.0838	1.24124e-06
	12.0917	1.95925e-05	12.0917	1.25305e-05	12.0917	1.25488e-06
	12.0996	1.97365e-05	12.0996	1.26329e-05	12.0996	1.26853e-06
[truncated: 1,609 more rows]

## Sheet: Figure 7A
		% relative to buffer
[truncated: 10 more rows]

## Sheet: Figure 7B
		FMDV IRES	m7G cap
[truncated: 11 more rows]

[truncated: 6 more sheets: Figure 8B, Figure 8D, Figure S3, Figure S5a, Figure S5b, Figure S6]
